# Supplementary material for: Gene expression supports a single origin of horns and antlers in hoofed mammals
Source: Commun Biol. 2024 May 20;7:509. doi: 10.1038/s42003-024-06134-4 (PMC11106249; doi:10.1038/s42003-024-06134-4)
Supplement: Supplementary file 3 — Supplementary Data 1 [file 42003_2024_6134_MOESM3_ESM.xlsx]

## Sheet: Differential Expression Results
Supplementary Data 1 – Significantly differentially expressed genes in the combined age analysis													Overexpressed		log FC = log fold change
Calamari and Flynn, "Gene expression supports a single origin of horns and antlers in hoofed mammals"													Underexpressed		FDR = Benjamini-Hochberg corrected p-value
													Significant
	Cattle				Deer																		Pig
	Horn (Combined)		Skin		Bulk Antler		Bulk Pedicle		Mineralized cartilage		Cartilage		Transition zone		Pre-cartilage		Reserve mesenchyme		Skin		Bone		Skin		Cartilage		Bone
	log FC	FDR	log FC	FDR	log FC	FDR	log FC	FDR	log FC	FDR	log FC	FDR	log FC	FDR	log FC	FDR	log FC	FDR	log FC	FDR	log FC	FDR	log FC	FDR	log FC	FDR	log FC	FDR
ABCA12	23.3339	0.0220075	11.3791	7.06922e-14	2.71025	0.64866	5.50321	0.144698	-1.23633	0.779725	1.23126	0.897884	-1.23633	0.821063	-1.23633	0.749148	-1.23633	0.764201	8.67479	0.000268921	5.64627	0.0155246	15.8511	5.37435e-07	-12.931	6.97282e-07	-15.758	6.6444e-07
ACAD9	-10.124	0.0219845	2.08835	1.47726e-09	1.25858	0.252467	0.177356	0.80537	1.29682	0.133724	1.03106	0.295633	1.57529	0.0778948	1.87368	0.029561	1.89688	0.0342975	2.41437	4.36455e-06	0.910819	0.118737	1.22865	0.297651	-0.928483	0.314984	-1.14518	0.309081
AKR1B1	22.3163	0.0483438	2.59625	0.000247225	2.28079	0.286227	-0.2677	0.866615	0.328499	0.883451	0.878635	0.69344	1.75375	0.308586	2.31932	0.153736	1.66044	0.347311	-3.01927	0.0978532	-1.89007	0.198463	0.03706	0.98537	-0.00293018	0.999891	-0.0168747	0.995801
ALDH1A1	-30.5569	0.0483438	-3.40513	0.00214241	-2.06992	0.620167	-4.22555	0.0469345	-3.46418	0.19741	-1.68788	0.591023	-6.26158	0.0472306	-6.45188	0.0327396	-4.02396	0.156891	-1.24575	0.714112	-2.82946	0.159538	16.2769	0.00667717	-13.2159	0.00636589	-16.1068	0.00634449
ANAPC10	7.98415	0.0219845	-0.997403	0.000409022	0.36193	0.867345	-0.0228767	0.987428	-0.599136	0.652224	-0.361002	0.841853	-0.271816	0.869002	0.416279	0.76006	0.447245	0.75699	0.00625588	0.998184	0.138813	0.92193	0.21589	0.74128	-0.108437	0.854644	-0.152071	0.826059
ARG2	13.005	0.0319449	-0.983577	0.030041	-2.32723	0.728778	-3.92161	0.125026	-5.13114	0.182736	-2.3744	0.581041	-1.06652	0.797296	-0.330774	0.942113	-0.591534	0.896776	-1.34846	0.756258	-1.11922	0.7265	2.1506	0.244067	-1.65262	0.26475	-2.03225	0.261754
ASB13	13.5894	0.0355371	1.491	0.00076184	-0.889552	0.70882	-1.37192	0.209366	-0.916839	0.553005	-0.723129	0.713119	-0.964338	0.551411	-1.11431	0.451665	-1.00637	0.534742	-0.163269	0.956415	-0.0563866	0.978735	2.00464	0.233486	-1.5251	0.249953	-1.87777	0.24611
ASPRV1	25.9166	0.0104674	15.7738	5.45639e-19	7.52684	0.174405	7.08064	0.0497317	3.54053	0.463061	-0.399481	0.906291	-0.399481	0.889012	-0.399481	0.843383	-0.399481	0.852753	12.7267	1.76925e-06	8.45927	0.00145556	2.61446	4.85114e-05	-2.06288	8.96928e-05	-2.52598	7.6454e-05
BACH2	-16.3414	0.0347942	-0.309389	0.548407	-0.510678	0.874119	-1.46409	0.232063	-3.38026	0.0727204	-1.14302	0.582103	-0.351027	0.874525	0.0611316	0.984715	-1.73123	0.327831	-0.271297	0.932128	-0.3527	0.848818	-0.59838	0.661712	0.572264	0.605022	0.677433	0.616486
BAIAP2	-10.7253	0.0188724	1.004	0.00101908	0.326613	0.857001	0.25181	0.736464	-0.188617	0.878998	1.35434	0.205364	1.23057	0.196145	0.751436	0.411445	0.69325	0.492463	1.25206	0.0755325	0.360179	0.656208	2.37193	0.0537113	-1.86358	0.0560321	-2.28722	0.0548926
BEND7	-11.4673	0.0422928	-1.45225	0.000635194	-2.40313	0.395611	-1.82676	0.209548	-3.0392	0.125781	-2.07467	0.343148	-4.02064	0.0592422	-5.23122	0.0161803	-2.9167	0.149005	0.210504	0.952226	-1.0991	0.486686	0.23573	0.788934	-0.0829017	0.916789	-0.1235	0.891719
BICD2	9.31288	0.0262016	1.63526	3.2423e-07	0.528497	0.769645	0.544484	0.465767	-0.223216	0.871003	0.0801148	0.971741	0.323913	0.808195	0.464158	0.683862	0.699281	0.542051	1.29493	0.12937	0.616583	0.437911	1.29342	0.00827832	-1.00992	0.0187552	-1.24575	0.0167334
BLMH	12.1296	0.0172769	1.30053	0.000283623	2.47905	0.00292947	-0.519103	0.375425	1.17708	0.164622	1.49648	0.126221	1.51522	0.0840573	2.20619	0.0112913	2.23551	0.0160804	0.722668	0.441439	-0.0627885	0.953811	0.11263	0.915748	-0.0365416	0.972583	-0.0611053	0.956473
CA6	23.8657	0.00112249	12.5192	1.78062e-19	-1.49294	0.855192	1.13703	0.69646	-0.71255	0.930576	-4.10384	0.561875	-0.802846	0.923532	-4.10384	0.400669	-4.10384	0.436107	4.92156	0.0147606	2.5581	0.332418	13.5376	0.00518083	-11.0737	0.00551181	-13.4934	0.00542161
CAPRIN2	10.149	0.0219503	0.00191051	0.997075	-0.731064	0.755807	-0.0563361	0.972855	-3.9166	0.0179584	-1.90068	0.25541	-2.53156	0.105409	-1.65091	0.234703	-0.421347	0.812215	-0.148575	0.958208	0.162734	0.916649	0.0530525	0.957089	0.0191779	0.987151	0.00698411	0.997457
CASP14	26.3728	0.0380199	11.5496	1.13893e-09	1.53672	0.803993	4.37875	0.10025	2.05366	0.993127	2.05366	0.998589	2.05366	0.997252	2.05366	0.992372	2.05366	0.992453	10.3099	2.83545e-06	7.96594	0.000262614	15.2365	1.85e-05	-12.4717	2.38347e-05	-15.1963	2.32031e-05
CD63	-7.09136	0.0355371	-0.266403	0.256194	1.55785	0.145376	1.04093	0.0505055	1.83515	0.0414818	1.37079	0.173109	1.58064	0.0821612	1.65039	0.0552685	1.24777	0.168914	0.164038	0.921202	0.676647	0.276828	-3.0915	0.000304883	2.55162	0.000443149	3.09677	0.00042722
CDSN	23.5635	0.00636067	15.2755	2.89621e-17	7.09875	0.13155	4.6116	0.128781	2.14556	0.647854	-1.63365	0.818794	-1.63365	0.790187	-1.63365	0.705363	0.226132	0.993766	11.2142	3.36106e-07	8.34049	0.000658393	12.9108	9.80945e-09	-10.5911	1.49609e-08	-12.9086	1.39358e-08
CEACAM1	-23.6045	0.00546826	-0.375241	0.491313	-2.00992	0.39934	-2.6833	0.0161294	-3.06726	0.0638821	-2.42446	0.181612	-2.28905	0.156632	-3.07841	0.0534879	-3.15651	0.0609654	-1.66513	0.378864	-1.53535	0.17962	-0.671492	0.804039	0.694813	0.743201	0.829739	0.746984
CEP19	8.54658	0.0397223	0.010732	0.975962	0.19614	0.890695	-0.326163	0.556659	-0.703182	0.356879	-0.236147	0.830728	-0.24585	0.793407	-0.103622	0.919635	0.0311293	0.983193	0.0531869	0.973875	0.212943	0.772913	-0.699134	0.367311	0.639381	0.304491	0.758361	0.320068
CERS3	22.5768	0.00234125	13.0396	8.05971e-20	2.05329	0.587719	4.32346	0.0340511	0.210615	0.860309	0.210615	0.903954	0.210615	0.886303	0.210615	0.838729	0.210615	0.848463	10.4066	4.49906e-06	7.56012	0.000783229	10.9904	0.000627704	-8.94607	0.000778989	-10.9092	0.000756715
CERS5	-12.131	8.25504e-06	1.38507	1.02123e-10	1.86876	0.084724	0.462066	0.494709	1.30039	0.174719	1.56891	0.154274	1.22057	0.21376	1.28542	0.160604	1.53719	0.119236	2.65986	3.62062e-06	1.30499	0.0237153	-1.35534	0.0282361	1.18298	0.0150067	1.42204	0.0163608
CES4A	-33.3768	0.0380199	8.85915	1.46077e-11	2.25044	0.792182	2.80447	0.556514	-0.649665	0.927454	-1.68967	0.832146	-6.22305	0.482492	-2.65453	0.653217	-4.36359	0.524436	6.13283	0.0151187	0.435537	0.934526	NA	NA	NA	NA	NA	NA
CHMP2B	6.7249	0.0414679	-0.188528	0.432042	1.38877	0.217466	-0.12325	0.886902	0.320276	0.765069	0.72204	0.518688	0.587821	0.561995	0.851713	0.344385	1.31744	0.168416	0.513717	0.647626	0.730871	0.255675	0.628072	0.187306	-0.443808	0.247474	-0.557322	0.23106
CNFN	25.3765	0.0397223	12.8638	6.27807e-08	0.615237	0.935165	5.96152	0.108701	-3.24469	0.559482	1.03814	0.858894	-3.24469	0.622047	-0.560513	0.936644	-0.0812825	1	6.41378	0.000497866	3.96862	0.0549192	6.82909	0.00751852	-5.52629	0.00880305	-6.74958	0.00859418
CPTP	8.26742	0.0199253	2.09678	2.12368e-11	1.94941	0.104331	0.122769	0.892515	1.00062	0.330845	1.4991	0.204839	0.883642	0.412317	0.818761	0.418197	0.595979	0.608463	0.462307	0.731909	0.439035	0.620649	2.40308	0.0425032	-1.89975	0.0435548	-2.32905	0.0423197
CSNK1A1	7.82259	0.00432603	0.169743	0.402994	0.400028	0.701148	0.128648	0.826309	0.111011	0.901633	0.521916	0.513593	0.122226	0.893694	0.667948	0.297225	0.708836	0.299815	0.390267	0.623468	-0.0870088	0.909576	0.431561	0.306938	-0.288722	0.402715	-0.368596	0.374932
CSTA	20.3919	0.0474723	11.8626	2.59032e-16	5.35424	0.334879	8.43651	0.0334462	1.68341	0.944472	1.68341	0.963713	1.68341	0.956842	1.68341	0.934994	4.31856	0.480791	14.2063	5.49389e-06	8.88735	0.000563776	NA	NA	NA	NA	NA	NA
CTNNB1	7.03905	0.0470288	0.023997	0.933489	0.784313	0.485857	0.644449	0.225482	0.819709	0.318276	1.03164	0.272372	1.10013	0.193608	1.42628	0.0770382	0.996344	0.241024	0.0695291	0.969105	0.400694	0.558452	-1.53499	0.0182458	1.30968	0.012727	1.57977	0.0132438
DBI	17.7364	0.00786598	-0.16313	0.749971	2.3636	0.0524393	-0.217056	0.840039	-0.408265	0.755428	0.210102	0.908843	1.24977	0.273536	2.07932	0.0589285	1.44586	0.210858	0.639676	0.630312	-0.186586	0.883554	1.85121	0.12518	-1.43753	0.130641	-1.76335	0.12872
DGAT2L6	-37.3521	0.0188724	5.50034	1.8148e-08	3.70333	0.386695	5.20512	0.0532265	0.352716	0.939956	-0.401476	0.943648	-0.522604	0.909569	-0.806458	0.833526	-0.244778	0.959148	8.88086	9.08199e-08	5.4448	0.00181132	10.552	9.76251e-05	-8.59492	0.000127019	-10.4758	0.000121096
DLX1	21.1201	0.0219845	6.74818	3.03297e-11	0.714747	0.901035	3.6454	0.134837	5.7387	0.0882648	1.2294	0.798322	1.17877	0.777892	2.78252	0.367552	3.33194	0.3113	6.82694	0.000322017	7.16513	2.9253e-05	NA	NA	-0.350416	0.895465	-0.448513	0.885568
DLX2	18.2156	0.0483438	6.52476	3.02764e-06	-0.518028	0.798076	4.06585	0.0134291	4.59037	0.926804	3.2387	0.920613	3.63765	0.91428	3.26144	0.901686	3.19096	0.90727	6.83764	7.97064e-06	5.91387	1.41479e-05	NA	NA	-4.33339	0.0103828	NA	NA
DNAJC7	8.77606	0.0263636	-0.205537	0.484976	0.157608	0.927808	-0.206778	0.757771	-0.440276	0.619839	-0.142043	0.915961	-0.329174	0.740284	0.439898	0.604207	0.574484	0.512327	-0.217961	0.876488	-0.0220367	0.985277	0.0559168	0.960281	0.00491618	0.999891	-0.0110207	0.995393
DUOXA1	18.9196	0.0487302	11.1776	6.31863e-11	4.16476	0.353718	3.32936	0.167856	2.60115	0.646129	0.510977	0.897342	0.510977	0.87982	3.15111	0.465237	2.3925	0.701074	7.31736	3.05175e-05	3.21463	0.1146	11.0333	0.00885728	-9.0292	0.00927597	-11.0024	0.00912877
DUSP11	6.72354	0.0179358	-0.137048	0.520525	0.4398	0.786924	-0.348095	0.637371	0.0523682	0.973301	-0.140295	0.933532	-0.0971753	0.94933	0.711619	0.448276	0.350364	0.761166	0.0938051	0.961476	0.195392	0.854721	-0.99193	0.0031269	0.891908	0.00267706	1.06701	0.00297922
DUSP14	14.0279	0.0265664	3.43192	8.74593e-11	0.759783	0.731759	-0.607032	0.561874	-1.46379	0.318276	0.246868	0.91435	0.531704	0.753988	0.440618	0.787105	-0.304625	0.874727	1.82753	0.0803398	-0.179452	0.910345	5.97544	4.18322e-09	-4.85391	3.94021e-09	-5.92647	3.36254e-09
DYNC1I2	5.37842	0.00690117	0.0188613	0.910284	0.141177	0.923329	0.0159756	0.983434	0.139034	0.877416	0.404373	0.645105	0.146353	0.876451	0.743778	0.263883	0.884296	0.213533	0.308897	0.734376	0.356996	0.524888	-0.738551	0.0853258	0.65991	0.0676488	0.787059	0.072014
ECHDC1	-11.6557	0.0294682	1.66413	5.88065e-06	0.300666	0.914987	0.83926	0.456767	-0.529149	0.74471	-0.0666058	0.983786	-0.149544	0.946324	0.0928079	0.966753	0.10469	0.964903	3.17858	5.19988e-05	1.62435	0.0690765	0.465094	0.728929	-0.282302	0.793067	-0.364087	0.778856
EID2	-14.1216	0.0397223	-1.78064	0.000443943	-1.01887	0.431766	-0.804954	0.173154	-1.1675	0.183717	-1.4091	0.165272	-1.52174	0.0994456	-1.41837	0.0992809	-1.39946	0.125124	-1.06366	0.270831	-0.722637	0.270289	NA	NA	NA	NA	NA	NA
EIF4E	8.92655	0.00828264	-0.389937	0.118434	0.271896	0.853447	-0.113594	0.875417	0.102996	0.927282	0.206987	0.863046	0.47358	0.588251	0.978719	0.195564	0.996937	0.220493	0.00826424	0.996796	0.343073	0.620287	-0.803712	0.285038	0.703035	0.259479	0.839566	0.26993
EIF6	10.8106	0.0202048	1.22704	0.000208925	0.323984	0.861658	0.344561	0.650153	-0.14352	0.918233	-0.192333	0.905642	0.303421	0.808436	0.436401	0.683159	0.533555	0.63356	0.435134	0.737164	0.325687	0.732135	-0.343682	0.527757	0.322883	0.466131	0.380186	0.478744
ELAVL3	51.1191	0.028318	1.09508	0.347959	0.0352334	0.99303	-0.5881	0.84584	0.199101	0.95265	-0.48158	0.963167	-3.01601	0.557043	-1.17464	0.814906	-3.01601	0.480716	-2.66006	0.605671	-1.22716	0.720262	7.27317	0.00321151	-5.89091	0.00387203	-7.1906	0.003733
ELOVL1	-10.8562	0.0226851	2.69537	1.26465e-11	1.09577	0.66205	0.392734	0.723904	0.480023	0.785241	0.97473	0.600692	1.05548	0.507359	1.3601	0.344889	1.18111	0.457562	2.48953	0.00293383	0.349369	0.807785	-2.12782	0.00379065	1.81364	0.0031673	2.19193	0.00322247
ELOVL3	-37.4561	0.000189644	13.6108	7.48509e-20	6.84079	0.236801	5.89882	0.103423	5.83721	0.156047	-1.04105	0.905642	-3.50922	0.660446	-3.50922	0.566453	-0.83375	0.902779	9.87143	8.2535e-06	7.16448	0.0142727	0.546268	0.82671	-0.37731	0.862227	-0.478892	0.851779
EPGN	27.4812	0.00633439	5.69931	9.53706e-11	3.18412	0.546516	4.68277	0.148149	4.16489	0.337029	1.28929	0.958543	1.28929	0.951334	1.28929	0.92753	1.28929	0.933693	7.07796	0.000437897	3.82245	0.116321	5.59804	0.000990301	-4.51352	0.00112504	-5.51638	0.00104606
FABP9	15.1545	0.0278679	13.1958	6.20232e-20	10.8905	0.0686625	8.31604	0.0452788	2.48158	0.965529	2.48158	0.97784	2.48158	0.97528	2.48158	0.95952	2.48158	0.963327	15.8234	5.85601e-06	8.04593	0.00197109	NA	NA	NA	NA	NA	NA
FAM83C	23.6082	0.0219503	8.9267	1.77185e-14	6.15069	0.189408	7.93414	0.0193832	3.03364	0.440504	3.79092	0.384863	-0.474898	0.818964	2.19255	0.633655	2.64469	0.53573	8.4361	1.58471e-06	5.68123	0.00253899	6.49907	0.00846647	-5.27726	0.00880585	-6.44276	0.00862561
FAR2	-41.3146	0.00432603	3.87331	1.1562e-06	5.11275	0.292095	4.70314	0.164398	3.58078	0.276974	1.1414	0.809841	0.165549	0.983751	-0.119522	0.982565	1.03372	0.802962	9.03909	6.71924e-07	6.08401	0.00558848	-1.67457	0.336957	1.45223	0.304536	1.75424	0.309138
FNTA	5.10965	0.0340583	0.0949534	0.596068	0.143349	0.900965	-0.514444	0.212703	-0.778784	0.194134	-0.618059	0.375587	-0.191667	0.793955	0.222322	0.731943	-0.0090617	0.997744	0.110345	0.919721	0.0797525	0.904713	0.37885	0.486364	-0.253203	0.586535	-0.325932	0.562086
FOXN1	22.7669	0.0212457	9.74415	6.44164e-15	5.61293	0.290706	6.1408	0.0575481	1.55372	0.831684	-0.538616	0.860913	2.73091	0.602709	1.34116	0.868936	2.04683	0.716317	11.3619	4.78332e-06	5.08932	0.0170673	9.37174	0.000323998	-7.67572	0.000425776	-9.36332	0.000407081
GAN	11.2959	0.0482488	2.68309	2.23556e-09	0.320585	0.923329	0.0575294	0.97302	-2.50999	0.140064	-1.27243	0.513991	-0.608769	0.75029	-1.04009	0.521464	-0.726679	0.689114	1.11645	0.492728	1.17212	0.235481	2.64947	2.47949e-05	-2.10167	0.000106044	-2.57767	9.1085e-05
GCNT4	-16.3966	0.0457226	0.257546	0.626998	-0.125095	0.991689	0.378844	0.90802	-3.11751	0.436369	-0.635851	0.915961	0.724116	0.876373	0.681735	0.875265	0.868	0.846709	-0.687021	0.907431	-0.729649	0.839323	1.62095	0.29802	-1.25609	0.318747	-1.54875	0.313169
GGCT	22.2786	0.00253374	1.48195	0.0026131	-0.827763	0.724245	-0.120097	0.933695	-1.24878	0.398598	-0.0308716	0.998012	-0.97951	0.536234	-0.833114	0.580409	-0.34934	0.854046	1.58822	0.205106	0.902711	0.411871	3.07856	0.119418	-2.42735	0.11888	-2.97152	0.117956
GID8	6.79623	0.0119336	0.546665	0.00532346	0.270219	0.790939	0.0277952	0.96298	-0.0797169	0.923855	0.16484	0.851316	-0.0631988	0.945388	0.231934	0.721559	0.365743	0.574542	0.663612	0.247511	0.387849	0.374422	-0.3369	0.5041	0.34684	0.358972	0.406158	0.378447
GJB6	27.1141	0.0107733	5.79258	6.31863e-11	4.56772	0.469788	6.19235	0.135973	0.802314	0.912591	-2.08935	0.778633	-2.08935	0.747761	-2.08935	0.65761	-2.08935	0.677987	10.1527	5.02355e-05	3.88742	0.090308	6.00986	0.0183013	-4.89741	0.0194069	-5.97643	0.0191946
GLRX	10.4379	0.0263407	1.95606	6.88993e-08	-0.532519	0.855853	-0.960922	0.286933	-2.4964	0.0986474	-1.65235	0.319079	-1.88158	0.207991	-1.3505	0.330614	-2.00847	0.186242	0.988663	0.477971	-0.504735	0.676222	-1.2078	0.335353	1.0739	0.281692	1.28839	0.289907
GNAL	-11.464	0.0296653	0.734283	0.0304423	1.19378	0.795796	0.592114	0.825704	-0.574641	0.878014	0.342116	0.943806	-0.114652	0.987926	-0.346992	0.930662	0.0443483	0.996235	2.00899	0.446959	1.80714	0.3626	4.17063	0.0432557	-3.35193	0.0468215	-4.10544	0.0462424
GPR160	18.1694	0.0212457	-2.33887	0.00042197	-0.046527	0.991651	-1.95151	0.164896	-1.65904	0.395969	-0.511526	0.855351	0.224307	0.935493	0.0410418	0.993914	-1.47776	0.476162	-0.47101	0.880916	-0.986315	0.53838	-1.82382	0.486443	1.63557	0.433459	1.97239	0.438468
GPSM2	10.0935	0.0482488	1.70579	3.57169e-06	2.19055	0.197178	1.61274	0.0569345	-0.210996	0.910985	2.61784	0.088448	2.94384	0.0338725	2.09668	0.104021	1.92258	0.161836	2.06389	0.0132851	2.20587	0.00133447	-3.5444	0.000148929	2.96314	0.000177184	3.5914	0.000177252
HARS	6.91459	0.00671806	0.419519	0.0224857	0.975558	0.286302	-0.0242064	0.973761	0.276851	0.719108	0.127744	0.908989	0.748779	0.282921	1.37307	0.0441439	1.36804	0.0533948	0.439739	0.577086	0.173769	0.803499	-0.978441	0.0284613	0.859395	0.0200963	1.03204	0.0207148
HIF1A	12.997	0.0176645	-0.479597	0.22601	2.83282	0.00430734	0.75838	0.246057	0.713112	0.472611	1.95599	0.0844628	2.23234	0.0302378	1.83191	0.0564239	2.05636	0.0438153	0.616604	0.588454	1.20219	0.0431834	-0.393277	0.596257	0.376439	0.546484	0.44222	0.559105
HOXC13	21.4566	0.0243461	11.7122	1.24617e-08	6.10439	0.255225	7.63877	0.0436751	1.11021	0.905601	3.54881	0.629718	1.11021	0.922211	1.11021	0.889228	2.93227	0.666599	12.4934	3.09263e-06	3.42147	0.179766	7.49026	0.000511244	-6.08381	0.0006691	-7.42473	0.000632054
HSPA14	5.59075	0.0319449	0.0336477	0.873351	0.569328	0.636281	0.167347	0.798384	-0.260315	0.778574	0.187498	0.877794	0.457026	0.598178	0.980079	0.189519	0.968623	0.227565	0.597345	0.504393	-0.0886352	0.92333	0.0510588	0.956107	6.60683e-05	0.999891	-0.0131371	0.992261
IL36G	20.5265	0.0318283	7.75763	3.35979e-12	2.00754	0.728726	2.82824	0.254207	-1.16599	0.769153	-1.16599	0.837413	-1.16599	0.810818	-1.16599	0.738723	-1.16599	0.75406	6.00059	0.00529569	4.30038	0.0236373	NA	NA	NA	NA	NA	NA
IL36RN	19.2425	0.0128492	13.7946	1.82841e-13	8.13115	0.179874	7.26802	0.0823532	4.84328	0.480916	2.72392	0.973984	2.72392	0.968153	2.72392	0.950351	2.72392	0.954386	10.0798	3.02197e-05	6.07706	0.0103198	NA	NA	NA	NA	NA	NA
IQSEC1	-15.0114	0.0108366	-0.732923	0.0666818	0.936287	0.442074	-0.503986	0.418977	0.503957	0.587552	1.09028	0.275036	1.64816	0.0717626	0.582846	0.514316	0.284222	0.797586	-0.56935	0.62433	1.03869	0.0597896	0.0145883	0.988464	0.054138	0.946604	0.0479458	0.960126
IVL	26.4226	0.00749987	11.8606	1.39501e-16	5.82981	0.345014	5.86881	0.148769	-0.0189455	0.868029	-0.0189455	0.908467	-0.0189455	0.892462	-0.0189455	0.847325	-0.0189455	0.85625	12.4244	1.85456e-05	3.55506	0.181363	5.47855	0.0138716	-4.42113	0.016326	-5.39869	0.0160103
KLK8	23.5736	0.0259073	11.1105	5.47646e-15	2.57368	0.687539	6.56609	0.0377312	0.389458	0.953791	-2.80563	0.681314	-2.80563	0.636196	-2.80563	0.536538	-2.80563	0.562264	7.56882	0.00083786	3.5104	0.0988711	10.3487	4.75311e-05	-8.46824	6.1075e-05	-10.319	5.747e-05
KPRP	16.1322	0.0318775	14.3193	3.21148e-17	4.90701	0.267706	4.89727	0.0753359	0.671604	0.930315	3.19046	0.489512	3.10672	0.436771	2.52283	0.480816	2.49518	0.519195	12.4816	8.52062e-08	9.21069	2.97932e-05	12.891	0.999873	-10.5309	0.999891	-12.8385	0.999926
KRBA2	-6.12177	0.0472054	-0.44374	0.0365029	0.274516	0.843115	0.439558	0.386235	0.29578	0.733791	-0.159656	0.897681	-1.19672	0.152267	-0.187623	0.843798	0.40934	0.639396	0.708425	0.427393	0.322838	0.627661	NA	NA	NA	NA	NA	NA
KRT10	23.5374	0.0274001	12.0234	3.41373e-17	1.20638	0.795928	7.2872	0.00546243	0.119894	0.978341	-0.0965881	0.989089	0.290312	0.941408	0.423055	0.901278	0.0423169	0.997518	6.76866	2.85727e-06	6.79526	0.000177465	7.08234	4.76933e-14	-5.75267	3.57604e-14	-7.02422	3.46538e-14
KRT24	36.9682	0.0179358	4.29762	1.24989e-05	1.157	0.901738	-0.0850553	0.981337	-3.23724	0.487012	-4.16288	0.468788	-3.24767	0.512422	-0.212294	0.977507	2.30901	0.582114	1.37697	0.706873	0.935465	0.753297	1.61963	0.356185	-1.24085	0.380869	-1.53517	0.373132
KRT25	29.6144	0.0280384	13.8976	1.07843e-15	7.76727	0.180949	5.02124	0.201801	0.183309	0.998245	-1.92772	0.817812	-1.92772	0.789432	0.707322	0.941996	2.4699	0.618274	12.5404	4.86846e-06	1.58703	0.695624	12.7643	4.62917e-06	-10.4253	5.70419e-06	-12.7058	5.57226e-06
KRT3	38.2573	0.0125412	8.52253	3.88576e-06	5.50824	0.394428	7.44938	0.112628	1.32125	0.828918	-1.55975	0.81383	-1.55975	0.784902	-1.55975	0.703596	-1.55975	0.720442	5.77365	0.0122486	3.81752	0.148998	NA	NA	-7.62362	0.000551239	-9.30023	0.000523218
KRT36	79.605	0.00182469	8.65842	5.7984e-06	6.55428	0.269395	7.67784	0.0455279	5.31964	0.231885	3.75679	0.597487	1.229	0.9234	1.229	0.891455	3.91545	0.448766	9.26663	0.000518594	0.975588	0.81262	13.777	7.56256e-06	-11.2834	9.1689e-06	-13.7453	8.77645e-06
KRT84	64.2611	0.00162405	9.31923	1.44953e-07	4.07928	0.461984	2.08428	0.346103	2.29904	0.63951	-0.739962	0.838684	-0.739962	0.811761	1.9464	0.69817	-0.739962	0.759247	6.60431	0.00342884	0.209945	0.960433	14.6482	1.28619e-06	-12.0126	1.83349e-06	-14.6309	1.73273e-06
KRT9	60.1807	0.000445958	6.32139	9.20882e-06	2.83899	0.610394	3.99517	0.213092	-0.204077	0.837764	-0.204077	0.888667	-0.204077	0.870359	-0.204077	0.817015	-0.204077	0.829707	4.11256	0.187539	2.70173	0.263826	NA	NA	NA	NA	NA	NA
KRTDAP	23.5325	0.0172769	14.5734	1.39147e-18	4.91596	0.466859	11.6536	0.0246454	5.35843	0.279534	0.430371	0.94679	0.430371	0.938109	0.430371	0.911381	0.430371	0.916247	16.4646	4.78332e-06	7.33724	0.00317799	15.3736	0.000116304	-12.631	0.000152626	-15.3844	0.000145688
L3MBTL1	-12.549	0.0416874	0.80885	0.0323997	1.48323	0.500194	1.0047	0.334859	2.13727	0.180552	2.32038	0.205389	1.60761	0.326131	2.22614	0.146039	3.04899	0.0645913	1.50944	0.366258	1.40402	0.18027	3.52367	0.0975616	-2.76561	0.103168	-3.39251	0.101522
LANCL1	15.6559	0.000324464	0.173571	0.587318	0.710503	0.666892	0.739614	0.367131	-0.778719	0.494955	0.0204009	0.999068	-0.467925	0.724126	0.332657	0.796565	0.77264	0.512327	0.84557	0.48921	0.417982	0.660579	1.95751	0.0175657	-1.54814	0.0228634	-1.90182	0.0218214
LGALS7	19.1874	0.033649	13.1198	1.87528e-18	7.83958	0.120327	10.6899	0.0013281	5.85833	0.107149	1.41696	0.820898	3.10384	0.418918	2.20247	0.560746	3.15009	0.400776	12.8295	2.01451e-08	7.32351	0.000115404	4.64105	0.00593492	-3.7422	0.00768184	-4.57475	0.00740328
LOR	21.2633	0.0220075	14.0513	5.84851e-16	1.48267	0.74759	2.14465	0.307885	-4.17615	0.383519	-1.70712	0.747038	-0.274275	0.956179	-2.31514	0.543661	-1.51737	0.698579	10.607	1.32589e-08	7.6348	3.49529e-05	13.9449	1.00063e-05	-11.3935	1.11185e-05	-13.8909	1.06415e-05
MARCH3	12.4794	0.0260042	3.21843	2.58554e-11	0.763745	0.669943	-0.13717	0.896573	0.441931	0.735949	0.730422	0.615439	0.467958	0.737793	0.840273	0.464849	1.71699	0.148559	1.34319	0.184159	0.335498	0.765537	-1.62506	0.239242	1.40159	0.2136	1.69348	0.217645
MARK1	12.9034	0.00460087	0.584105	0.0641609	1.12143	0.400559	0.967329	0.113237	0.864165	0.37831	0.910521	0.431728	1.04603	0.293587	1.50636	0.111194	1.51179	0.13387	0.346417	0.807265	1.14884	0.0612093	-0.640095	0.724667	0.582939	0.691949	0.689951	0.700129
MBOAT7	-12.6064	0.0219503	2.42127	3.84856e-09	1.87454	0.103488	0.966688	0.112717	2.08416	0.0365938	2.0422	0.0680149	1.76931	0.0789374	2.04158	0.0356742	2.20118	0.0303695	2.13083	0.00027587	0.801	0.235994	-1.12384	0.133772	1.00478	0.0915983	1.20664	0.0960947
MGAT4A	-11.1142	0.0474956	-1.06305	0.00789799	-1.01926	0.740076	-1.94575	0.114866	-3.2918	0.0847461	-1.56468	0.451413	-1.15256	0.534715	-1.8857	0.26768	-1.85806	0.308259	-1.02641	0.637992	-0.451428	0.791141	-1.90844	0.0413801	1.65384	0.0320215	1.99458	0.0335804
MGLL	-27.9208	0.0105069	0.55885	0.375575	-0.935912	0.618057	-1.93312	0.0250904	-0.638125	0.609461	-0.80516	0.580769	-0.168187	0.919887	-0.0489971	0.98151	-0.951398	0.452757	1.63856	0.0413457	-0.218278	0.865487	1.43692	0.431022	-1.11237	0.458767	-1.37169	0.453317
MIF	13.162	0.0453037	1.70305	0.00014538	-0.571378	0.817954	-0.359447	0.736464	-1.00245	0.45872	-1.0949	0.496573	0.0527622	0.986678	-0.511489	0.726567	-0.880913	0.545214	-0.234415	0.927057	-0.750665	0.494262	1.09537	0.167528	-0.85184	0.176175	-1.04907	0.170268
MOSPD2	-18.1945	0.00232526	-0.144352	0.737013	-0.70456	0.810299	-1.98669	0.123901	-1.64378	0.337717	-0.843387	0.702799	-1.94433	0.272361	-1.81301	0.276761	-1.18597	0.51764	0.250604	0.937319	-0.0293391	0.990731	0.664854	0.318106	-0.480152	0.3945	-0.601035	0.377894
MT4	36.2985	0.03524	11.1585	1.2264e-06	7.87213	0.190041	8.9293	0.0389927	5.49554	1	5.49553	1	5.49553	1	5.49554	1	5.49554	1	14.6152	0.00011138	3.73025	0.247288	18.3138	0.00987505	-15.0373	0.00977452	-18.3138	0.00974586
MVK	16.0034	0.0263407	1.0877	0.021784	-1.13855	0.707519	-1.32008	0.289774	-1.47385	0.407725	-1.01626	0.647285	-1.40167	0.452922	-0.18936	0.937103	0.00222623	1	0.275771	0.930572	-0.975347	0.49774	2.67635	0.3589	-2.06726	0.371808	-2.53766	0.368631
NCCRP1	23.9407	0.000324464	13.3784	9.62572e-19	4.70439	0.250662	9.33617	3.02305e-06	8.10958	0.0160584	5.02632	0.154274	1.18449	0.759058	0.600552	0.85671	3.06204	0.316629	10.3627	2.68416e-08	6.75678	4.68489e-05	1.54349	0.442101	-1.22108	0.456075	-1.50796	0.449975
NPY5R	-32.6826	0.0474956	1.01126	0.236856	-2.20034	0.733382	-3.92405	0.257618	-4.18377	0.530214	-4.18377	0.635664	-4.18377	0.587462	-4.18377	0.495021	-4.18377	0.524576	0.717587	0.915819	-0.269545	0.953814	NA	NA	-1.7974	0.384924	-2.21279	0.378884
OGFOD1	8.32741	0.00103638	0.193768	0.299827	0.553531	0.556996	-0.215594	0.664206	-0.0969906	0.914437	0.16132	0.871777	0.327995	0.660338	0.9168	0.14293	1.067	0.113263	-0.237035	0.810308	0.31302	0.560776	-0.349914	0.481885	0.363589	0.321713	0.424547	0.344617
OMD	-49.96	0.0219503	-3.38459	0.0105385	-0.180007	0.973668	8.10246	7.28869e-07	1.18154	0.714584	-0.45568	0.917274	1.30366	0.697425	1.3395	0.663023	0.498454	0.910202	-3.92251	0.396088	1.55827	0.375379	-6.25143	0.00210037	5.1698	0.00204191	6.27747	0.00204834
OTUB2	17.3549	0.0219503	2.80226	3.24807e-07	1.3176	0.49851	0.749026	0.432413	0.982722	0.507181	0.6479	0.742185	-0.320606	0.873559	0.228041	0.909071	0.721358	0.664779	3.09544	0.000291292	0.962172	0.354514	0.0408271	0.967657	0.0329676	0.969509	0.0233493	0.981531
PCGF2	-7.71821	0.0268862	0.654362	0.00580867	0.721644	0.592846	0.444919	0.41781	0.476597	0.605169	0.619405	0.559152	0.178529	0.880191	0.40823	0.659306	0.663827	0.475668	-0.0943021	0.956221	0.389828	0.57452	-0.651846	0.342237	0.619111	0.251895	0.729723	0.271695
PCGF6	7.84953	0.0452306	0.217429	0.431881	1.21203	0.365878	0.420964	0.587109	0.417627	0.720489	1.15266	0.334377	1.54103	0.14812	2.08121	0.0441439	1.8603	0.0820505	0.756113	0.518106	0.166273	0.884072	-0.100762	0.91489	0.164052	0.82452	0.182058	0.838824
PCSK1	43.8781	0.0176645	-2.08571	0.177789	0.887049	0.900965	0.142071	0.977086	1.86015	0.627322	-1.5648	0.755375	-1.5648	0.721233	0.276586	0.981527	0.321101	0.977536	2.99098	0.388767	1.04114	0.720262	2.95112	0.0400728	-2.20061	0.147256	-2.70334	0.144646
PELI2	-12.3988	0.0102927	0.688959	0.0275655	-0.967108	0.679736	-0.271523	0.823881	-0.560005	0.72907	-1.09355	0.538534	-1.66672	0.272814	-0.79553	0.599044	-1.12036	0.4784	0.0133074	0.997277	0.768203	0.525993	0.0262073	0.987987	0.0379481	0.981107	0.0272272	0.988243
PHF1	-7.78408	0.0246122	-0.204999	0.400474	-0.214592	0.91043	-0.726826	0.26421	0.449312	0.653069	0.320117	0.808879	0.41819	0.698334	0.382356	0.705536	0.501832	0.630527	-0.50725	0.685802	0.171962	0.86733	-0.932765	0.0374214	0.821959	0.0350635	0.984656	0.0366595
PISD	8.14614	0.039908	0.824764	0.00295581	0.221507	0.871817	0.0140087	0.986117	1.29144	0.0871676	1.31084	0.125248	0.844748	0.263797	1.11294	0.120335	1.39339	0.0687991	-0.10841	0.944097	0.00375181	0.997582	-0.901431	0.0164046	0.82155	0.00723286	0.97944	0.00844261
PKN1	-14.3671	0.0104454	-1.02672	0.0104612	-0.812578	0.730695	-0.855239	0.387931	0.588259	0.695705	0.838452	0.622186	-0.872428	0.573241	-1.5825	0.255974	-0.30478	0.871678	-1.53384	0.407639	-0.677152	0.607503	-0.908158	0.103702	0.802688	0.0984285	0.962345	0.102045
PLA2G2F	25.6164	0.00633439	11.4673	9.49701e-17	2.65891	0.449712	4.22099	0.00976034	5.73355	0.0597571	1.74699	0.689933	1.63561	0.671238	-1.62937	0.536362	-1.62937	0.560814	8.01371	2.11332e-06	1.1598	0.614029	5.03789	0.131996	-4.134	0.130828	-5.05086	0.130388
PLA2G4D	23.3204	0.0474956	6.41572	8.71738e-09	1.10059	0.870247	5.25144	0.0508735	1.16916	0.786616	-0.174889	0.975287	-0.175768	0.971152	-2.70575	0.468901	-2.70575	0.501392	4.27965	0.0676953	4.3553	0.0469498	0.696581	0.805858	-0.512036	0.772858	-0.643043	0.778942
PLCD1	11.4423	0.0219503	2.60997	3.13625e-10	1.41673	0.495792	1.67889	0.0201424	2.49495	0.0644224	3.34671	0.0252902	3.37846	0.0143481	2.9273	0.0271466	1.3144	0.350927	1.12996	0.412258	2.09736	0.00219638	-2.54439	0.0255576	2.12531	0.0247036	2.571	0.0257735
PNLIPRP3	23.893	0.0208418	9.26685	1.46346e-07	2.89599	0.410889	1.17027	0.591917	1.35659	0.92739	1.35659	0.949749	1.35659	0.942148	1.35659	0.916627	1.35659	0.921417	5.76263	0.00051554	1.11619	0.660503	10.4365	8.8574e-05	-8.52729	0.000109631	-10.3934	0.000103449
PNPLA3	-41.7342	0.0235993	7.01091	1.2052e-08	0.826445	0.918723	0.0996278	0.979952	-2.58438	0.563259	-2.75367	0.612907	-1.03809	0.842486	-0.912431	0.852208	0.182659	0.981945	5.71677	0.0171061	3.75455	0.0853061	8.99329	0.0412944	-7.2287	0.0393742	-8.8199	0.0394492
PPA1	11.8537	0.0234365	-0.873799	0.0258574	1.74992	0.236457	-0.787247	0.352837	-0.888355	0.470319	-0.756691	0.618553	2.22221	0.0646706	2.08271	0.0657176	1.31212	0.271182	0.582275	0.694099	-0.0506315	0.976686	-0.314129	0.750294	0.312257	0.691292	0.364489	0.703681
PPARG	-32.0519	0.0176645	0.627608	0.38692	0.250682	0.9589	0.56188	0.731221	0.952453	0.687086	0.921133	0.753662	-0.351962	0.910904	-1.2903	0.5845	-0.33852	0.916234	1.43922	0.544425	1.0963	0.509396	-1.17661	0.631085	1.00025	0.619051	1.20147	0.624113
PRDX5	9.64566	0.0065165	-0.446878	0.0877767	-0.771277	0.670211	-1.52887	0.0724049	-1.4957	0.204136	-1.54571	0.251343	-0.862255	0.481678	-0.528341	0.666719	-0.717227	0.573258	-0.8142	0.57684	-1.51348	0.0764874	0.0547118	0.975646	0.0202979	0.994473	0.0134794	0.996295
PRKAG2	8.7307	0.0265664	0.271564	0.330642	0.682955	0.728065	0.463009	0.581399	0.151146	0.929951	0.707146	0.644814	0.665599	0.624891	1.5206	0.187152	1.46179	0.237577	-0.554276	0.752062	0.689221	0.465461	-0.783268	0.385572	0.708946	0.321307	0.843527	0.334182
PRR9	41.8533	0.000445958	14.5231	7.31412e-16	10.1884	0.0686078	8.13724	0.0383003	0.990157	0.928684	0.990157	0.951253	0.990157	0.944112	0.990157	0.917968	0.990157	0.92344	15.1845	6.16818e-06	5.08914	0.105029	19.6146	0.000655007	-16.0763	0.000776279	-19.5884	0.000756715
PSORS1C2	20.2094	0.0219503	13.0305	6.36708e-16	8.47998	0.0932083	7.83217	0.0257071	3.85226	0.562822	4.13083	0.606169	1.62148	0.950547	3.47869	0.599127	4.29464	0.42599	14.7137	1.18434e-07	7.23451	0.00064823	4.00808	0.00239305	-3.22642	0.00322287	-3.95038	0.00301688
REXO2	10.79	0.0226426	-0.406653	0.239047	1.85574	0.0633522	0.536264	0.332565	1.23287	0.150843	2.01632	0.0384198	2.26467	0.0116543	2.48141	0.00559828	1.5771	0.0741238	0.716492	0.449888	1.36728	0.00774496	-1.87828	0.015197	1.60398	0.00780962	1.93547	0.00831027
RFT1	-5.55628	0.0176645	0.0822403	0.631527	-0.258573	0.867345	-0.523786	0.376587	-0.295966	0.76079	-0.381663	0.739546	-0.613417	0.502053	-0.372996	0.683576	-0.0961899	0.940749	0.237824	0.862159	0.200101	0.815192	-0.419381	0.632096	0.411047	0.561382	0.48317	0.574629
RNF216	-7.04616	0.0488998	-0.215013	0.385028	0.335867	0.796407	0.127113	0.838967	0.325997	0.689521	0.312087	0.757416	0.197314	0.838453	0.364746	0.644786	0.765057	0.317332	-0.626383	0.505164	0.291164	0.661569	0.848544	0.152068	-0.616803	0.187809	-0.770309	0.177296
RPL12	10.7907	0.0268862	0.0264529	0.948164	0.707686	0.645616	0.304095	0.654007	0.170043	0.892403	-0.206709	0.892527	0.44084	0.68874	0.741946	0.422581	1.11996	0.245849	0.715183	0.491202	0.556792	0.414224	-2.42475	0.00489039	2.03212	0.00513739	2.45822	0.00533048
SAP30	9.73387	0.0159581	-0.341245	0.246372	1.06127	0.258569	1.37394	0.00121631	1.68405	0.0286805	1.60396	0.0602459	1.47821	0.0553853	1.59766	0.0314698	1.40952	0.0662165	0.135018	0.925561	0.355872	0.559861	-1.65895	0.00463617	1.43517	0.00363254	1.72893	0.00385707
SCML1	-16.0984	0.0105069	-0.787826	0.0602301	-0.423338	0.871117	-1.13279	0.299832	-1.65998	0.282593	-1.09929	0.558382	-1.83751	0.252713	-1.06031	0.485417	0.233683	0.912898	-0.924403	0.643221	-0.336037	0.832321	-1.04395	0.546771	0.987071	0.465142	1.18017	0.47468
SEPT10	8.38556	0.0231255	0.0489225	0.870213	0.747519	0.401835	0.266043	0.559923	0.367339	0.590791	0.526457	0.496821	0.318459	0.66978	1.06621	0.0906062	1.19409	0.0741522	0.234378	0.802274	0.540289	0.236374	-0.170434	0.824232	0.201922	0.726138	0.22902	0.743003
SERPINA12	35.1923	0.0121018	13.643	2.37017e-08	5.10649	0.283507	3.9414	0.184702	3.19492	0.614904	0.94986	0.934333	0.94986	0.920743	0.94986	0.886058	2.77552	0.687038	10.8961	3.03671e-06	7.28255	0.00107942	NA	NA	NA	NA	NA	NA
SERPINB12	21.9553	0.0069818	11.8565	1.98135e-18	6.24987	0.0581559	3.59108	0.0798036	4.97417	0.187154	6.26514	0.117512	2.0735	0.933238	4.01065	0.364185	5.23464	0.149549	9.03847	1.3077e-06	5.98733	0.00104942	14.9618	9.34457e-09	-12.2515	1.29998e-08	-14.9257	1.23505e-08
SERPINB9	-16.7702	0.00864345	-1.56872	0.000916813	-2.6829	0.431053	-2.11461	0.18414	-2.67925	0.224862	-2.90867	0.25541	-3.15203	0.176865	-3.09376	0.15234	-2.43963	0.281298	-1.80671	0.510542	-0.871529	0.675137	0.273782	0.88827	-0.17667	0.917813	-0.232555	0.907094
SIDT2	10.9102	0.0342453	2.30423	1.05271e-08	1.02248	0.616346	0.436493	0.67349	0.289364	0.869112	1.22738	0.44354	0.805237	0.592267	0.433933	0.784958	0.577345	0.716973	0.492459	0.794996	0.773753	0.452616	-0.128862	0.88403	0.187286	0.782705	0.206475	0.802876
SLC25A29	-8.57608	0.0318283	1.61804	5.70155e-08	2.26187	0.125122	1.84793	0.0334462	2.89738	0.029187	1.78046	0.223119	1.32319	0.306848	0.872408	0.496559	2.23762	0.0920296	1.42555	0.186437	1.03444	0.218703	0.539454	0.519055	-0.364802	0.601654	-0.463541	0.582995
SLC2A1	13.1078	0.0134615	3.14365	1.46077e-11	1.11943	0.711514	1.6216	0.280564	-0.474388	0.841866	1.35558	0.555233	2.55616	0.181974	2.44546	0.171425	1.28392	0.528104	2.11144	0.153043	2.8386	0.00313228	2.36264	0.0187303	-1.85914	0.0219719	-2.28007	0.021043
SLURP1	43.8457	0.000189644	5.64684	1.07339e-07	3.90678	0.278748	-2.73195	0.35619	0.697262	0.872156	0.697262	0.911764	0.697262	0.89645	0.697262	0.852016	0.697262	0.860156	6.44462	0.00027297	3.27894	0.0465309	NA	NA	NA	NA	NA	NA
SNRPG	9.44631	0.0286054	0.0414911	0.906017	-0.090683	0.978803	0.1251	0.92043	-0.246423	0.887056	0.408409	0.832294	0.997831	0.465933	1.6287	0.185439	1.76899	0.182863	-0.115574	0.964551	0.118517	0.940531	-3.06278	3.74797e-06	2.5589	4.82457e-06	3.09881	4.97772e-06
SNX30	12.653	0.0285413	0.631517	0.10569	1.02765	0.716194	0.91818	0.404354	0.24602	0.921078	1.46067	0.480465	1.12957	0.549918	0.428263	0.842333	0.0308418	0.997049	-0.236981	0.94816	0.264937	0.889021	-2.0621	0.0737472	1.76097	0.059604	2.12694	0.0618966
SNX9	-7.17487	0.0483438	-0.027754	0.921977	-0.0349695	0.987538	-0.772468	0.183673	-0.162442	0.880261	0.0100878	1	-0.555665	0.540894	-0.377638	0.674081	-0.117622	0.924446	-0.596916	0.571742	0.241311	0.768487	0.194077	0.647844	-0.0819266	0.809909	-0.118982	0.768647
SOAT1	-29.5916	2.23706e-05	0.55161	0.150423	1.37135	0.492175	0.149271	0.91183	0.237274	0.905494	0.884381	0.62676	0.434801	0.813235	1.12813	0.424417	1.34163	0.373073	3.81678	3.81914e-06	1.68649	0.0559778	-2.50954	0.00813854	2.10055	0.00818885	2.54203	0.00834429
SOWAHC	15.429	0.00232526	1.67967	8.33995e-06	1.34749	0.556419	-0.0700416	0.970382	-0.642851	0.767596	0.22299	0.946048	-0.0183868	1	-0.715459	0.732225	0.433557	0.858551	0.844798	0.709695	1.75247	0.113315	-0.162715	0.924042	0.228185	0.861912	0.258762	0.870354
SPPL3	6.12397	0.0471767	1.84248	1.13456e-11	0.699866	0.597002	0.402864	0.521381	0.873676	0.330806	0.944633	0.367319	0.234155	0.84475	0.134471	0.914172	0.763865	0.424874	0.666535	0.513249	0.668437	0.296121	-0.663416	0.105157	0.620106	0.0526097	0.736082	0.058454
SPRY2	-10.8199	0.00546826	0.43648	0.0888645	-1.76559	0.353448	0.0317811	0.983107	-1.65636	0.204624	-1.99418	0.189166	-2.57854	0.0692817	-2.90656	0.0354302	-1.05561	0.438443	0.426347	0.810002	0.349847	0.770728	-1.23323	0.0709911	1.07542	0.0629698	1.29197	0.0670049
ST3GAL5	-18.8029	0.0219845	0.535887	0.286462	3.04476	0.0522827	1.28366	0.179357	1.85491	0.201852	2.76337	0.10287	2.226	0.139239	2.01339	0.150551	0.749365	0.65523	0.727104	0.690523	-0.355688	0.822072	-2.14529	0.0350813	1.81158	0.0279422	2.18822	0.0292866
STXBP5	8.2067	0.0220075	0.576514	0.0215349	0.385904	0.814001	-0.274082	0.709306	-0.743202	0.434172	-0.000695386	1	-0.249166	0.836998	-0.0900167	0.945699	0.355743	0.745644	0.544971	0.61578	0.719847	0.253999	-0.992422	0.134229	0.897875	0.112325	1.0758	0.11816
SYNE1	-13.1123	0.0318775	-0.119223	0.789363	-2.17312	0.446029	-1.98585	0.154479	-5.15854	0.0195414	-4.62182	0.0552622	-5.1295	0.0225129	-5.56715	0.0121366	-4.49014	0.0390262	-0.722377	0.79407	0.416536	0.818715	2.27744	0.0689455	-1.79739	0.0847946	-2.20394	0.0828177
TAF1B	12.3474	0.000189644	0.253268	0.279402	0.00385145	0.998842	0.00591175	0.995048	-0.264163	0.792301	-0.130552	0.927806	-0.0873781	0.947825	0.449895	0.609594	0.854914	0.324637	0.71958	0.447356	0.554067	0.365955	-0.681773	0.0560075	0.622144	0.0330473	0.739531	0.0360954
TDG	7.29986	0.0219503	0.261444	0.242956	0.827052	0.526025	0.873422	0.11823	0.135702	0.912903	0.505014	0.660977	0.880685	0.335183	1.41624	0.102468	1.22258	0.186451	0.975486	0.250505	0.449165	0.521044	-1.5437	0.00148657	1.32084	0.00179612	1.59274	0.00181222
TENM3	-12.3386	0.0268862	-0.166005	0.677964	1.00111	0.764923	2.5528	0.0106142	-0.246002	0.927956	-0.246652	0.943173	0.526246	0.829433	1.17241	0.538331	1.8119	0.346197	0.465455	0.87545	2.49235	0.00752092	-2.28982	0.158014	1.92135	0.143049	2.32326	0.146902
TMEM136	-13.6557	0.0219845	0.545681	0.143272	-1.50471	0.666892	0.582308	0.675983	-0.49267	0.841687	-1.92698	0.444554	-2.85545	0.209617	-0.716763	0.753	0.811034	0.726623	-0.252173	0.949992	0.864787	0.604271	-1.1629	0.316601	1.03326	0.263094	1.23852	0.27144
TMEM211	17.8251	0.0342453	5.30558	3.59164e-09	1.7135	0.747503	2.92043	0.157505	1.26893	0.993368	1.26893	0.998732	1.26893	0.997438	1.26893	0.992406	1.26893	0.992453	4.07806	0.0338824	2.68614	0.146668	NA	NA	NA	NA	NA	NA
TMTC1	-14.3513	0.0318879	-1.34042	0.00547686	-2.24702	0.331278	-1.92748	0.0969797	-3.16003	0.0636561	-2.82295	0.138695	-3.83021	0.0327126	-2.89788	0.0726885	-1.4986	0.362147	-1.8226	0.362444	-1.16314	0.354248	-1.24991	0.134116	1.08002	0.11686	1.29796	0.121732
TMX3	11.099	0.00815356	0.384554	0.193596	1.82896	0.181692	0.147221	0.886902	0.363685	0.7855	0.924803	0.496448	1.1195	0.333409	1.50151	0.166378	1.82185	0.11887	0.535603	0.717142	0.459018	0.640257	-0.0690378	0.91363	0.120164	0.820641	0.129312	0.840052
TNRC6A	-5.8159	0.0458902	-0.0794816	0.7102	-0.499861	0.597002	-0.334289	0.424026	-1.87171	0.00632522	-1.32224	0.0706343	-1.58565	0.0179379	-1.28461	0.0429782	-0.704995	0.266712	-0.569274	0.449296	0.748068	0.0447638	0.477504	0.158449	-0.311319	0.254064	-0.398597	0.229469
TTC13	7.16661	0.0317062	-0.0270871	0.921687	1.52739	0.0965144	0.723264	0.1551	1.4724	0.069749	1.25014	0.170017	1.41654	0.085157	1.68879	0.0340814	1.59752	0.0527592	0.548723	0.553041	0.992929	0.0444853	-1.67739	0.0112274	1.42824	0.0110249	1.72154	0.0116303
TTC28	-10.9241	0.0472054	0.277382	0.443077	1.45637	0.262771	0.861709	0.15212	0.743731	0.453079	0.77005	0.516244	0.827297	0.419208	1.26474	0.176324	1.49629	0.137746	0.163128	0.930572	1.46293	0.00785599	0.0360153	0.958759	0.0276002	0.96816	0.0152118	0.986314
USP16	4.6124	0.0396884	-0.118982	0.468481	0.677719	0.496319	0.228574	0.67566	-0.212946	0.806028	0.224471	0.832146	0.431877	0.587103	0.995049	0.149551	0.855745	0.246246	0.545028	0.510695	0.420088	0.453829	0.901403	0.093323	-0.669124	0.105262	-0.831891	0.0979762
VSIG10L	14.9886	0.0482488	2.75931	3.90571e-07	1.02679	0.661652	0.90534	0.459717	1.38975	0.377595	0.796029	0.703811	0.725533	0.695633	-0.503048	0.789164	1.11477	0.512535	2.06568	0.0629437	1.07835	0.338902	4.61426	0.00220535	-3.71624	0.00229189	-4.54358	0.00215133
WDR53	5.5466	0.0260302	-0.486799	0.00965357	-0.0137815	0.995104	0.131023	0.872662	-0.919827	0.31368	-0.0802897	0.963167	-0.191655	0.874782	0.00980876	0.999944	0.347502	0.741599	0.488746	0.646956	0.265096	0.756346	-0.452645	0.339425	0.433618	0.257679	0.510344	0.274803
WIPF3	-28.7452	0.0283845	0.326062	0.675213	-1.61939	0.711011	-1.83056	0.394776	-2.56192	0.365361	-3.74978	0.267132	-6.07512	0.0794951	-5.1596	0.0874742	-2.48074	0.406441	-0.399479	0.937319	0.439009	0.894544	1.57649	0.54718	-1.22771	0.566417	-1.52171	0.559036
YWHAZ	12.6941	0.0382378	0.77914	0.0537119	1.31608	0.4768	0.169392	0.893762	0.3357	0.842289	0.864274	0.612907	1.21512	0.387391	2.61766	0.0515027	2.11379	0.131166	0.719941	0.664167	0.758276	0.466472	-0.346688	0.719446	0.328838	0.684193	0.386342	0.694338
ZBTB10	-9.82644	0.0219503	-1.43492	2.83329e-05	-1.07653	0.280683	-0.970416	0.0445593	-1.60049	0.0331486	-0.290241	0.758849	-1.01882	0.164378	-0.746063	0.272274	-0.239334	0.778732	-0.866249	0.264648	-0.110341	0.88582	-0.377463	0.589016	0.371425	0.510204	0.434228	0.529865
ZBTB16	-31.2086	0.00390493	-0.344679	0.595647	-1.0932	0.675472	-4.47486	0.00173136	-5.72951	0.00691229	0.041918	0.994776	-0.594513	0.770985	-3.30819	0.0628826	-3.26052	0.0826405	-1.0399	0.639926	0.296095	0.86733	4.27824	0.0373055	-3.42371	0.0406691	-4.19037	0.0404043
ZC3H10	8.42592	0.0388849	1.04493	0.00030263	0.554807	0.740626	0.197125	0.825369	0.920205	0.392219	1.56898	0.203189	1.12404	0.303468	1.47709	0.151297	1.6423	0.138297	0.0370334	0.989489	0.451162	0.63817	-3.42929	0.000659535	2.86765	0.00062383	3.46882	0.000671404
ZC3H6	-12.4098	0.002709	-0.287649	0.321566	-0.419589	0.699349	-0.107368	0.8594	-1.18918	0.0979328	-1.06125	0.188474	-1.97573	0.0108547	-1.76343	0.0161803	-0.881855	0.221185	0.108068	0.935495	0.63811	0.171887	1.4605	0.0888806	-1.1271	0.107731	-1.39213	0.104303
ZNF275	-13.4937	0.0318283	-0.20365	0.642898	0.560433	0.850989	-0.185747	0.896123	-0.444796	0.816643	0.204076	0.9419	0.57114	0.763626	0.414316	0.826814	0.376321	0.855463	-1.44559	0.491696	1.19136	0.294605	-1.98338	0.0775385	1.67668	0.0732175	2.02126	0.0767134
ZNF318	-5.91094	0.0226426	-0.552285	0.00417479	-0.192402	0.907676	0.238624	0.675069	-0.648	0.421636	-0.606744	0.533802	-0.276748	0.777925	0.134696	0.896023	0.360756	0.6887	-0.418882	0.687317	0.270913	0.699924	0.676808	0.151696	-0.480506	0.225593	-0.604975	0.212018
ZNF445	-8.05814	0.000736651	-0.281293	0.100109	0.0928473	0.964975	-0.260153	0.729751	-1.22829	0.208056	-0.991024	0.383752	-0.830901	0.408793	-0.382559	0.714662	0.398588	0.71596	-0.400844	0.776511	0.0700016	0.953689	-0.351698	0.259411	0.349478	0.198115	0.409616	0.212127
ZNF706	10.5077	0.00182469	-0.168992	0.518724	-0.273804	0.894325	-0.349266	0.673826	-0.919655	0.38064	-0.354625	0.809553	-0.331021	0.797239	0.951496	0.330247	0.588175	0.6022	-0.0509695	0.98389	-0.025347	0.986194	0.802665	0.191655	-0.58823	0.237626	-0.734751	0.227453
ZW10	8.5635	0.0125502	0.0759576	0.781464	1.43012	0.202873	0.581232	0.340694	0.264061	0.806324	0.523434	0.647251	0.982537	0.283393	1.71639	0.0531202	1.76232	0.0582184	0.529299	0.620811	0.667358	0.305315	-1.51687	7.2373e-06	1.31155	2.57181e-06	1.57898	2.77078e-06
ZWILCH	6.91285	0.0396884	-0.445383	0.0646364	0.961135	0.637317	0.400013	0.694646	-0.493098	0.747555	1.01275	0.519621	0.357554	0.833995	0.9503	0.463021	1.94127	0.146555	0.308981	0.888471	0.0707218	0.96747	-2.50005	3.06778e-05	2.11154	5.99701e-05	2.55395	6.06769e-05
