# Supplementary material for: Gene expression supports a single origin of horns and antlers in hoofed mammals
Source: Commun Biol. 2024 May 20;7:509. doi: 10.1038/s42003-024-06134-4 (PMC11106249; doi:10.1038/s42003-024-06134-4)
Supplement: Supplementary file 4 — Supplementary Data 2 [file 42003_2024_6134_MOESM4_ESM.xlsx]

## Sheet: HornDeerPigByAgeTableResults
Supplementary Data 2 – Significantly differentially expressed genes in two- and four-month-old horn bud analysis (separate ages)																Overexpressed		log FC = log fold change
Calamari and Flynn, "Gene expression supports a single origin of horns and antlers in hoofed mammals"																Underexpressed		FDR = Benjamini-Hochberg corrected p-value
																Significant
	Cattle						Deer																		Pig
	Hornbud: 2 mo.		Hornbud: 4 mo.		Skin		Bulk Antler		Bulk Pedicle		Mineralized cartilage		Cartilage		Transition zone		Pre-cartilage		Reserve mesenchyme		Skin		Bone		Skin		Cartilage		Bone
	logFC	FDR	logFC	FDR	logFC	FDR	logFC	FDR	logFC	FDR	logFC	FDR	logFC	FDR	logFC	FDR	logFC	FDR	logFC	FDR	logFC	FDR	logFC	FDR	logFC	FDR	logFC	FDR	logFC	FDR
A4GALT	-0.705956	0.304062	-1.90019	0.00561713	1.06266	0.0063018	0.524475	0.890069	-1.12898	0.456433	0.17146	0.954712	-0.943216	0.737746	-0.264235	0.930894	-0.33746	0.901797	1.23665	0.5751	0.690782	0.799281	1.47907	0.334802	1.2789	0.46021	-0.968929	0.495828	-1.19679	0.489989
AACS	2.25487	0.00610246	1.1517	0.13105	1.98601	0.00021496	2.98792	0.109436	0.699708	0.548427	1.46288	0.36415	1.49831	0.43216	2.38395	0.150703	3.35652	0.0388971	3.06884	0.0670044	2.54543	0.0103503	1.17901	0.284415	3.18943	0.0335899	-2.5313	0.0328788	-3.0932	0.0325462
AADACL3	7.51768	1.32106e-06	3.93754	0.00195546	4.13425	4.66465e-06	2.71337	0.330638	1.35931	0.281278	0.857447	0.714961	-1.08196	0.72417	-3.36146	0.215131	-2.9694	0.209609	-2.39535	0.336636	6.58112	6.83667e-08	3.05591	0.012122	NA	NA	NA	NA	NA	NA
AADACL4	10.1033	8.00259e-06	2.40636	0.107667	8.40595	9.28826e-07	NA	NA	NA	NA	NA	NA	NA	NA	NA	NA	NA	NA	NA	NA	NA	NA	NA	NA	NA	NA	NA	NA	NA	NA
AASDHPPT	1.17405	0.00249595	1.60548	2.46957e-05	-0.170325	0.519637	0.961133	0.237045	0.243504	0.594128	-0.140845	0.862075	0.180323	0.848486	0.565548	0.388023	1.32044	0.037538	1.18233	0.0710589	0.165789	0.876757	0.479386	0.289981	-1.54202	0.000796418	1.33308	0.000330455	1.60514	0.000348733
AASS	0.325791	0.625767	-1.48966	0.0176961	-0.625081	0.109827	-1.52914	0.479589	-0.803799	0.468457	-2.22425	0.14834	-2.39098	0.17719	-2.59406	0.106233	-1.90034	0.189842	-1.83469	0.237952	-0.983595	0.612702	-0.615789	0.655058	4.31567	0.109025	-3.43652	0.107691	-4.20509	0.107025
ABAT	-4.52112	0.059401	-6.27763	0.00975434	-4.88953	0.00169328	-2.82303	0.598043	-4.71187	0.13279	-4.73233	0.221442	-5.25031	0.24633	-5.16652	0.203134	-4.87595	0.191872	-2.92251	0.454721	-4.71899	0.414795	-3.0975	0.331544	12.3889	0.0246043	-10.0272	0.0236532	-12.2277	0.0237404
ABCA12	14.3197	7.39134e-11	15.822	1.54066e-11	11.3791	7.06922e-14	2.71025	0.64866	5.50321	0.144698	-1.23633	0.779725	1.23126	0.897884	-1.23633	0.821063	-1.23633	0.749148	-1.23633	0.764201	8.67479	0.000268921	5.64627	0.0155246	15.8511	5.37435e-07	-12.931	6.97282e-07	-15.758	6.6444e-07
ABCA3	-2.30828	0.0259407	-3.07891	0.0024574	-1.20542	0.0393377	0.517077	0.890507	-1.41172	0.2969	1.39504	0.449785	1.25251	0.580655	-0.859137	0.705233	-2.69029	0.175611	-0.364126	0.890953	-2.16402	0.399231	-1.61179	0.306983	3.96683	0.0812956	-3.19912	0.0842529	-3.91179	0.0833682
ABCA6	-1.1506	0.480615	-3.58642	0.0326342	-0.298889	0.763642	-1.73498	0.633197	-3.03089	0.0963527	-2.93987	0.212916	-3.02674	0.264908	-5.60614	0.0456156	-5.08206	0.0476488	-1.04005	0.683245	0.264361	0.951194	-0.766253	0.724735	7.28571	0.0260263	-5.82348	0.0256991	-7.11113	0.0256929
ABCC10	-1.08448	0.11488	-1.3467	0.0348129	0.805392	0.0319531	0.563782	0.729027	0.387017	0.596572	1.59857	0.116754	1.45928	0.209045	1.37534	0.184923	0.534337	0.6175	0.932921	0.380893	0.454245	0.733392	0.405712	0.664728	-1.80384	0.00122938	1.55546	0.00102862	1.87345	0.00110783
ABCC11	6.23361	1.8162e-05	2.96529	0.0175163	7.37465	2.63722e-10	6.29028	0.385194	2.39768	0.594269	0.697417	0.927523	4.53223	0.576635	0.697417	0.942524	2.61197	0.818218	0.697417	0.921692	7.89634	0.00348534	1.55374	0.664414	8.09391	0.00490061	-6.54821	0.00503768	-7.9838	0.00494247
ABCC3	-1.48628	0.0908422	-1.71803	0.0341008	0.0807816	0.883198	0.561315	0.87479	-0.93297	0.441322	0.110873	0.967731	0.308288	0.914177	-0.229849	0.931163	-0.036116	0.995204	0.675679	0.744367	0.399427	0.88824	0.0875109	0.968817	3.05392	0.168152	-2.39576	0.173619	-2.93491	0.172267
ABCC9	-1.59152	0.265342	-3.94087	0.0101914	-1.55976	0.0706713	-1.77335	0.627079	-1.72434	0.297253	-2.04048	0.37834	-1.94691	0.480332	-1.91495	0.426939	-2.34724	0.30104	-1.11127	0.665835	-2.54048	0.429422	-0.166267	0.959222	6.0178	0.00320165	-4.88702	0.00388182	-5.9658	0.00375069
ABCD1	-2.688	0.00600646	-3.94273	0.000139894	-1.10904	0.0406324	-1.24244	0.344698	-0.86481	0.155385	0.267413	0.792717	-0.244388	0.851491	-1.54547	0.105642	-1.55304	0.0841955	-1.08564	0.241975	-0.99641	0.349313	-0.85581	0.204289	0.693464	0.575968	-0.513303	0.617386	-0.64059	0.606449
ABCE1	0.0875549	0.811931	0.869523	0.00215328	-0.610054	0.00310411	0.638042	0.583186	-0.458611	0.428835	-0.495983	0.56008	0.126371	0.925024	0.453438	0.612225	1.20737	0.118548	1.22085	0.139226	0.0163656	0.99376	0.182446	0.826858	-0.0350208	0.942085	0.102092	0.773214	0.104859	0.808526
ABCF3	-0.966039	0.0306321	-0.750824	0.058857	-0.206447	0.435492	0.165766	0.881937	-0.438257	0.273332	-0.172251	0.803274	0.132163	0.883037	0.38646	0.533618	0.688822	0.209901	0.681992	0.24825	-0.431754	0.547377	-0.423528	0.354756	0.151627	0.825825	-0.0633447	0.919721	-0.0927554	0.897281
ABHD16A	-0.774341	0.0319456	-1.23567	0.000419896	0.601747	0.00398604	0.680421	0.466859	-0.299564	0.54008	0.532887	0.42406	0.479649	0.557029	0.165471	0.851778	0.493798	0.454294	0.794959	0.244282	-0.108893	0.934441	-0.274582	0.656735	-0.371534	0.286267	0.380369	0.172386	0.445955	0.187751
ABHD16B	2.09367	0.0889867	2.40888	0.0311178	1.61298	0.0317961	1.64813	0.324342	0.6948	0.449556	0.682205	0.653605	0.913495	0.602157	0.882493	0.565984	-0.886198	0.547822	0.376427	0.839762	1.20457	0.433306	2.10699	0.00514766	NA	NA	NA	NA	NA	NA
ABHD17B	1.66051	5.05149e-06	2.15207	1.95703e-08	0.262363	0.250805	0.868114	0.492982	-0.23901	0.761105	1.04556	0.264781	1.01293	0.355793	0.560914	0.593681	1.0149	0.266043	1.32994	0.174724	0.499212	0.676601	0.167664	0.870991	-0.616756	0.239934	0.5811	0.163878	0.687811	0.177862
ABHD5	2.66864	0.000124461	2.21966	0.000818291	1.32732	0.00307408	0.728963	0.640348	-0.925071	0.252187	-0.259141	0.846802	0.195361	0.911575	-0.168142	0.913533	-0.1342	0.927786	-0.0523937	0.978771	1.80834	0.0080232	0.48653	0.598266	1.88927	0.0924211	-1.47013	0.0964685	-1.80614	0.0941491
ABHD6	1.76681	0.00252027	2.35821	3.83026e-05	1.73709	1.08965e-05	0.796681	0.738494	-0.711682	0.555697	-1.41449	0.386233	-0.658841	0.762211	-0.876442	0.628552	-1.31597	0.405955	-0.626369	0.738977	-0.0599341	0.987969	-0.553984	0.719295	1.69913	0.180545	-1.30574	0.197195	-1.60793	0.192968
ABI1	0.77846	0.0480213	1.24272	0.000619826	0.507044	0.0342533	0.692088	0.575378	0.34214	0.585648	0.336445	0.729839	0.835213	0.411512	0.216226	0.851055	0.210831	0.842556	0.286921	0.790272	0.363535	0.756515	0.431768	0.541238	-1.07519	0.113432	0.944307	0.0973748	1.13122	0.102346
ABI2	-0.264447	0.713744	-1.30983	0.0378065	-0.787767	0.0517027	-0.52937	0.799637	-0.230073	0.807156	-1.15858	0.322105	-0.8516	0.549117	-0.470863	0.732373	-0.445292	0.726778	-0.0856043	0.964119	-0.759281	0.607031	0.591189	0.502786	-1.58939	0.0482072	1.36306	0.0409919	1.64168	0.0430956
ABI3	-3.22416	0.0747762	-3.58843	0.0326346	-1.49804	0.125149	-1.95886	0.673685	-1.45207	0.420542	-1.51984	0.576644	-1.29181	0.703595	0.023273	1	-2.34985	0.367058	-3.06711	0.276726	-2.78995	0.437458	-1.34937	0.564005	NA	NA	NA	NA	NA	NA
ABLIM3	-2.03727	0.152377	-3.50909	0.0155664	-1.91791	0.0280741	-3.13463	0.38272	-1.05876	0.417917	-1.64951	0.427417	-2.32521	0.341507	-2.87202	0.194085	-3.9925	0.0685434	-3.49658	0.124573	-2.55346	0.271837	-1.024	0.567696	4.7657	0.0101386	-3.82668	0.00987998	-4.67735	0.00963978
ABT1	0.331516	0.304568	0.642729	0.0264313	-0.351526	0.0796601	0.176928	0.895313	-0.428	0.392142	-0.786736	0.266376	-0.19646	0.850357	0.226068	0.794491	0.539802	0.426349	0.581939	0.4279	0.11624	0.930754	-0.10289	0.89753	-0.840283	0.0622187	0.739577	0.0563369	0.886382	0.0585255
ACAD9	2.4061	4.78672e-07	0.317752	0.480762	2.08835	1.47726e-09	1.25858	0.252467	0.177356	0.80537	1.29682	0.133724	1.03106	0.295633	1.57529	0.0778948	1.87368	0.029561	1.89688	0.0342975	2.41437	4.36455e-06	0.910819	0.118737	1.22865	0.297651	-0.928483	0.314984	-1.14518	0.309081
ACADL	-4.16877	0.0980876	-5.84916	0.0214798	-3.73443	0.0141701	-2.80828	0.547136	-2.83327	0.223497	-4.35752	0.175296	-3.73566	0.298468	-3.11452	0.318815	-2.82544	0.339092	-2.71976	0.394375	-1.91443	0.646713	-2.60092	0.305225	1.87751	0.277705	-1.47538	0.289437	-1.80733	0.286819
ACAN	8.45188	7.87828e-07	2.37276	0.0838261	4.72474	7.21115e-06	3.52067	0.484848	9.0867	5.75116e-06	3.15857	0.354055	7.63523	0.0540477	6.25416	0.0764797	4.27047	0.185376	3.77079	0.278725	0.436992	0.946578	13.3237	2.90781e-09	-15.5018	3.95737e-08	12.8073	4.37999e-08	15.5742	4.28835e-08
ACAP1	-1.89756	0.0978277	-2.37538	0.0274354	0.613294	0.308596	-1.41969	0.722764	-0.653344	0.727904	0.615768	0.821179	0.255823	0.94967	-0.636634	0.832543	-0.807866	0.760561	0.0925237	0.983787	-0.837042	0.822018	-1.31867	0.546422	-2.53006	0.113051	2.14588	0.103806	2.597	0.106214
ACER1	8.91593	8.72436e-13	8.38902	2.84841e-12	7.34658	4.90424e-16	4.24896	0.0302987	3.56001	0.00150049	2.68061	0.134239	1.75701	0.416587	0.88481	0.693162	0.71094	0.737639	2.30621	0.209086	7.34526	6.62713e-10	4.75838	1.6668e-06	5.90261	7.68745e-05	-4.78439	0.000120191	-5.84539	0.000112655
ACER3	3.29706	1.84852e-09	2.15571	6.33998e-06	1.82428	9.69926e-08	1.97458	0.128082	1.20734	0.124796	0.197029	0.891498	1.18013	0.343148	1.04335	0.34621	1.37125	0.185289	1.15019	0.302564	2.00235	0.00206556	1.69171	0.00405035	-0.455695	0.583562	0.438925	0.523958	0.518065	0.536595
ACIN1	-1.20845	0.0051316	-1.3102	0.00146716	0.311808	0.198221	0.359867	0.806471	0.509532	0.334431	0.68622	0.398075	0.616234	0.532248	0.224197	0.832151	0.554161	0.497841	1.06884	0.200675	-0.0562042	0.974609	-0.00536347	0.996957	-1.70215	0.000855006	1.47891	0.0006691	1.7801	0.000726292
ACKR1	4.66576	0.00802334	2.342	0.133373	4.08379	0.000268679	2.41321	0.672031	-1.22134	0.632714	-0.742518	0.881902	-0.281338	0.971961	-3.80053	0.425052	-1.64265	0.705827	3.10306	0.39677	1.66939	0.61626	2.63017	0.26128	-2.16957	0.285423	1.85149	0.2653	2.23446	0.270843
ACKR3	2.31656	0.00252804	1.45852	0.0431632	1.81993	0.000294184	1.54289	0.564529	0.0857914	0.961952	1.2	0.515643	1.90771	0.357546	1.39422	0.46193	0.144027	0.958116	1.43212	0.456453	1.15636	0.547386	1.47932	0.241287	-1.87944	0.103282	1.60954	0.0889934	1.94293	0.0921611
ACLY	1.93119	0.00335523	3.11884	3.05268e-06	1.58781	0.000241183	1.88178	0.301371	0.323191	0.770892	0.128892	0.950918	0.858178	0.62153	1.3116	0.352907	2.39166	0.0735544	2.59981	0.0662463	1.38868	0.291196	0.666775	0.537807	0.354289	0.737525	-0.219733	0.803471	-0.284088	0.789161
ACOD1	-3.90922	0.0625526	-5.4221	0.0109748	-3.27089	0.00953585	NA	NA	NA	NA	NA	NA	NA	NA	NA	NA	NA	NA	NA	NA	NA	NA	NA	NA	2.38755	0.470209	-1.88316	0.48409	-2.31373	0.480423
ACP2	-1.66855	0.0262431	-2.55554	0.000643221	-0.654334	0.122961	0.221142	0.921837	-1.36896	0.105555	-0.443962	0.733219	0.248099	0.890545	-0.596081	0.652364	-1.21027	0.292248	-0.305494	0.83989	-0.80723	0.5895	-1.04864	0.24234	0.394162	0.773462	-0.242276	0.827745	-0.312345	0.81482
ACP7	7.57857	1.66198e-06	8.42867	3.7314e-07	10.8982	1.30227e-10	4.88458	0.281625	3.90776	0.158037	1.44522	0.776214	4.61288	0.251842	2.70451	0.508617	4.43669	0.182675	1.17622	0.842767	5.57629	0.000600559	3.41089	0.106288	10.023	7.36157e-05	-8.18886	8.99973e-05	-9.98694	8.60423e-05
ACPP	6.14019	0.00650344	5.99515	0.00452938	4.49316	0.00087113	5.95321	0.340453	0.371038	0.936995	-0.470221	0.86875	-0.470221	0.908783	-0.470221	0.89267	-0.470221	0.848594	-0.470221	0.857234	5.57774	0.046869	2.58354	0.491889	0.651381	0.88037	-0.386086	0.917267	-0.486758	0.911174
ACSBG1	8.66447	5.69886e-05	2.38965	0.164434	5.14203	3.16088e-05	4.25755	0.485818	7.08376	0.115628	2.01632	0.626437	-3.33223	0.590954	-4.21615	0.461871	0.161807	0.982053	4.76668	0.23852	9.2711	1.22981e-05	6.61306	0.004328	1.34629	0.631781	-1.0853	0.636554	-1.3398	0.631074
ACSF2	0.883847	0.227616	2.37682	0.000407441	2.17275	4.83497e-06	0.666061	0.808111	1.09046	0.269063	0.977656	0.545634	2.12892	0.229178	0.92125	0.593882	-0.633507	0.723585	-0.556798	0.779172	0.501724	0.841539	1.43646	0.157366	-1.68065	0.0532519	1.43021	0.0459498	1.72699	0.0474402
ACSL3	2.11692	6.87379e-05	1.06758	0.0328911	0.911855	0.00767014	0.949919	0.587124	0.305735	0.722704	-0.564817	0.662252	-0.447573	0.787091	1.5065	0.198294	2.03234	0.0685434	1.51742	0.199466	0.930346	0.464881	0.879974	0.253604	1.23213	0.413472	-0.936798	0.43174	-1.15586	0.425283
ACSL4	-0.713076	0.348146	-2.23362	0.00366668	-1.31074	0.00719315	-1.68322	0.294425	-1.26924	0.0760293	-2.47151	0.0319427	-1.81847	0.149079	-1.8553	0.100797	-0.51051	0.643694	-0.522545	0.658362	-0.269163	0.876421	-0.263959	0.795868	0.409869	0.755609	-0.23952	0.824482	-0.309732	0.810754
ACSL5	-2.17393	0.188455	-3.67213	0.0285538	-1.32496	0.166395	-0.894371	0.824364	-2.45476	0.168543	-2.34111	0.308166	-1.37608	0.624249	-2.37101	0.313585	-2.46736	0.269221	-1.55119	0.524714	0.428639	0.912587	-1.68145	0.373401	-0.378568	0.831962	0.389793	0.783065	0.45943	0.788343
ACSL6	-2.57448	0.114673	-3.8524	0.0182332	-1.54764	0.0919588	-4.01723	0.424367	-1.6758	0.453918	-1.5733	0.621717	-2.13829	0.567493	-5.01555	0.150074	-4.15461	0.183924	-2.28059	0.487487	-4.6302	0.284846	-2.75872	0.278236	-6.83209	0.00624116	5.71714	0.00572446	6.93577	0.00584818
ACSM5	-7.30213	0.0832828	-8.64966	0.0389739	-5.74724	0.0154197	-9.33052	0.265279	-4.53552	0.288815	-12.1305	0.17893	-12.1305	0.249925	-9.65576	0.235166	-12.1305	0.152612	-12.1305	0.184036	-6.75619	0.388776	-7.12157	0.129413	7.16611	0.116676	-5.76656	0.115623	-7.04333	0.115769
ACSS1	-1.82011	0.309979	-4.19572	0.027391	-1.93574	0.0746542	-3.39945	0.332237	-1.21628	0.491957	-1.42289	0.554568	-2.49756	0.370467	-4.65131	0.083142	-3.79524	0.11734	-2.31493	0.351468	-0.87261	0.805619	-1.85086	0.35312	-2.87107	0.0459643	2.40956	0.0403346	2.92037	0.0413552
ACTL6A	0.0821731	0.82786	0.580349	0.0432154	-0.437141	0.0314242	0.227322	0.888289	-0.1423	0.852261	-0.190266	0.86179	0.444277	0.690414	0.378046	0.705303	1.01706	0.209901	1.3294	0.12956	0.324886	0.788614	0.393136	0.589627	-1.61697	0.00222619	1.39457	0.00165144	1.68118	0.00168678
ACTR1A	0.378954	0.474913	1.20887	0.00801524	0.913103	0.00344742	1.23347	0.412074	0.435017	0.554947	0.917409	0.390888	0.924682	0.468149	1.19665	0.269978	1.64617	0.109601	1.56528	0.153033	0.591936	0.637992	0.507561	0.571081	-1.54863	0.00441352	1.32508	0.00449282	1.59466	0.00483162
ACTR5	-0.727394	0.0965462	-1.22366	0.00348132	0.611769	0.0143037	1.32356	0.26971	0.141125	0.855151	1.47473	0.103212	1.36837	0.18296	1.12464	0.222658	1.55984	0.074818	2.17446	0.0215452	0.432243	0.704756	0.517226	0.449097	-0.876894	0.0623673	0.768028	0.0555164	0.920134	0.0574359
ADA	-2.61088	0.0401005	-2.60572	0.0243955	-1.50558	0.0364109	-0.787802	0.847907	-1.30294	0.383217	-1.04764	0.630736	-0.223306	0.94967	-0.524578	0.840669	-0.822274	0.709682	-0.585086	0.819637	-0.974216	0.726079	-0.68112	0.739819	0.622888	0.819951	-0.476997	0.834528	-0.599082	0.826
ADA2	-3.72917	0.0605129	-5.27317	0.00898903	-0.938857	0.3542	-2.07135	0.678418	-1.91868	0.362896	-1.20969	0.704616	0.141366	0.981257	-3.48555	0.273214	-3.80491	0.206358	-1.45868	0.659004	-3.12557	0.457888	-3.09689	0.213033	-3.41748	0.0756929	2.84595	0.0726495	3.45069	0.0740909
ADAM11	2.73888	0.0345677	0.673205	0.606517	2.35904	0.00392025	-0.695083	0.888277	-0.981655	0.638354	-2.55747	0.390888	-1.18787	0.755998	-1.38912	0.669386	-1.04691	0.731943	-0.18597	0.969485	0.565084	0.904572	-0.751961	0.789524	3.362	0.257348	-2.69235	0.2607	-3.29986	0.258803
ADAM15	2.09926	0.0206468	1.97975	0.017645	1.81642	0.00149787	0.807644	0.787157	-0.232897	0.873246	1.18458	0.479778	1.27416	0.52343	1.09297	0.541846	-0.179077	0.940874	1.03704	0.57198	0.93093	0.622232	1.56972	0.163332	-0.190302	0.864129	0.210406	0.817716	0.23992	0.826794
ADAM19	-1.46665	0.273896	-3.0821	0.0238339	0.122165	0.884396	0.140867	0.981263	1.81057	0.164458	0.938397	0.706634	1.42868	0.610789	1.0159	0.697892	1.25827	0.589238	1.19327	0.638222	-1.28283	0.69025	0.329686	0.904432	-2.55271	0.0667391	2.13668	0.0641572	2.58189	0.0668132
ADAM23	2.22722	0.0146846	1.32746	0.113827	1.01774	0.071216	-0.304981	0.956314	-2.01365	0.284679	-3.56945	0.187474	1.53411	0.599752	-1.65692	0.543197	-3.24338	0.202766	-2.3854	0.376915	1.32284	0.616102	1.0341	0.588796	4.54921	0.141831	-3.59716	0.144938	-4.40299	0.144326
ADAM33	-1.75185	0.312591	-3.70728	0.0379015	2.1572	0.013784	0.660491	0.873873	-2.13048	0.255975	-0.179258	0.961547	-1.47881	0.640391	-1.57744	0.565432	-0.470741	0.878344	2.5454	0.291162	1.39328	0.591947	1.30272	0.458141	4.96492	0.0594263	-4.0057	0.0621951	-4.8956	0.0619053
ADAMDEC1	-4.73915	0.0502882	-5.17738	0.0228586	-4.6139	0.00271638	-5.57474	0.589662	-4.46969	0.289993	-8.13278	0.200163	-6.02949	0.386265	-7.88365	0.226203	-5.24142	0.352942	-2.83342	0.642273	-4.93829	0.5334	-4.78909	0.346082	5.73038	0.0745762	-4.68009	0.0743584	-5.70778	0.0741711
ADAMTS1	-1.11257	0.325698	-2.65712	0.0195195	-0.48324	0.475579	-1.0032	0.744211	-1.11253	0.33571	-1.31024	0.44893	-0.679487	0.767754	0.115836	0.967607	-0.374677	0.856332	0.280262	0.903702	0.928797	0.603387	-0.237809	0.893555	2.29253	0.0514786	-1.83051	0.058995	-2.24628	0.0573427
ADAMTS18	4.12608	0.0225447	0.647634	0.74696	1.49799	0.17541	2.36262	0.547342	6.81738	3.42654e-05	4.40589	0.15873	3.8572	0.270916	3.69686	0.239909	4.28693	0.150551	4.89792	0.131987	0.729192	0.88245	0.944208	0.733517	-6.92504	4.48411e-05	5.70573	5.14062e-05	6.93236	5.1707e-05
ADAMTS5	-0.967873	0.444225	-2.65527	0.0352482	1.95461	0.00364556	0.772557	0.875	-1.01317	0.587866	-0.882427	0.767455	0.117685	0.983786	0.260781	0.947175	0.0869886	0.986222	-0.0386329	0.998176	0.245607	0.959096	1.65992	0.439077	0.0741131	0.955779	-0.0161737	0.995001	-0.0372205	0.980904
ADAP2	-1.99962	0.0287666	-0.980117	0.198358	-0.270435	0.606848	-1.43655	0.583843	-1.04532	0.330371	-0.524119	0.769591	0.064085	0.986567	-1.48287	0.367782	-1.94351	0.211466	-0.1143	0.964119	-1.62703	0.416412	-0.854587	0.497157	-0.651684	0.641463	0.576953	0.617045	0.686493	0.624967
ADAT1	-1.27402	0.0018972	-0.95817	0.0108422	-0.366657	0.12359	0.676401	0.464224	0.00038573	0.99952	-0.091611	0.923039	0.203719	0.836528	0.035823	0.979757	0.311239	0.664637	0.618454	0.377902	-0.117215	0.930311	-0.0447195	0.959307	0.565754	0.391145	-0.378341	0.47687	-0.480747	0.456061
ADD1	-0.934434	0.106766	-1.16025	0.0300346	0.842114	0.00963632	0.21415	0.932008	-0.612544	0.48953	0.430264	0.756638	0.0933022	0.971281	-0.384112	0.804554	-0.134377	0.938213	0.58509	0.673707	-0.287565	0.896948	0.115626	0.939438	0.0915791	0.885725	-0.00933749	0.99306	-0.0262577	0.970922
ADGRE5	-3.5971	0.0174199	-5.05369	0.00115559	-1.7341	0.0344875	-1.0623	0.844427	-1.10728	0.521564	0.666795	0.819195	0.985589	0.764027	-1.82253	0.520568	-2.58752	0.326215	-1.2212	0.680811	-2.53683	0.449201	-1.69354	0.405597	-0.490306	0.716515	0.442332	0.693151	0.524924	0.699624
ADGRF2	6.46548	0.00100627	7.36808	0.000177794	5.51561	1.30294e-05	4.70474	0.337643	4.48618	0.126788	3.40336	0.364817	2.81864	0.547603	-0.00247446	0.988943	0.792596	0.893249	3.97161	0.307648	5.92178	0.00575914	5.63046	0.00369152	0.58032	0.826554	-0.41859	0.84967	-0.526385	0.840951
ADGRF4	9.14394	7.46696e-11	10.5272	6.1315e-12	12.4775	5.29489e-17	5.2612	0.18891	6.55035	0.00826909	4.50934	0.133617	4.52154	0.188404	4.08262	0.187208	4.99189	0.0852796	5.98007	0.0542584	7.98895	1.20367e-06	6.38868	0.00023713	10.7762	0.0091935	-8.81821	0.00923844	-10.7518	0.00908712
ADGRF5	-2.56006	0.0373811	-3.16749	0.00708469	-2.61482	0.000925247	-2.166	0.484071	-2.5917	0.0647598	-2.42586	0.215026	-2.28788	0.307144	-2.41583	0.231381	-3.35285	0.0908741	-2.21332	0.270363	-2.35956	0.313583	-1.303	0.387874	1.93853	0.0632796	-1.5224	0.0754588	-1.8715	0.072948
ADGRG1	2.90254	2.51129e-05	2.57099	9.98969e-05	2.74128	2.51325e-08	-0.881876	0.802838	-0.203882	0.927647	-1.69344	0.395267	-1.68329	0.479559	-1.88008	0.36105	-1.81024	0.352341	-0.889349	0.691553	1.7939	0.306803	0.160917	0.946473	1.79965	0.0622798	-1.41222	0.0780539	-1.73628	0.0751978
ADGRG5	-3.79184	0.0239744	-4.39324	0.00728519	-2.46494	0.0097234	-2.1881	0.630828	-2.35883	0.208605	-2.07645	0.441129	-1.91397	0.560883	-2.31531	0.41446	-2.44041	0.355162	-1.00789	0.743306	-2.35231	0.495316	-4.33417	0.0431743	-0.346907	0.839023	0.339782	0.809329	0.393451	0.81723
ADGRL3	3.73683	0.00210547	2.29252	0.0412491	0.538933	0.503839	-0.480929	0.950807	0.165897	0.972855	-3.68356	0.321754	-3.76285	0.396804	-2.70136	0.480067	-2.1067	0.560934	0.391777	0.938574	1.27481	0.759183	-0.0296989	0.995486	2.50272	0.38893	-1.94029	0.407472	-2.38064	0.404178
ADHFE1	-3.37542	0.0542272	-4.93305	0.0057302	-3.35317	0.00248588	-4.29424	0.13708	-3.35356	0.0457161	-4.43321	0.0604535	-5.22136	0.0579683	-7.4436	0.00844993	-7.20426	0.00702447	-4.92241	0.0439006	-3.2774	0.182969	-2.54293	0.127538	6.10851	0.0350275	-4.88992	0.0348887	-5.97066	0.0347469
ADIG	3.423	0.0206665	-2.41062	0.205209	3.24178	0.00105363	-1.50415	0.795024	-2.95035	0.344414	-4.92308	0.297013	-4.92308	0.411617	-4.92308	0.344556	-2.98214	0.455343	-3.03786	0.483437	3.29423	0.301809	2.23846	0.310634	-0.682654	0.638368	0.644804	0.585864	0.771162	0.592362
ADIPOQ	-1.11333	0.662208	-9.42732	0.0110213	3.04693	0.0132869	-0.209501	0.983201	1.87146	0.546841	-0.659802	0.927368	-2.7918	0.691369	-2.71526	0.658496	-2.51402	0.642	-2.06791	0.723763	2.29383	0.592975	4.60547	0.0245677	-1.94152	0.639628	1.64779	0.625228	1.98946	0.628447
ADNP	-0.417324	0.19808	-0.72477	0.0174374	0.0510786	0.81264	0.778799	0.503444	0.261374	0.663804	0.333017	0.716597	0.693548	0.477361	0.274415	0.788285	0.786138	0.321128	1.23304	0.142499	-0.195352	0.894008	0.34787	0.613656	-0.81989	0.0462261	0.747669	0.0305632	0.889978	0.0338956
ADNP2	0.510983	0.172772	0.676668	0.0471553	0.620237	0.00790474	0.949013	0.271223	0.240146	0.631814	0.347887	0.635023	0.435156	0.61093	0.580953	0.412772	0.760145	0.244419	1.15486	0.101184	0.474145	0.547386	0.247311	0.688531	-0.959793	0.0300782	0.854084	0.0202235	1.02223	0.0216578
ADORA2A	-0.994253	0.46045	-2.75653	0.0462244	-2.08049	0.0148281	-2.91738	0.442074	-2.29664	0.165086	-0.982541	0.684831	-1.30351	0.647137	-2.20756	0.355198	-3.61781	0.124855	-2.6985	0.264801	-2.83807	0.324884	-1.3259	0.528513	-2.30215	0.01197	1.97209	0.0104825	2.38238	0.0109354
ADPRH	-1.45888	0.0229281	-2.32602	0.000309856	-1.5584	0.000209998	-0.486345	0.800728	-0.591546	0.423926	-0.509966	0.657816	-0.186317	0.913908	-0.874987	0.438203	-0.251763	0.845796	0.169573	0.909924	-0.77434	0.561144	0.199739	0.864186	0.671598	0.264606	-0.474129	0.353361	-0.595444	0.335932
ADRA2B	-2.55784	0.0316965	-5.38894	0.000168038	-0.31734	0.629946	-3.27294	0.227242	-2.18402	0.0914548	-2.59747	0.156883	-1.97233	0.337958	-2.10597	0.25114	-3.41601	0.0635468	-2.16404	0.24037	-1.00906	0.659301	-0.546234	0.758258	4.72863	0.00167225	-3.78443	0.0018132	-4.62792	0.00171586
ADRB1	-3.6933	0.184993	-7.10257	0.0488809	-2.38717	0.109098	-3.14551	0.504888	-5.28294	0.0549117	-5.90977	0.118247	-2.81944	0.468566	-2.24615	0.512922	-1.86407	0.565336	-1.21423	0.744046	-0.814503	0.868208	-4.27032	0.119146	10.0124	0.00205763	-8.14431	0.00239925	-9.93582	0.00231565
ADSL	-1.32022	0.0463477	-1.29905	0.0305971	-0.0345547	0.936394	-0.112105	0.94841	-0.934883	0.0995317	-0.711046	0.378465	-0.414783	0.691401	-0.488099	0.579222	0.0345768	0.980868	-0.0440234	0.974545	-0.61899	0.532637	-0.847578	0.169284	1.11192	0.345074	-0.860651	0.375501	-1.0656	0.36827
ADSSL1	-5.04309	0.113563	-6.04751	0.0485919	-3.39111	0.0532907	-0.829058	0.80542	-2.44018	0.106225	-1.46577	0.45803	-1.221	0.616353	-1.97144	0.330881	-2.23967	0.24442	-1.21112	0.572942	-1.64551	0.519931	-0.56901	0.796561	6.00949	0.172529	-4.92637	0.169382	-6.01596	0.169677
AEBP2	0.929614	0.00313592	1.11943	0.000217201	0.0433108	0.849484	0.106084	0.961514	-0.142119	0.875386	-0.215389	0.860666	0.32898	0.81039	-0.200884	0.878833	0.456789	0.655144	0.725154	0.48168	0.127342	0.947492	0.428512	0.592022	0.268564	0.418933	-0.148574	0.624362	-0.200715	0.580508
AEN	-0.212942	0.711795	0.946631	0.0345131	0.769528	0.0117879	0.499836	0.766154	0.390442	0.598769	0.0754107	0.961499	0.564711	0.652364	0.727806	0.48548	1.489	0.116413	1.47132	0.145843	0.582905	0.613218	0.615403	0.407683	-0.235148	0.811762	0.248292	0.750214	0.287075	0.762874
AFMID	-2.93921	0.106373	-3.67834	0.0348129	-1.71284	0.0907728	0.382117	0.923285	-1.97663	0.22534	0.0170356	1	0.0645705	0.991848	-0.476585	0.864959	0.12156	0.971114	0.0631634	0.988569	-0.919015	0.773696	-2.31409	0.197485	-0.205759	0.942644	0.28545	0.900581	0.327051	0.905275
AGAP2	-2.85111	0.0782259	-3.24859	0.0317916	-0.879306	0.313551	-1.32059	0.767973	-0.735324	0.683228	-0.697435	0.803308	-1.58022	0.601385	-1.86896	0.469215	-1.66117	0.495925	-0.967115	0.730932	-1.63474	0.597292	-1.69257	0.422756	-0.119036	0.947353	0.177054	0.905014	0.196639	0.912613
AGBL5	-1.78861	0.0159791	-2.35581	0.00119997	-0.22154	0.608896	-0.557634	0.79073	-0.18418	0.855767	0.342817	0.803308	0.527918	0.735231	-0.585513	0.668525	-0.467859	0.719657	0.0558452	0.979035	-0.445728	0.801483	-0.0289822	0.986194	0.303326	0.822697	-0.138397	0.90431	-0.188714	0.888675
AGFG1	0.743252	0.161008	1.74766	0.000370573	-0.603713	0.0799187	0.171275	0.916915	-0.275293	0.663804	-0.713987	0.392064	-0.113262	0.936951	-0.461323	0.618183	-0.218985	0.825228	-0.162032	0.886514	-0.0481763	0.980496	-0.360102	0.626129	0.101742	0.793966	-0.00731521	0.990904	-0.0279937	0.952254
AGGF1	-0.84483	0.00543601	-1.02472	0.000489422	-0.983266	3.45144e-06	0.0699544	0.967088	-0.712898	0.164637	-0.96847	0.18997	-0.338045	0.727595	-0.412354	0.609848	-0.127267	0.892291	0.19449	0.835321	-0.234631	0.836377	-0.117482	0.88562	0.35937	0.29643	-0.215849	0.477623	-0.281763	0.441674
AGPAT1	-1.35075	0.0699828	-1.374	0.0415928	-0.16514	0.715152	0.5431	0.845739	-0.355406	0.766401	0.667592	0.67847	0.712444	0.716397	0.502864	0.783369	0.550595	0.738723	0.6794	0.6887	-1.41077	0.480784	-0.701924	0.613743	1.07848	0.208676	-0.816946	0.251193	-1.01405	0.242595
AGPS	-0.670612	0.0653471	-0.731486	0.0271113	-1.48973	6.0704e-08	0.964552	0.442074	-0.459787	0.505831	-0.415988	0.690311	0.0712181	0.971411	-0.220863	0.860455	0.434917	0.66316	0.566756	0.584752	0.290226	0.844094	-0.387794	0.655492	-0.152645	0.694002	0.189705	0.532547	0.21486	0.55776
AGT	-9.82452	0.0443928	-10.3678	0.0244465	-2.84968	0.156697	-9.2957	0.236801	-9.04316	0.0246027	-14.3942	0.0224881	-5.17857	0.308583	-10.6302	0.0537814	-12.3656	0.0271466	-12.2759	0.0342975	-4.06097	0.491992	-1.69261	0.659087	6.67971	0.0697325	-5.33134	0.0708261	-6.51054	0.0709012
AGTR1	-4.38597	0.019532	-6.75457	0.00101213	-0.346729	0.715693	-1.63586	0.579353	-1.8938	0.209185	-2.30387	0.255057	-1.50296	0.533873	-2.09573	0.310805	-1.89185	0.333215	-2.07626	0.32238	-1.2521	0.640701	-2.29034	0.169284	4.57585	0.000235276	-3.64658	0.000267806	-4.46126	0.000254766
AGTR2	0.405711	0.843876	-7.09389	0.0203557	-1.4857	0.338019	3.53944	0.699349	0.499849	0.896087	-0.18542	0.910313	-0.18542	0.937918	-0.18542	0.924863	-0.18542	0.896344	-0.18542	0.903005	-3.6617	0.662084	-5.27777	0.383883	NA	NA	NA	NA	NA	NA
AGTRAP	-0.692851	0.184798	-1.4944	0.0037971	-0.0139147	0.970108	0.972641	0.645616	-0.678477	0.546437	0.359673	0.846005	0.51425	0.809599	-1.18443	0.469536	-1.66453	0.271771	-0.173274	0.940538	-0.0885299	0.979898	-0.464427	0.756346	-1.17258	0.436436	1.04285	0.381448	1.25305	0.388843
AHCY	-3.65437	0.00552022	-2.81128	0.0151934	-1.28424	0.0630059	-1.22706	0.57895	-1.75394	0.0981205	-1.74372	0.231779	-1.06841	0.540274	-1.56451	0.292128	-1.03834	0.465929	-1.09377	0.480047	-0.708736	0.725392	-2.15744	0.048319	-0.0215138	0.990298	0.116821	0.927075	0.123328	0.934929
AIF1	-2.91201	0.115383	-4.61102	0.0147572	-2.11154	0.0480577	-3.01534	0.492175	-1.74096	0.348734	-2.22585	0.405498	-1.84996	0.56987	-4.81275	0.115891	-4.73395	0.0974114	-3.56696	0.218069	-3.02454	0.412744	-3.12895	0.147974	-2.58618	0.179395	2.13118	0.178887	2.58611	0.181019
AIFM2	-1.12281	0.149297	-2.05974	0.00762303	-0.775047	0.0941097	0.118895	0.964975	-0.429675	0.62348	0.316153	0.820179	0.21494	0.908783	0.429859	0.759679	0.778615	0.499004	0.546083	0.679899	-0.637492	0.691857	0.511649	0.588796	2.43696	0.0125932	-1.94252	0.0132233	-2.3766	0.012601
AK8	1.13483	0.241119	2.22194	0.01047	-0.763548	0.234619	-0.094088	0.979691	-0.212595	0.877523	-0.52994	0.776214	0.433929	0.855334	-0.834456	0.651735	-1.90987	0.239263	-1.1805	0.505819	-0.600536	0.804611	0.152743	0.934526	3.81032	0.00517176	-3.02382	0.00527922	-3.70258	0.00502875
AKAP12	-1.28443	0.338827	-3.95642	0.00679975	0.156825	0.851165	-1.44838	0.691375	-1.64344	0.293044	-3.29503	0.162247	-4.90398	0.0918195	-3.59373	0.144005	-2.42344	0.267928	-0.0317433	0.998153	-0.0918745	0.986211	0.328437	0.889589	1.41427	0.160696	-1.0889	0.1961	-1.34195	0.190329
AKAP2	-1.17452	0.303218	-2.34444	0.0358571	-1.5759	0.0273877	-1.10906	0.815138	-1.95566	0.167601	-1.96046	0.392064	-1.35357	0.631269	-1.47696	0.544375	-1.68316	0.453669	-1.19202	0.636362	-1.68706	0.510542	-0.788537	0.665345	0.978441	0.43897	-0.746828	0.478175	-0.927221	0.468564
AKAP7	-1.41468	0.0188236	-2.81853	1.57219e-05	-1.24601	0.00109692	-1.98234	0.466859	-2.8372	0.0523851	-2.43126	0.203543	-1.95475	0.376824	-2.81999	0.16185	-2.69815	0.145383	-1.8091	0.352228	-2.12829	0.378382	-1.50552	0.337722	-0.873355	0.355215	0.772048	0.318747	0.924389	0.328199
AKAP8L	-2.08254	1.63485e-06	-2.31027	2.24952e-07	-0.0610232	0.808136	0.0514189	0.978477	0.0843761	0.900371	0.841455	0.253342	0.868675	0.307026	0.163876	0.871647	0.382375	0.628854	0.735932	0.342956	-0.144612	0.919017	-0.245596	0.739202	-0.869924	0.00353886	0.784604	0.00237475	0.936691	0.00276215
AKIRIN2	-1.05866	0.0348997	-0.417987	0.337481	-0.392524	0.176418	-0.750069	0.48868	-0.402826	0.402997	-0.297716	0.70287	-0.164715	0.879917	-0.599812	0.419302	-0.463822	0.518769	-0.388038	0.626013	-0.406089	0.650418	-0.182111	0.803646	-0.132539	0.799555	0.171415	0.688587	0.188639	0.720116
AKNA	-3.18298	0.0646936	-3.90637	0.0177499	-0.8234	0.36311	-2.2867	0.595442	-1.71997	0.369587	-1.82511	0.496152	-1.60541	0.625259	-2.33382	0.402801	-2.69543	0.306963	-1.70418	0.552579	-1.87015	0.60315	-1.28605	0.597888	0.214504	0.927623	-0.10553	0.962861	-0.147647	0.953402
AKR1B1	0.725383	0.555468	4.32387	7.22433e-05	2.59625	0.000247225	2.28079	0.286227	-0.2677	0.866615	0.328499	0.883451	0.878635	0.69344	1.75375	0.308586	2.31932	0.153736	1.66044	0.347311	-3.01927	0.0978532	-1.89007	0.198463	0.03706	0.98537	-0.00293018	0.999891	-0.0168747	0.995801
AKT3	0.102186	0.895525	-1.27538	0.0431673	0.123351	0.772812	-0.587369	0.834454	-0.332204	0.746958	-1.3359	0.348269	-0.68732	0.70955	-0.95829	0.526665	-0.642909	0.666063	-0.344753	0.849126	-0.700558	0.693908	0.747515	0.423942	-0.0907076	0.91782	0.127863	0.86257	0.139344	0.875721
AKTIP	0.694887	0.389328	1.76898	0.0118542	0.395295	0.426263	0.828874	0.571301	-1.18737	0.138232	-0.249909	0.854377	0.0923169	0.965246	-0.582457	0.640038	0.0495986	0.979438	-0.0554682	0.977483	0.206693	0.915827	0.298839	0.778546	1.72743	0.0858814	-1.35819	0.0985917	-1.67067	0.0956169
ALAD	-3.30826	0.0626436	-4.65908	0.00844453	-2.22322	0.0273553	-3.79847	0.233366	-2.89987	0.0712668	-3.63588	0.101356	-3.52892	0.16027	-4.25486	0.0693988	-3.91414	0.071863	-2.93047	0.186365	-1.54361	0.567299	-2.7913	0.0926149	1.17688	0.60073	-0.826581	0.646238	-1.02418	0.639862
ALAS1	-1.87549	0.0329004	-1.52081	0.0496424	-1.00969	0.0443066	0.0128579	0.997772	-2.28751	0.0380448	-0.590393	0.717645	-0.641216	0.745541	-0.79304	0.632527	-0.455871	0.7881	-0.408995	0.828538	-1.39138	0.468632	-2.11696	0.0560134	0.189717	0.927484	-0.0413014	0.986828	-0.0690172	0.975974
ALB	-18.7301	0.0739632	-22.4559	0.0348129	-5.91074	0.137172	-17.6844	0.301124	-18.6729	0.0311629	-17.6922	0.127172	-21.4558	0.157456	-21.4558	0.116466	-21.4558	0.0876182	-18.0169	0.131372	-10.2196	0.50306	-9.91139	0.265253	24.044	0.066205	-19.5689	0.0630979	-23.853	0.0635698
ALDH1A1	-3.53018	0.0450376	-8.03464	0.000182033	-3.40513	0.00214241	-2.06992	0.620167	-4.22555	0.0469345	-3.46418	0.19741	-1.68788	0.591023	-6.26158	0.0472306	-6.45188	0.0327396	-4.02396	0.156891	-1.24575	0.714112	-2.82946	0.159538	16.2769	0.00667717	-13.2159	0.00636589	-16.1068	0.00634449
ALDH1A2	-4.39313	0.0011109	-2.60314	0.019359	-2.89125	0.00034567	-3.79623	0.351524	-4.49065	0.0522798	-3.76486	0.195207	-5.1284	0.154274	-3.85169	0.20109	-5.33707	0.0771664	-4.34253	0.156082	-2.82625	0.465877	-0.126138	0.971763	1.19629	0.493574	-0.885746	0.531966	-1.09866	0.523591
ALDH2	-1.52787	0.105731	-2.01978	0.0233267	-1.66256	0.00547788	-4.77208	0.0249232	-2.60099	0.017516	-3.94628	0.0203485	-3.20157	0.0835132	-4.27463	0.0143481	-3.4602	0.0323604	-4.11788	0.0200318	-1.45714	0.447356	-1.67702	0.128923	-0.190308	0.944992	0.269205	0.901995	0.308809	0.906596
ALDH9A1	-2.55342	0.123663	-3.55996	0.0280246	-2.20502	0.0271266	-2.91763	0.13708	-2.06948	0.03365	-3.00842	0.0414818	-2.45061	0.130026	-3.06742	0.0423717	-2.2591	0.0954106	-1.59768	0.25322	-1.25263	0.467105	-1.15248	0.257044	0.614551	0.754144	-0.399895	0.80121	-0.500225	0.794124
ALG14	0.0758273	0.921764	1.47869	0.00647731	-0.0813837	0.850267	-0.0916226	0.963159	-0.0394653	0.95915	-0.475997	0.579882	-0.475578	0.647251	0.073781	0.955101	0.112641	0.918796	-0.0896536	0.943078	0.310997	0.776881	-0.397295	0.559659	-1.30597	0.0341567	1.15399	0.0151385	1.38484	0.0166283
ALG6	0.612581	0.166719	0.857968	0.0334327	-0.559103	0.0514433	0.707405	0.628673	-0.0970851	0.915625	0.462717	0.662827	0.435812	0.741854	0.479172	0.670973	0.701122	0.47025	0.52691	0.63356	0.055808	0.981019	0.12867	0.908058	-0.616644	0.0651451	0.580845	0.0305321	0.687089	0.0348285
ALKBH1	-0.961645	0.00670428	-1.06187	0.00168467	-0.283133	0.17497	0.0593119	0.976632	-0.120457	0.873366	-0.054354	0.967291	0.399193	0.721479	0.507019	0.582184	1.13207	0.157126	1.10199	0.200928	-0.469807	0.680188	0.0828817	0.934526	-0.145454	0.619065	0.188009	0.461574	0.210809	0.498387
ALMS1	-0.356413	0.352307	-0.918834	0.0106346	-0.719256	0.00315395	-0.61527	0.713054	-0.0398604	0.967408	-1.27235	0.203233	-0.97444	0.403857	-1.28046	0.213803	-1.16647	0.222707	-0.52431	0.634849	-0.499417	0.697791	0.162059	0.871894	1.30928	0.0428219	-0.988906	0.0624931	-1.2227	0.0585361
ALOX12	2.69349	0.0109502	3.69499	0.000284602	5.21855	5.74858e-10	1.69268	0.778675	3.63013	0.0159785	3.749	0.169245	2.76626	0.400409	1.1062	0.759679	0.657945	0.860627	2.77667	0.340512	3.51869	0.00828957	2.19668	0.133365	1.16421	0.114733	-0.887329	0.140906	-1.09965	0.134136
ALOX12B	6.44013	0.0004984	8.70336	1.24853e-05	7.17065	1.73023e-07	0.956212	0.856786	5.12644	0.0719846	-0.382311	0.834864	-0.382311	0.886477	2.09372	0.639326	-0.382311	0.812958	2.30418	0.549451	8.01778	0.000191386	3.81573	0.0627835	6.55316	0.0314914	-5.30051	0.0327115	-6.47607	0.032605
ALOXE3	7.91945	1.92679e-07	9.09657	1.65381e-08	8.82793	3.82558e-12	1.14087	0.854149	3.8811	0.100562	0.605851	0.880877	-1.21637	0.822605	2.07909	0.523861	-1.77389	0.638646	-1.03382	0.809037	8.3493	9.10858e-07	6.36168	0.00028353	7.86631	0.000459612	-6.41771	0.000569153	-7.83263	0.000536779
ALPK2	-5.73784	0.123115	-7.70384	0.0446599	-4.13004	0.0471868	-7.55546	0.472935	-8.36717	0.184253	-10.1527	0.306229	-10.1527	0.402689	-10.1527	0.33502	-8.29468	0.329376	-7.06169	0.415473	-7.25239	0.449296	-3.18089	0.719762	9.20396	0.0251303	-7.4907	0.0250739	-9.13963	0.0251091
ALPK3	-5.24225	0.0841665	-6.23686	0.032234	-3.38555	0.0400963	-2.93741	0.642275	-4.03435	0.233052	-3.69834	0.332105	-2.45297	0.594156	-3.32188	0.39856	-4.15326	0.265584	-3.23542	0.419835	-4.05703	0.44774	-0.336086	0.96184	10.2655	0.0548214	-8.41523	0.0533451	-10.2657	0.0535393
ALX1	7.19622	0.00034756	5.14925	0.00452736	-0.0477068	0.973656	1.51624	0.835954	5.38955	0.000996251	2.65538	0.475121	2.51838	0.579447	2.5374	0.520717	3.1996	0.372809	3.06036	0.433197	-1.80098	0.743133	1.07543	0.73637	-0.0907867	0.980932	0.159291	0.961143	0.16845	0.964024
AMBRA1	-0.656235	0.0689097	-0.84494	0.011193	0.511278	0.0134692	0.790915	0.49027	0.314926	0.593112	1.14915	0.163273	0.861475	0.368109	0.77569	0.358672	0.645587	0.423975	1.02086	0.227297	0.0938911	0.954716	0.835593	0.134118	1.07937	0.00404357	-0.807525	0.00864856	-1.0029	0.00731718
AMD1	0.725727	0.0914912	1.14872	0.00338736	-0.0589219	0.846655	-0.0232227	0.994166	-1.05914	0.19699	-1.85749	0.133686	-0.618679	0.686636	-0.562324	0.678572	0.774126	0.496231	0.786385	0.521539	-0.404952	0.805967	0.150498	0.901008	0.00569984	0.997122	0.069701	0.945419	0.0660351	0.956117
AMDHD1	-5.03297	0.108622	-6.75631	0.0326311	-2.92819	0.0790055	-2.93737	0.667031	-8.02639	0.0835608	-5.94007	0.262255	-1.93255	0.761242	-4.91153	0.352907	-10.328	0.126315	-5.731	0.28739	-6.0367	0.43229	-5.28426	0.217224	2.42184	0.566906	-1.82677	0.591363	-2.25025	0.586783
AMER2	1.27903	0.402974	4.20884	0.00195692	0.629701	0.521205	-0.353582	0.95773	-1.52197	0.58878	-4.23426	0.358046	-4.23426	0.477361	0.673344	0.869545	-1.59724	0.712949	1.00628	0.793225	-1.49803	0.761484	-0.742765	0.828034	3.81908	0.0632075	-3.09584	0.066837	-3.78841	0.0660396
AMHR2	-0.453201	0.632087	-1.78121	0.0417869	1.36434	0.00655512	0.876731	0.732862	0.448728	0.729827	0.732029	0.717424	-0.0544515	0.988764	1.3136	0.48502	1.17789	0.504292	2.0681	0.243702	-0.773949	0.788059	1.2962	0.25541	-1.4771	0.0749317	1.29821	0.0556011	1.55672	0.0593635
AMIGO2	-0.303374	0.750194	-2.28237	0.00961103	0.592243	0.222231	-0.927325	0.810911	-1.02093	0.54533	-2.21328	0.366932	-2.10533	0.475383	-4.308	0.131278	-2.91439	0.225357	-0.89221	0.753717	-0.0670337	0.990977	0.890401	0.640264	1.1588	0.197787	-0.907562	0.229187	-1.11969	0.222603
AMMECR1	1.32148	0.0646584	3.11875	6.0348e-06	1.07022	0.0144975	1.03461	0.540435	0.906193	0.194032	0.389875	0.766549	0.712978	0.615455	1.38732	0.228764	1.22935	0.255846	0.849113	0.486405	0.341172	0.837534	0.222207	0.846272	-1.93017	0.00624097	1.66065	0.00599251	2.00238	0.00632551
AMOT	-1.31329	0.279908	-2.41711	0.0417789	-0.607793	0.398999	1.87431	0.423292	-0.0755803	0.965281	-0.0367834	0.993853	0.321913	0.90958	0.200022	0.940735	1.17161	0.498077	1.57098	0.383183	-0.513239	0.866645	-0.071671	0.977699	1.48029	0.47904	-1.1767	0.491185	-1.45212	0.486187
AMPH	-1.5114	0.294134	-4.04722	0.0107374	0.0964402	0.916296	-0.166879	0.980786	0.155131	0.952438	-1.95874	0.513776	-3.60654	0.330968	-3.61195	0.271289	-2.66226	0.360309	1.60026	0.593854	-0.41426	0.943675	2.97024	0.144695	3.87386	0.12792	-3.10965	0.135706	-3.80704	0.1349
AMT	-1.52276	0.0196513	-1.82716	0.00328457	0.0289475	0.945588	-1.77639	0.406645	-0.666434	0.468459	1.23267	0.336552	0.462151	0.80191	0.0912997	0.968153	-0.146753	0.937103	0.665417	0.651376	-1.57988	0.335067	-1.19819	0.246756	4.97559	0.0841613	-3.94022	0.0847493	-4.81928	0.0842245
ANAPC10	-0.0142906	0.979651	1.31878	0.000354158	-0.997403	0.000409022	0.36193	0.867345	-0.0228767	0.987428	-0.599136	0.652224	-0.361002	0.841853	-0.271816	0.869002	0.416279	0.76006	0.447245	0.75699	0.00625588	0.998184	0.138813	0.92193	0.21589	0.74128	-0.108437	0.854644	-0.152071	0.826059
ANAPC5	-0.580274	0.0460007	-0.76782	0.0047017	-0.119302	0.500423	0.0246548	0.989128	-0.226704	0.649445	-0.0787724	0.931662	0.215138	0.819009	-0.18154	0.83031	0.0475943	0.961891	0.151943	0.86076	0.0138598	0.99376	-0.101426	0.892032	0.407197	0.403014	-0.263616	0.525221	-0.338571	0.500212
ANGEL1	-1.22092	0.0536767	-1.7428	0.0039995	-0.181402	0.633452	0.511877	0.579008	-0.25913	0.596789	0.670856	0.306407	0.825603	0.271207	0.0732445	0.943549	-0.123105	0.886058	0.718055	0.291186	-0.0876411	0.949151	0.0659974	0.933393	2.16322	0.00133183	-1.71173	0.00189011	-2.10282	0.0017124
ANGPTL5	4.5121	0.0160255	-0.576687	0.787011	2.4948	0.0258574	-1.20153	0.833939	-1.32109	0.614359	-3.75237	0.299866	-0.865518	0.8629	-1.80502	0.64044	0.165299	0.976551	0.899221	0.830973	-1.07491	0.852921	3.40298	0.0624143	-4.08677	0.124896	3.45424	0.108956	4.18355	0.111781
ANK1	-7.73065	0.075571	-8.17438	0.0421334	-5.93485	0.0159298	-6.23959	0.511277	-7.87403	0.180156	-10.9994	0.114373	-9.00317	0.21892	-7.51875	0.225976	-8.46409	0.155129	-8.63055	0.182341	-7.25863	0.416412	-3.09162	0.701603	3.856	0.468565	-3.06983	0.476509	-3.76076	0.47442
ANKLE1	-3.05201	0.0517791	-2.79608	0.0456284	0.121154	0.890727	-0.490463	0.956409	-0.125365	0.962825	-2.13911	0.560069	1.32011	0.749036	0.23504	0.964334	0.748467	0.841983	1.43128	0.681522	-1.5212	0.708798	-0.988316	0.723834	-6.70199	0.000388719	5.60344	0.00040603	6.80021	0.000409775
ANKRD22	2.28065	0.139504	3.41458	0.0166156	2.27949	0.0158753	1.18458	0.723714	-2.00985	0.258456	1.0652	0.663469	-0.168352	0.97225	1.01582	0.703318	1.33295	0.560981	1.00219	0.69858	2.93954	0.0509006	0.546302	0.83189	1.31793	0.614363	-0.99872	0.64417	-1.23127	0.639069
ANKRD35	4.20569	0.000362232	4.65496	6.60644e-05	5.08564	1.0292e-08	2.63106	0.246547	3.16773	0.00560725	4.12865	0.0301863	3.91455	0.0660998	3.96312	0.0400726	2.35616	0.176075	0.28678	0.916042	3.80353	0.000125517	2.3844	0.0254516	-4.35888	0.000142899	3.62388	0.000180381	4.3964	0.000179606
ANKRD37	1.99417	0.128327	4.4373	0.000411038	1.81653	0.0237661	1.04921	0.737618	0.76275	0.643352	0.790836	0.732161	-0.247452	0.946673	1.46734	0.502053	0.622016	0.797166	-1.33845	0.569859	2.55873	0.046585	1.71295	0.194924	0.541476	0.466401	-0.381473	0.549388	-0.484485	0.529865
ANKRD40	-0.956113	0.0359623	-1.09575	0.00931749	-0.396206	0.134576	-0.318735	0.869944	-0.547856	0.461639	-0.582414	0.591699	0.0140733	1	-0.450882	0.708104	0.182572	0.889228	0.22728	0.867335	-0.434246	0.767123	-0.0334993	0.982499	0.0310534	0.980283	0.0269044	0.983609	0.0144326	0.993634
ANKRD49	0.703975	0.0116972	0.436132	0.088168	-0.28954	0.103266	0.260593	0.880975	-0.309929	0.660188	-0.557999	0.562143	-0.0999813	0.950986	-0.262833	0.822004	0.340996	0.734672	0.337586	0.755958	0.155969	0.929485	-0.100909	0.923773	-0.69665	0.0647885	0.637317	0.0513398	0.756693	0.0565505
ANKS4B	-7.40255	0.073776	-9.06376	0.0312276	-5.91444	0.0115609	-12.601	0.222639	-9.80575	0.0778523	-10.2891	0.217869	-13.8963	0.229248	-13.8963	0.180834	-13.8963	0.137798	-12.068	0.193895	-5.98827	0.466036	-8.03631	0.127538	15.1327	0.0386142	-12.3023	0.0367192	-15.0019	0.0368313
ANLN	1.46629	0.143351	2.71126	0.00328758	2.45622	0.00012153	2.02653	0.679736	2.24641	0.120476	-0.445185	0.914713	1.68638	0.620003	1.79633	0.537023	3.01508	0.224259	3.29912	0.212482	1.72829	0.464265	0.143046	0.959562	-2.24995	0.0310162	1.90808	0.0295359	2.30517	0.0306481
ANO6	0.0760995	0.90938	-1.02481	0.0490589	-0.386478	0.250909	0.065327	0.972235	-0.65144	0.233947	-1.31402	0.111828	-0.820014	0.384032	-0.61387	0.466079	-0.235558	0.799569	-0.226311	0.824233	-0.375759	0.733447	0.194088	0.807113	-0.00282052	0.999007	0.0584447	0.953247	0.0541328	0.963229
ANO9	3.21254	0.00388551	2.95969	0.00476318	3.44321	4.36481e-06	1.88859	0.569557	1.72011	0.365001	1.20085	0.622934	-0.842611	0.808082	-0.279316	0.9372	0.747929	0.778108	1.93718	0.416622	2.6913	0.0900803	0.211394	0.938021	5.66287	0.00879119	-4.57744	0.00974604	-5.58791	0.00951254
ANTXR2	-0.555984	0.458492	-2.0059	0.00640737	0.536874	0.194184	-0.103036	0.980786	0.85636	0.345546	0.784654	0.633511	0.548078	0.802104	0.470031	0.808829	0.426001	0.817735	-0.337925	0.875426	0.166624	0.9544	-0.0181927	0.993893	-1.1857	0.243876	1.02185	0.216974	1.22797	0.223978
ANXA1	2.42638	0.0174713	2.52147	0.00753874	1.57839	0.01284	1.616	0.653803	0.688552	0.663863	0.716455	0.790936	1.62826	0.557029	2.10397	0.36105	2.56728	0.230275	1.42573	0.569328	1.45501	0.536537	0.72523	0.714132	-3.79193	0.00744618	3.16191	0.00784459	3.83919	0.00788378
ANXA11	-1.09094	0.136849	-2.03567	0.00512155	0.131559	0.774972	-0.352765	0.860052	-0.378268	0.631625	-0.869184	0.411922	0.297679	0.844866	-1.09992	0.310649	-1.30846	0.202324	-0.728258	0.523569	-0.615212	0.654412	0.503986	0.547398	-0.42234	0.420687	0.423241	0.324004	0.497663	0.340528
ANXA2	2.37742	0.00020493	2.28529	0.000217287	2.43678	9.27278e-08	3.16553	0.290706	1.43934	0.232421	1.96499	0.354819	1.98594	0.428528	2.98393	0.162702	3.35676	0.0955436	2.57241	0.233847	1.90446	0.278346	1.20313	0.378452	-2.43744	0.025099	2.02979	0.0255528	2.45827	0.02612
ANXA3	-2.80602	0.0257877	-3.46974	0.00438294	-2.90558	0.000402748	0.00208179	1	-1.81942	0.258674	-0.502729	0.851269	-0.0346154	0.999995	-0.338923	0.91152	-0.456661	0.865858	0.0649577	0.988828	-1.22948	0.684278	-1.32481	0.489532	-3.14783	0.00314512	2.66775	0.00253451	3.22691	0.00262106
ANXA6	-3.11228	0.018924	-4.94834	0.000449699	-2.05595	0.0082019	-0.0831649	0.979378	-1.10774	0.204051	-0.666025	0.621957	-1.0348	0.498773	0.0586375	0.982753	1.01686	0.39053	0.574111	0.683151	-1.47163	0.339302	-1.2282	0.211944	-0.0428191	0.973483	0.0565573	0.960963	0.0554829	0.96658
ANXA7	0.703565	0.122083	1.28245	0.00210783	-0.464462	0.111269	0.786442	0.488045	-0.485656	0.415819	-0.633455	0.456204	0.00651448	1	0.0871424	0.946324	0.661601	0.408301	0.226183	0.833426	0.357483	0.740444	0.805418	0.148998	0.507885	0.531092	-0.360932	0.596981	-0.456346	0.580851
AOAH	-3.09641	0.145392	-5.78919	0.0135178	-2.67652	0.0373885	-4.29438	0.554496	-1.15373	0.695714	-2.0657	0.64047	-3.30447	0.528174	-5.29836	0.268585	-6.08924	0.187526	-3.87796	0.406441	-3.53741	0.535158	-1.93975	0.603312	-1.88001	0.399796	1.58282	0.386606	1.91542	0.389924
AOC1	-4.16193	0.152798	-10.4097	0.00880416	-1.58503	0.297973	-8.72083	0.253683	-8.80892	0.0569345	-8.06909	0.225471	-10.9755	0.238816	-10.9755	0.188107	-10.9755	0.140599	-10.9755	0.16874	-1.92769	0.753246	-3.10787	0.403666	13.3141	0.0572198	-10.803	0.0554862	-13.1732	0.0557686
AOC2	-1.63212	0.0185376	-2.48211	0.000399447	0.275857	0.476559	1.70657	0.373968	-0.162125	0.912392	1.00036	0.503808	1.41821	0.410237	1.51079	0.309329	1.78008	0.201011	2.74071	0.0691951	2.88119	0.00189516	2.87193	0.000502919	0.0131408	0.995981	0.112449	0.944913	0.113985	0.952277
AP1AR	1.29311	0.0179799	1.20321	0.017014	-0.194581	0.602686	-0.461277	0.812295	-0.230758	0.817013	-0.570955	0.633127	-0.220915	0.900165	-0.215867	0.885936	0.0827695	0.959778	0.346169	0.801001	0.577553	0.6637	0.0571766	0.96948	3.71924	4.92474e-06	-2.97993	5.64581e-06	-3.64118	4.78604e-06
AP1B1	-0.845004	0.0387631	-0.167805	0.657406	0.421505	0.0643782	1.18481	0.300677	-0.0464047	0.959055	0.913845	0.307204	1.1597	0.256458	0.5904	0.545869	0.772164	0.379706	0.897018	0.338472	-0.0345879	0.988308	0.0381763	0.977301	0.962478	0.18768	-0.700329	0.223025	-0.870578	0.213557
AP1S1	1.32753	0.0177878	0.708436	0.166706	1.05666	0.00289547	-0.0230361	0.993768	-0.28578	0.763422	-0.502262	0.700343	-0.0263903	0.996906	-0.477951	0.734912	-0.131272	0.936269	-0.0187031	0.997699	-0.0815505	0.974442	-0.998724	0.27415	-1.75806	0.0089266	1.49877	0.00565959	1.80933	0.00578245
AP1S3	0.812529	0.470199	1.99995	0.0363596	-0.674062	0.349656	0.606108	0.86204	-1.01858	0.518962	-1.0598	0.622765	0.374463	0.90518	-1.0867	0.633531	-1.89282	0.344865	0.112914	0.973521	0.73468	0.775355	-0.490659	0.808905	2.51857	0.123084	-2.00935	0.134035	-2.46361	0.131859
AP2M1	-0.574526	0.0547992	-0.601579	0.0268878	-0.106703	0.560577	0.98117	0.420114	0.103993	0.885492	0.652637	0.441544	0.728363	0.46871	0.676797	0.44441	1.27683	0.115918	1.11354	0.199466	-0.414744	0.719168	-0.00543027	0.99701	-1.11235	0.0213351	0.971863	0.0122049	1.1684	0.0126451
AP3M1	0.912097	0.0269288	1.38357	0.000314213	0.0798425	0.780097	0.920499	0.280683	0.174591	0.721851	-0.165045	0.835555	0.521554	0.498996	0.917664	0.163863	0.733967	0.234297	0.464251	0.505241	0.0257413	0.987545	-0.116784	0.86819	-1.20053	0.0133596	1.04486	0.0124938	1.2549	0.0131844
AP3M2	-1.99893	0.104314	-3.28631	0.00826929	-2.46354	0.00233654	-3.24941	0.310251	-2.19434	0.188745	-6.24868	0.0570835	-1.67852	0.582191	-6.24868	0.077665	-6.24868	0.041354	-6.24868	0.048454	-0.663027	0.856083	0.0377498	0.989748	-4.01759	7.82697e-05	3.37746	9.70602e-05	4.09145	0.000100892
AP5B1	1.29051	0.0233252	1.00107	0.0551833	0.578603	0.0962712	1.16803	0.344698	-0.114492	0.891182	1.60991	0.0883014	1.70575	0.111488	1.84568	0.0554107	1.21286	0.173107	1.48156	0.12153	0.392322	0.751556	0.284971	0.760081	2.92344	0.00257534	-2.3258	0.00398914	-2.84911	0.00372276
APAF1	-0.537822	0.412471	-1.30441	0.033204	-0.981557	0.0157394	0.122029	0.964975	0.253282	0.789074	-0.389328	0.782481	-0.251668	0.895578	0.119279	0.950311	0.618539	0.619592	0.657715	0.621982	-0.610097	0.717868	0.318491	0.788032	-2.36524	0.0142404	1.99326	0.0145006	2.41284	0.0148461
APBB1IP	-3.13374	0.158051	-5.22184	0.0252709	-1.51799	0.216737	-0.405852	0.950807	-0.792931	0.748313	0.478853	0.905561	0.973146	0.818983	-1.87964	0.587462	-1.60482	0.625147	-0.995404	0.794218	-1.3859	0.771169	-1.46695	0.627519	-2.52482	0.203534	2.1273	0.192129	2.57234	0.196245
APBB3	-1.13174	0.0368481	-1.46452	0.00426659	0.805218	0.00767236	-0.188338	0.901035	0.0594194	0.931233	0.849661	0.252085	0.608045	0.499089	0.333632	0.705303	0.482014	0.528401	1.16884	0.130436	-0.0872809	0.9548	0.276643	0.68856	-1.19596	0.00533989	1.04637	0.00420418	1.25744	0.00440594
APCDD1	1.71001	0.0394147	0.843662	0.269468	3.6205	2.45851e-09	-0.717495	0.796465	1.84788	0.0248698	1.87836	0.192412	-1.05107	0.581669	0.0160453	1	0.0103181	1	-1.28489	0.436434	1.90104	0.0717471	0.132147	0.939229	-0.522974	0.597815	0.4926	0.525221	0.580523	0.540331
APCDD1L	4.80144	0.000684838	0.758396	0.624243	6.08163	1.2515e-07	6.48365	0.0239189	7.03641	8.58376e-07	6.24126	0.0271117	4.06455	0.177257	7.49624	0.0114288	8.22099	0.00596893	7.04228	0.0177592	3.75009	0.0139985	2.218	0.198847	-13.9006	2.36815e-07	11.4869	1.92142e-07	13.9604	1.95934e-07
APEH	-1.37528	0.0631772	-1.38799	0.0379675	-0.421664	0.320543	-0.962754	0.532947	-1.35101	0.078729	-0.267038	0.835621	-0.568974	0.681594	-1.35686	0.226053	-0.979713	0.350589	-0.140429	0.930145	-0.647943	0.643095	-1.31991	0.0989662	-1.16829	0.0168182	1.03287	0.00797989	1.24299	0.00831918
APLF	0.917052	0.0392298	1.30273	0.00145109	0.264929	0.341888	0.277162	0.835069	-0.146615	0.825369	-0.0786951	0.943606	-0.181684	0.878036	-0.798021	0.313935	-0.0989549	0.924434	0.0853467	0.941799	0.349692	0.724148	0.484382	0.38764	1.15706	0.0800221	-0.8712	0.0905238	-1.07836	0.0864053
APOA4	-10.529	0.0742287	-10.6177	0.0495815	-3.8907	0.117848	-7.08236	0.597746	-3.70096	0.488029	-5.2568	0.474965	-7.94929	0.408769	-10.3891	0.279569	-6.30271	0.384211	-6.88717	0.385929	-4.08013	0.640701	-1.37566	0.868052	14.5914	0.0894438	-11.8808	0.0872087	-14.487	0.0875296
APOBEC1	8.9847	6.41716e-10	8.14549	2.77983e-09	7.53712	4.50772e-12	NA	NA	NA	NA	NA	NA	NA	NA	NA	NA	NA	NA	NA	NA	NA	NA	NA	NA	12.9633	0.0147034	-10.6053	0.0149122	-12.9253	0.0148331
APOBR	-3.29683	0.0334532	-3.76868	0.0102033	-0.821798	0.307369	-0.499375	0.923633	0.0326699	0.990775	1.25808	0.635398	2.31948	0.422046	-1.72088	0.550386	-2.46701	0.351805	-1.40037	0.636037	-1.55212	0.664403	-2.06329	0.337871	-3.58753	0.0269614	3.01175	0.0249605	3.64887	0.0257298
APPBP2	0.685924	0.0691073	0.765274	0.0247991	-0.417563	0.0795666	0.282317	0.861366	-0.0714889	0.927502	-0.776132	0.37635	0.150331	0.914083	0.444171	0.6449	0.632959	0.449751	0.392339	0.688386	-0.116977	0.94728	0.642247	0.274404	-0.104647	0.784549	0.151587	0.609748	0.166699	0.645983
APTX	0.522744	0.389622	1.36631	0.0101088	0.711896	0.0459119	0.399645	0.754633	-0.0806466	0.912739	0.0659053	0.955407	0.101608	0.942231	-0.134084	0.904064	-0.0747238	0.947058	0.710535	0.384261	0.375609	0.708394	0.283229	0.690669	-0.832232	0.190838	0.744957	0.135135	0.891925	0.141864
AQP3	4.57075	0.0404528	5.44075	0.00937828	3.53103	0.00782815	1.15992	0.890069	1.25075	0.807208	-0.833677	0.883379	-2.07677	0.735425	-3.84066	0.472971	-6.31068	0.254424	-2.75922	0.587667	0.658772	0.928408	-0.616491	0.902881	8.82499	0.0119511	-7.16825	0.0125912	-8.74517	0.0125026
AQP4	-1.87407	0.514432	-6.82273	0.0498865	-7.2085	0.00343627	-6.18297	0.598523	-7.14999	0.174217	-7.3342	0.321099	-6.395	0.452877	-10.2592	0.284027	-8.37824	0.263386	-10.2592	0.253099	-5.45166	0.532862	-2.50922	0.642831	15.5198	0.0350584	-12.7148	0.0339442	-15.495	0.034094
ARAF	-2.04883	0.0149704	-2.17637	0.00576372	-0.506645	0.279901	-0.560633	0.477087	-0.999717	0.00542077	-0.701903	0.193993	-0.714312	0.247453	-0.872482	0.120977	-0.562103	0.278813	-0.364643	0.52861	-0.561709	0.38051	-0.88769	0.0147302	1.16311	0.272545	-0.896093	0.304629	-1.11022	0.297629
ARAP1	-1.52838	0.0341946	-2.27543	0.00129289	0.338974	0.393623	0.0580889	0.984522	0.0962107	0.923427	0.825474	0.459176	1.09016	0.399776	0.927282	0.421036	0.406632	0.745003	0.709653	0.558799	-0.191279	0.930627	0.575001	0.514277	0.0998205	0.934922	-0.0302665	0.982957	-0.0509745	0.969725
ARAP3	-1.7418	0.0646582	-2.08031	0.017706	-0.213161	0.701846	-0.872974	0.776592	-0.211059	0.877022	1.33764	0.392064	1.29256	0.489154	-0.281773	0.90049	-1.42682	0.382821	0.245828	0.915595	-1.30903	0.524999	-0.145803	0.942149	-2.48508	0.00255197	2.10113	0.00255404	2.54174	0.00260687
ARC	2.34804	0.11613	4.7748	0.000595566	4.6077	9.25467e-06	1.60882	0.752933	1.81694	0.433122	0.989215	0.781962	1.69936	0.670448	2.00592	0.54894	-0.26991	0.961891	-4.17284	0.313017	1.26851	0.726079	2.1329	0.296121	-0.031944	0.990678	0.135546	0.949285	0.142465	0.954395
AREG	3.83648	0.0440113	4.79881	0.00711897	3.9622	0.000907868	-1.1593	0.931407	-0.520372	0.896055	-2.48293	0.721382	-0.0487374	0.971189	0.781776	0.861743	0.156046	0.93137	1.3882	0.770788	4.32206	0.0469511	0.879911	0.826554	1.65726	0.425284	-1.28759	0.451941	-1.58513	0.446773
ARF5	0.876625	0.10571	1.74573	0.000453217	1.54383	1.10565e-05	0.200892	0.897471	0.709812	0.156392	1.46707	0.0623191	0.884675	0.318087	0.64635	0.424728	0.649409	0.389585	0.753339	0.350927	0.975465	0.130101	0.4825	0.414224	0.518142	0.567583	-0.384575	0.600785	-0.480687	0.588707
ARFGAP1	-0.657986	0.112569	-0.887438	0.0210912	0.352059	0.135681	0.269447	0.865397	0.845174	0.0839603	0.989351	0.214107	0.554224	0.577188	1.75098	0.0366145	1.78558	0.0263715	1.30303	0.115566	-0.0737021	0.964163	0.310081	0.661569	-1.12603	0.114852	0.95528	0.106529	1.14818	0.111553
ARFIP1	1.00492	0.0336155	1.10381	0.0104638	-0.00386708	0.992814	1.26311	0.181145	0.239877	0.689945	0.52715	0.514758	0.884697	0.329425	0.870008	0.278723	1.0241	0.175218	1.13545	0.163576	0.485787	0.604531	0.340182	0.614225	0.246772	0.603568	-0.144467	0.719904	-0.191441	0.689466
ARG2	0.883027	0.184533	2.90336	5.95729e-06	-0.983577	0.030041	-2.32723	0.728778	-3.92161	0.125026	-5.13114	0.182736	-2.3744	0.581041	-1.06652	0.797296	-0.330774	0.942113	-0.591534	0.896776	-1.34846	0.756258	-1.11922	0.7265	2.1506	0.244067	-1.65262	0.26475	-2.03225	0.261754
ARHGAP15	-2.45733	0.15583	-4.50845	0.0144581	-2.35601	0.026932	-2.49182	0.609053	-2.8564	0.210592	-2.85591	0.356921	-1.96961	0.600846	-4.14173	0.221998	-4.2382	0.176182	-2.32314	0.477757	-2.54886	0.532211	-2.3201	0.37008	-1.5409	0.452515	1.33124	0.427764	1.60414	0.43311
ARHGAP17	-1.16013	0.121682	-1.51462	0.0307246	0.00893459	0.987355	0.333146	0.888465	-0.338116	0.722704	0.0110602	1	0.312167	0.862645	-0.0327352	0.994176	0.0213314	0.996264	0.601211	0.657969	-0.398436	0.835174	0.419112	0.701896	-0.20671	0.825683	0.240285	0.755964	0.271489	0.773049
ARHGAP20	-0.115553	0.934414	-2.84504	0.0227804	0.795069	0.225388	-0.38573	0.932478	-1.15045	0.476965	-2.36866	0.313031	-0.82942	0.790529	-1.53043	0.536264	-2.36158	0.301611	-0.167834	0.96345	-0.156173	0.973621	0.1169	0.965946	1.35428	0.360152	-1.07158	0.386096	-1.32074	0.379336
ARHGAP21	-0.423313	0.495145	-1.31088	0.0226759	0.163361	0.661177	-0.246884	0.919412	-0.54268	0.519587	-0.797453	0.510319	-0.720929	0.627342	-1.02043	0.411759	-0.542418	0.666565	-0.0006147	1	-0.0911325	0.970992	0.107614	0.938021	1.26462	0.0275927	-0.951092	0.0418243	-1.17857	0.0389235
ARHGAP24	-1.44854	0.149118	-2.00009	0.0366325	-1.89722	0.00397535	-3.31109	0.346775	-1.47981	0.305233	-1.92631	0.370194	-2.11415	0.406749	-2.59197	0.249769	-3.05833	0.153782	-2.03486	0.368285	-1.80113	0.504193	-0.443911	0.865487	3.89279	0.0347373	-3.12007	0.0348879	-3.81623	0.0343383
ARHGAP25	-3.31095	0.0476777	-3.6632	0.0188299	-1.61426	0.0729383	-1.97116	0.626524	-1.36738	0.413695	-0.67044	0.808624	-0.786455	0.814344	-3.21195	0.217039	-3.77772	0.130508	-2.55673	0.31846	-2.24173	0.491202	-1.77099	0.365794	0.0239266	0.992375	0.0356281	0.991288	0.0260369	0.994039
ARHGAP26	-1.00471	0.269721	-1.81111	0.0381077	-1.39239	0.0158715	-0.444016	0.883255	-1.69447	0.138242	-0.976533	0.546517	-1.07024	0.580896	-1.66217	0.307822	-2.73856	0.0913967	-1.48457	0.372789	-1.42033	0.488447	-0.403631	0.804001	-0.896831	0.424446	0.81548	0.379723	0.973897	0.390269
ARHGAP28	1.98438	0.0379388	0.753626	0.403455	1.09303	0.0602121	0.425359	0.930819	0.696089	0.635313	-0.0250845	1	0.121273	0.9795	0.0383887	0.997655	0.720448	0.772598	0.988634	0.689794	-1.20215	0.682854	-0.557284	0.799109	-3.94621	2.8064e-05	3.30498	1.95893e-05	4.00549	2.01699e-05
ARHGAP32	3.08671	2.10667e-08	2.35224	3.15509e-06	2.9053	3.46714e-12	1.43127	0.386044	0.560705	0.492994	-0.0406221	0.987061	0.191502	0.926358	1.30252	0.289805	2.20199	0.0610047	1.10149	0.387745	1.28096	0.271734	1.12481	0.156907	1.1062	0.395548	-0.839608	0.431093	-1.04049	0.421942
ARHGAP4	-3.25566	0.0771962	-4.04463	0.0223843	-0.571111	0.558255	-1.94123	0.630956	-2.20578	0.249125	-1.12617	0.67847	-0.236935	0.958988	-1.8991	0.481802	-2.93999	0.245828	-1.27465	0.653937	-2.35066	0.504193	-2.03729	0.349554	-0.936991	0.661777	0.816743	0.642285	0.981761	0.646767
ARHGAP45	-2.7389	0.0759094	-3.03689	0.0334683	-0.579895	0.489104	-2.56443	0.47414	-1.44296	0.373738	-1.96647	0.392064	-1.42873	0.613073	-2.39122	0.313905	-3.19573	0.165353	-2.08506	0.390533	-2.02031	0.510542	-2.51275	0.176459	-1.46731	0.392024	1.26046	0.372576	1.52127	0.376882
ARHGAP6	-0.451343	0.689391	-2.07893	0.0447876	0.52981	0.373986	-1.19416	0.658715	-1.52548	0.21179	-1.08236	0.532608	-0.69946	0.757984	-1.28211	0.474479	-1.19035	0.480569	-0.125748	0.96345	0.281969	0.928889	0.689805	0.622166	1.39168	0.115178	-1.07468	0.150574	-1.32643	0.145406
ARHGAP9	-5.2311	0.0326759	-6.07813	0.0103861	-2.03319	0.092161	-1.51077	0.744594	-1.19216	0.561912	-0.148122	0.972394	-0.0345347	1	-2.61231	0.377466	-2.7441	0.324885	-1.55571	0.616168	-2.38327	0.537396	-2.52036	0.291892	-3.33298	0.0753233	2.8154	0.0686561	3.40687	0.070814
ARHGEF11	-0.795178	0.0753325	-1.03652	0.0123522	0.853432	0.000965271	1.22139	0.313947	0.711683	0.195578	1.9402	0.0331486	1.43704	0.158435	1.08897	0.233847	0.954139	0.267525	1.54518	0.094082	-0.212481	0.89311	0.472531	0.492258	-0.727653	0.192849	0.660252	0.164436	0.784645	0.175124
ARHGEF2	-2.24616	0.027954	-2.53371	0.00813617	-0.209976	0.722145	-0.120755	0.982886	-0.0479032	0.979952	0.676316	0.755017	1.01133	0.679237	0.424231	0.869002	0.225647	0.933093	0.794518	0.719967	-0.930622	0.712529	0.0269642	0.991464	-1.02823	0.332225	0.890711	0.314199	1.06744	0.322565
ARHGEF25	-1.39243	0.367213	-3.2608	0.0379651	-0.387518	0.67665	0.625813	0.853447	0.0988982	0.953379	0.787211	0.684574	0.259745	0.933737	0.622965	0.775491	1.52286	0.371765	1.82438	0.311592	0.0103844	0.998014	0.54485	0.748816	1.66406	0.0828425	-1.31698	0.103023	-1.61981	0.0996792
ARHGEF26	-1.04898	0.541138	-3.65721	0.0377414	-0.334468	0.746084	-0.268786	0.962376	-2.1776	0.208243	-1.99762	0.4151	-1.58397	0.597489	-1.83264	0.475905	-0.462698	0.874591	0.886314	0.737958	-0.407899	0.927057	-0.979309	0.635981	2.92328	0.224888	-2.33336	0.228331	-2.85954	0.226572
ARHGEF4	4.126	0.00226805	5.43209	7.09515e-05	4.66734	8.72095e-07	1.81987	0.669828	2.78971	0.225017	1.31115	0.647087	1.12803	0.756002	2.52126	0.348822	3.40605	0.175613	2.7503	0.311017	3.07797	0.0817518	1.2645	0.516784	2.52653	0.171948	-2.02059	0.185279	-2.47831	0.182551
ARHGEF40	-0.690189	0.375886	-1.53148	0.0376537	0.895796	0.0358294	0.907604	0.752989	0.854721	0.384545	1.64184	0.301883	1.38315	0.470501	1.50762	0.359718	1.75496	0.253063	2.54575	0.119119	0.0289599	0.9943	1.66761	0.0803073	-1.08231	0.162745	0.931058	0.149211	1.11772	0.155323
ARHGEF6	-1.66317	0.00621642	-2.87311	1.19008e-05	-1.10273	0.00327615	-0.296517	0.902566	-0.470747	0.567149	-0.685747	0.57504	-0.0335042	0.993091	0.139456	0.935068	0.117178	0.942113	-0.0663522	0.973421	-1.64333	0.186689	0.329689	0.763355	-1.41102	0.235173	1.20641	0.22145	1.45077	0.228939
ARID1A	-0.864273	0.0593545	-0.979033	0.0194656	0.428218	0.0912147	0.429369	0.817522	0.0286078	0.980054	-0.494627	0.664625	-0.218036	0.895578	-0.542879	0.650401	-0.357282	0.765138	0.415563	0.733417	0.00885624	0.9973	-0.170914	0.883458	0.036344	0.967398	0.0465146	0.953059	0.0360619	0.969653
ARID3B	-1.89131	0.0308293	-2.89804	0.00101435	-0.105922	0.84367	-1.19666	0.539065	-1.30578	0.142143	-1.29942	0.309866	-0.834798	0.595882	-0.642937	0.652974	-0.282897	0.853904	0.0527629	0.981949	-1.15391	0.472393	-0.396334	0.751838	-2.29605	0.00347148	1.9628	0.0033797	2.36917	0.00357814
ARIH2	-2.47495	0.0531788	-2.41742	0.0363675	-0.84055	0.228311	0.0218003	0.992635	-0.735522	0.230565	-0.621109	0.487416	-0.409084	0.727807	-0.627311	0.505554	-0.114175	0.924038	0.0141283	0.997655	-0.638411	0.562149	0.1155	0.910825	1.04594	0.429561	-0.801341	0.464057	-0.996222	0.455551
ARL10	1.19649	0.0899457	2.22162	0.000601311	1.29371	0.00311508	1.04395	0.657666	0.838968	0.334382	0.636279	0.682575	1.57063	0.327469	2.18697	0.126676	1.84181	0.167312	2.22906	0.11887	0.998144	0.498695	0.659191	0.525167	-1.55034	0.00684995	1.34962	0.00319331	1.62191	0.00356551
ARL11	-1.56995	0.0601417	-2.51848	0.00238476	-1.8899	0.000554968	-1.35397	0.719113	-0.261529	0.895169	-0.643091	0.814002	-0.0286559	1	-1.54407	0.545869	-3.11206	0.193476	-1.65255	0.512535	-2.11199	0.504006	-0.405532	0.868567	-1.56047	0.374877	1.33475	0.355263	1.60568	0.362399
ARL15	1.9974	0.120465	2.35142	0.0435041	-1.58424	0.0846586	0.0408896	0.991335	-0.478112	0.66433	-1.33348	0.353161	-0.780475	0.668676	-0.971858	0.524279	0.415901	0.797166	0.535886	0.743218	0.493582	0.797067	0.372389	0.79582	0.999946	0.111275	-0.75559	0.14618	-0.940888	0.137944
ARL2BP	0.847784	0.0717618	1.10919	0.00922593	0.116994	0.71116	1.23412	0.42082	0.141588	0.89428	0.821508	0.48847	1.1004	0.42455	0.771967	0.541793	1.11195	0.325582	1.40892	0.239444	0.405838	0.809175	0.658761	0.459017	-0.615502	0.326947	0.567865	0.260311	0.676535	0.271332
ARL4A	1.11691	0.0445849	1.72461	0.000760167	0.824222	0.0160983	-1.1954	0.660783	0.7903	0.497595	-0.373769	0.848621	-0.493825	0.832103	-1.30213	0.447181	-0.874013	0.602143	-0.0359599	0.993655	1.30659	0.412744	0.358328	0.815236	-0.180516	0.920039	0.253749	0.854973	0.292605	0.860732
ARL4C	1.05092	0.345043	2.24342	0.0215928	1.1228	0.0875028	0.190575	0.97261	1.86918	0.0831746	1.4998	0.44893	1.8586	0.419199	1.43142	0.494394	2.38869	0.196186	1.64398	0.428801	0.695057	0.777801	-0.921413	0.57653	-3.27453	0.0197402	2.71924	0.0194206	3.29277	0.0200298
ARL5B	1.04106	0.0134679	1.61266	6.09328e-05	-0.739904	0.0101201	0.337095	0.855192	0.144547	0.869407	-1.45011	0.163314	-0.65981	0.598775	-0.393339	0.743591	-0.0832228	0.954798	0.238924	0.853623	0.761713	0.49186	0.245511	0.7992	-0.346042	0.486838	0.346789	0.409708	0.405154	0.428807
ARL5C	-2.38631	0.199607	-4.19124	0.0351622	0.737826	0.466096	-0.436504	0.918723	-0.403138	0.799153	0.0490197	0.991435	-1.42098	0.567847	0.481508	0.84873	0.119125	0.969163	-0.241845	0.934734	-0.66067	0.826641	1.22516	0.449605	NA	NA	NA	NA	NA	NA
ARL6IP6	1.03757	0.035332	1.40272	0.0019498	-0.445876	0.161142	-0.0157226	0.994059	0.0306441	0.974909	-0.0270052	0.98813	0.669973	0.515755	0.177651	0.879043	0.652965	0.437133	0.916936	0.297966	0.437011	0.685451	0.224081	0.794242	-3.20081	1.7808e-08	2.70987	4.10263e-08	3.27955	4.33345e-08
ARL8B	0.602072	0.106823	1.33468	0.000123131	-0.126197	0.609383	0.613265	0.494489	-0.390476	0.411189	-0.0715103	0.941816	0.401476	0.636412	-0.161825	0.857438	0.433572	0.525908	0.459077	0.52861	0.148379	0.900453	0.213815	0.739713	-1.38489	0.000116261	1.20046	6.76986e-05	1.44372	7.52268e-05
ARMC1	0.56843	0.0242573	0.710662	0.00233815	-0.256188	0.10472	0.462165	0.700594	-0.260764	0.667286	-0.480608	0.562042	0.00345804	1	-0.289825	0.763412	0.466254	0.561132	0.668281	0.419277	0.0611761	0.971279	0.346222	0.603071	-0.95928	0.0191244	0.852446	0.011666	1.02118	0.0125824
ARMCX3	-0.211199	0.724306	-1.35395	0.0103015	-1.09325	0.00223479	0.31136	0.90551	-0.162805	0.894015	-0.255254	0.884903	-0.0477058	0.990057	0.261083	0.886014	0.671566	0.63415	0.636233	0.677987	-0.729746	0.694713	0.423387	0.75305	-0.784245	0.470802	0.678911	0.447819	0.810241	0.458132
ARNT	-0.666416	0.0446743	-0.972232	0.00199385	0.444877	0.0195888	-0.350777	0.709867	-0.277312	0.480442	-0.463392	0.419755	-0.321179	0.659568	-0.573153	0.328904	-0.307481	0.605221	0.105054	0.893792	-0.0982961	0.929789	0.265114	0.566682	-0.17622	0.672324	0.220767	0.491204	0.251465	0.521117
ARPC1A	0.10118	0.855597	0.926774	0.0243883	0.609271	0.0277703	1.07705	0.437087	-0.162619	0.839896	0.25429	0.82787	0.356384	0.791071	0.642296	0.533399	0.633784	0.513522	0.90736	0.362817	0.183019	0.913907	0.265292	0.772963	-1.12628	0.0101346	0.98133	0.0065352	1.17921	0.00668843
ARRB2	-1.79641	0.0927108	-2.44844	0.016496	0.280577	0.643105	-0.918107	0.756882	-0.448617	0.711188	-0.767692	0.662575	-0.0261807	0.999991	-2.09986	0.230261	-2.04074	0.208747	-0.931441	0.610564	-0.22249	0.944557	-0.882212	0.514915	-3.26276	0.00779706	2.75526	0.00742065	3.33646	0.00764125
ARRDC5	-1.75606	0.212227	-4.39518	0.00640621	0.849867	0.256129	2.75211	0.472632	-0.0776989	0.981296	0.468637	0.93475	1.55921	0.735071	0.303146	0.972596	-0.295593	0.933093	1.93502	0.590979	0.392365	0.94728	0.544056	0.862131	NA	NA	NA	NA	NA	NA
ARSB	2.76629	0.00610246	2.12166	0.02375	4.22418	1.35321e-08	3.1684	0.0368243	1.93262	0.0339958	2.90974	0.0559238	2.13031	0.20956	2.14776	0.156827	2.08595	0.142896	2.4227	0.114619	-0.620987	0.788482	0.732658	0.541583	-2.50828	0.104386	2.14832	0.0821767	2.59755	0.0844628
ARSE	4.10063	2.07879e-05	3.41009	0.000179596	5.52782	1.03331e-11	4.32082	0.0069333	3.0157	0.000652137	2.34855	0.159294	1.95479	0.307144	3.90325	0.0248122	3.91891	0.018802	3.38297	0.0491436	5.25172	1.20242e-07	3.48108	5.47533e-05	0.186575	0.910533	-0.0785029	0.959343	-0.111076	0.947984
ARSG	-2.08084	0.0172518	-2.29244	0.00542582	-1.4083	0.00732207	-0.385802	0.847907	-0.170858	0.859388	0.87653	0.424545	0.52252	0.721599	-0.807481	0.503611	-1.26393	0.252209	0.167597	0.916897	-0.659123	0.659305	0.883369	0.251643	1.50662	0.467999	-1.1078	0.500832	-1.37135	0.494599
ARSJ	2.42898	0.018028	2.05332	0.0297156	2.54974	0.000120907	3.00369	0.205713	2.83555	0.012023	1.70882	0.372033	3.00802	0.168916	2.35065	0.230299	3.1245	0.0921913	3.14924	0.111327	2.89466	0.014741	2.98424	0.00237656	-1.87392	0.190004	1.57634	0.17983	1.90223	0.184188
ARSK	-0.806164	0.458248	-2.54158	0.0189071	-1.55027	0.0221873	-0.121171	0.964975	0.354659	0.6927	0.205852	0.898132	-0.108722	0.963167	-1.54553	0.234088	-1.30743	0.279884	-0.524766	0.712647	-0.640959	0.710147	0.285481	0.816338	-2.27833	0.00781052	1.92313	0.00487946	2.32547	0.00505103
ART3	-5.40559	0.123969	-7.67694	0.0364638	-8.13238	0.00188942	-4.60379	0.513792	-6.01027	0.152574	-5.8117	0.24848	-6.40586	0.291943	-7.53601	0.198899	-6.45903	0.194325	-5.03884	0.320175	-6.91858	0.348389	-2.21864	0.645492	13.4174	0.0317819	-10.9731	0.0308804	-13.3753	0.0310264
ASAH1	2.05905	0.000882444	0.528335	0.379395	1.23944	0.00207091	0.8827	0.693841	0.629909	0.520688	0.446254	0.787982	1.23673	0.457522	-0.132887	0.954501	0.312787	0.860169	0.692703	0.668017	0.691114	0.684293	0.285092	0.846573	-1.77967	0.168396	1.492	0.162387	1.80564	0.165067
ASB13	0.744805	0.301307	2.88558	1.6702e-05	1.491	0.00076184	-0.889552	0.70882	-1.37192	0.209366	-0.916839	0.553005	-0.723129	0.713119	-0.964338	0.551411	-1.11431	0.451665	-1.00637	0.534742	-0.163269	0.956415	-0.0563866	0.978735	2.00464	0.233486	-1.5251	0.249953	-1.87777	0.24611
ASB15	-7.92657	0.0702163	-12.247	0.0228161	-10.8019	0.00142465	-6.83212	0.376289	-9.31506	0.0624125	-8.09549	0.162247	-9.16285	0.203243	-9.13662	0.155724	-7.98778	0.142896	-11.6115	0.107158	-5.71339	0.443226	-1.87383	0.756346	10.6206	0.0322432	-8.65831	0.0316514	-10.5632	0.0317909
ASB16	-9.33215	0.0795381	-10.3808	0.046305	-6.89876	0.0169605	-4.08555	0.585946	-4.88743	0.241375	-6.37099	0.214444	-7.63124	0.237062	-4.91798	0.322836	-4.90024	0.293818	-3.77177	0.445005	-5.65217	0.441583	-2.19169	0.688231	8.18161	0.0794092	-6.65768	0.0793055	-8.12787	0.0793963
ASB6	1.15872	0.0378769	1.75543	0.000650332	1.25037	0.00040139	0.632498	0.684245	0.453321	0.481463	1.03796	0.273381	0.814243	0.477109	1.12042	0.251313	1.35725	0.139109	1.31263	0.1844	0.972244	0.307337	0.353122	0.67634	0.385043	0.278302	-0.259972	0.40073	-0.332183	0.368659
ASB8	-1.12355	0.0944401	-1.48154	0.0183251	-0.829226	0.0381168	-0.340531	0.844416	-1.0968	0.113094	-0.945287	0.335746	-0.531129	0.673463	-0.712691	0.493569	-0.435992	0.675272	-0.386069	0.737357	-0.938746	0.449201	-0.27013	0.794773	0.395559	0.776434	-0.270914	0.817314	-0.348525	0.804502
ASCL2	7.18972	2.49073e-06	8.06336	3.46783e-07	6.14856	1.21212e-08	-2.64164	0.720069	2.60708	0.517504	-4.30145	0.509445	-0.31105	1	-1.82532	0.833814	-2.42218	0.722487	-1.68342	0.84119	3.89199	0.11996	1.40824	0.679301	0.245552	0.87269	-0.124785	0.909508	-0.169405	0.901185
ASH2L	-0.562547	0.103311	-0.679593	0.0317451	0.280491	0.157545	0.5391	0.634433	-0.167482	0.7966	0.0451424	0.970992	0.301634	0.776897	0.124876	0.909549	0.554391	0.469101	1.01705	0.199839	0.0988296	0.949651	0.148521	0.862479	-1.69217	0.00552626	1.46302	0.00482721	1.76083	0.00522549
ASIP	-7.4661	1.60105e-05	-8.08643	6.19602e-06	1.45685	0.0524556	0.627275	0.916795	2.46394	0.162231	3.18307	0.284373	-0.217311	0.979681	0.908735	0.803862	1.4661	0.639791	0.747752	0.842386	1.66413	0.583886	0.0462033	0.990849	0.393192	0.710276	-0.249472	0.784717	-0.323944	0.766717
ASL	-5.11766	0.0412243	-3.92362	0.0617055	-2.096	0.0932287	-3.88316	0.290706	-3.55837	0.0712668	-2.89452	0.241494	-2.62293	0.359723	-4.72194	0.0878993	-5.27465	0.0503878	-4.19894	0.119359	-2.11632	0.521639	-3.13467	0.121797	4.5988	0.0995584	-3.67251	0.0979177	-4.48712	0.0976533
ASNS	1.68043	0.0095866	2.97069	4.16495e-06	0.995215	0.0149767	2.14611	0.21629	1.40815	0.0902806	1.17924	0.36415	1.1051	0.477725	2.54347	0.0556946	2.93843	0.0231999	2.54179	0.0553189	2.05841	0.00963159	1.47057	0.0537138	-0.580341	0.769766	0.544506	0.734905	0.641493	0.742593
ASPRV1	14.9989	1.44393e-13	16.8185	2.26294e-14	15.7738	5.45639e-19	7.52684	0.174405	7.08064	0.0497317	3.54053	0.463061	-0.399481	0.906291	-0.399481	0.889012	-0.399481	0.843383	-0.399481	0.852753	12.7267	1.76925e-06	8.45927	0.00145556	2.61446	4.85114e-05	-2.06288	8.96928e-05	-2.52598	7.6454e-05
ASXL1	-0.820473	0.0467845	-0.965647	0.0112172	0.753688	0.00157612	-0.0903899	0.958962	0.347984	0.472911	0.659849	0.362375	0.927806	0.260077	0.387328	0.638107	0.534577	0.457795	1.05201	0.158861	0.100555	0.945148	0.281815	0.657738	-0.948957	0.102878	0.864486	0.0661603	1.03214	0.0718672
ATAT1	-0.839524	0.126297	-1.57186	0.00347308	0.47132	0.126956	0.991732	0.51759	0.834162	0.155385	1.32149	0.180395	1.27063	0.257384	1.19648	0.23632	1.33957	0.155861	1.78892	0.0774809	-0.275627	0.86285	0.216162	0.828401	-2.51323	7.78125e-05	2.1321	7.32712e-05	2.57306	7.97432e-05
ATF3	-2.36704	0.0957093	-3.80765	0.00804799	-0.511082	0.520525	-3.13649	0.539537	-0.731509	0.78933	-3.13715	0.301513	-3.91218	0.274724	-2.33602	0.45486	-2.00013	0.497889	-1.98447	0.533085	1.86411	0.489707	-1.78675	0.440758	2.64919	0.341647	-2.1274	0.347464	-2.61576	0.344107
ATF6B	-0.706259	0.0479092	-0.424102	0.173289	0.915909	2.25671e-05	0.513349	0.716194	0.455898	0.426934	0.721077	0.401354	0.650291	0.533739	0.534849	0.571343	0.793775	0.342288	1.24396	0.16044	0.351446	0.76175	0.23276	0.791382	-0.48709	0.476944	0.461837	0.405217	0.544041	0.421479
ATF7	-0.285617	0.541463	-0.926399	0.0274337	1.06482	8.39124e-05	1.65045	0.118094	0.20246	0.765459	0.0444684	0.975514	0.58153	0.591067	0.384186	0.708378	0.410014	0.661097	0.958721	0.284621	0.371874	0.747405	1.20208	0.0190001	-0.684085	0.257834	0.640625	0.205613	0.757338	0.221548
ATG13	-0.293579	0.406722	-0.763231	0.0192017	0.770142	0.000269191	0.520544	0.592308	-0.303563	0.529711	0.765477	0.248842	0.85895	0.260077	0.762198	0.264847	0.634494	0.329771	0.947281	0.171335	0.464464	0.549642	0.569119	0.226426	-0.418527	0.345282	0.423345	0.214085	0.496871	0.231685
ATG16L2	-2.14888	0.0915127	-2.68815	0.0252059	-0.557263	0.435215	-0.565855	0.885661	-0.217087	0.902152	1.12076	0.567684	0.727844	0.780649	0.349273	0.894135	0.688149	0.745773	1.25632	0.537755	-0.801673	0.778957	-0.316296	0.885437	-1.51322	0.166733	1.30184	0.153748	1.5689	0.158434
ATG7	0.173113	0.614041	0.567025	0.0454338	0.318239	0.0932717	0.657385	0.505218	0.0367832	0.959055	0.610832	0.395078	0.695057	0.411425	0.0103134	1	0.531774	0.455269	0.744097	0.316118	0.753905	0.309718	0.29003	0.648363	0.0600651	0.930178	0.0148259	0.986069	0.000566545	0.999926
ATG9B	5.65468	2.41155e-06	5.5123	2.59954e-06	7.4668	1.75451e-12	3.58283	0.339583	4.53205	0.0505055	3.84302	0.141245	2.21101	0.487188	4.13159	0.122562	2.39662	0.35074	2.79289	0.302417	6.45785	2.34724e-06	3.26922	0.0497028	6.11922	0.00064054	-4.97145	0.000927856	-6.07047	0.00086768
ATIC	-0.976994	0.011351	-0.738781	0.0343108	-0.654923	0.00611223	0.232148	0.896878	-0.0480436	0.957948	-0.533667	0.580556	-0.377853	0.762468	-0.262527	0.821769	0.895594	0.303121	1.04663	0.256398	0.474853	0.66914	0.569799	0.39404	-1.32353	0.346405	1.18975	0.271977	1.42823	0.280799
ATL1	2.28101	0.00734693	2.39959	0.00278148	0.485283	0.390534	0.787184	0.560397	0.0832346	0.925933	0.774266	0.423885	0.554086	0.653572	0.52151	0.633982	0.761382	0.420978	0.94895	0.345458	0.029685	0.99063	0.988873	0.119187	3.65892	0.0307019	-2.93805	0.0328788	-3.59733	0.0322816
ATL3	1.69297	0.000578509	1.44104	0.00216392	0.741679	0.0186351	1.00988	0.442074	0.0417109	0.964742	0.227825	0.846266	0.297414	0.831102	0.571625	0.58215	0.813269	0.375718	0.699863	0.491098	1.10233	0.190336	0.957926	0.117589	-0.0559725	0.956354	0.108119	0.892893	0.115014	0.906145
ATMIN	-0.0256952	0.947737	0.730802	0.00891373	0.209767	0.267216	0.592226	0.5323	-0.612026	0.216609	-1.60459	0.0341829	-0.503631	0.562445	-0.695972	0.339249	-0.196224	0.813626	0.283157	0.729579	-0.102463	0.944097	-0.0100503	0.991916	1.48813	0.0252138	-1.15662	0.0329213	-1.42662	0.0313817
ATP11A	-0.769148	0.382338	-1.74569	0.0372733	-0.930202	0.0769615	0.47894	0.867744	-0.755555	0.539048	-1.67659	0.326207	-1.23162	0.55126	-0.156706	0.952678	-1.76132	0.289894	-1.31479	0.47034	-0.677076	0.793701	-0.830293	0.575973	1.43293	0.410108	-1.11601	0.434785	-1.37564	0.428204
ATP11B	1.82685	0.00217622	1.80517	0.00146709	0.338029	0.389633	0.372916	0.820224	0.0726868	0.931307	-1.2199	0.200459	-0.713676	0.531609	-0.233964	0.848288	0.513004	0.588609	0.282205	0.806565	0.122182	0.94747	0.80259	0.189654	-0.447382	0.300483	0.442642	0.227882	0.522028	0.241568
ATP12A	5.79601	0.000744873	6.17284	0.000240727	6.53298	1.07537e-07	1.4803	0.753578	4.15849	0.0613934	2.16597	0.466283	1.5628	0.682616	0.929984	0.801019	0.00430221	1	0.27839	0.95451	2.10861	0.465877	2.80813	0.107907	17.5946	0.0305735	-14.3477	0.0293215	-17.4832	0.02947
ATP13A1	0.0329642	0.947039	0.855016	0.0147289	1.05795	2.3039e-05	0.884717	0.504888	0.207372	0.764799	0.756998	0.398598	0.600041	0.591058	1.17034	0.200713	1.22689	0.152401	1.19091	0.197194	0.140505	0.934631	0.195793	0.83111	-0.0914293	0.909099	0.151637	0.804754	0.166298	0.822488
ATP13A4	2.33479	0.225163	3.95556	0.0260456	1.92665	0.0962258	0.660193	0.964507	-0.933705	0.851928	-1.05919	0.921078	-3.15814	0.8102	-3.15814	0.781275	-3.15814	0.711012	-1.29652	0.899963	4.46174	0.364242	-0.914355	0.87924	-9.3611	4.07809e-06	7.75025	4.32476e-06	9.41911	4.33768e-06
ATP13A5	8.74317	3.12457e-08	6.29777	4.06683e-06	7.86893	1.03331e-11	2.17925	0.794094	0.613709	0.91626	0.504227	0.951447	-1.03915	0.916866	-3.55182	0.706178	-3.55182	0.616555	-0.92896	0.901734	4.18134	0.214277	1.2521	0.787459	6.46664	0.148894	-5.26647	0.149008	-6.42612	0.149182
ATP1B3	1.44828	0.172286	2.11222	0.0284664	2.06029	0.00180624	0.795944	0.659651	1.15614	0.111194	1.01862	0.366932	1.05513	0.428924	0.95913	0.416296	1.36601	0.203862	0.949373	0.428974	1.34392	0.15694	0.401664	0.697229	-2.78882	0.00240718	2.32959	0.00273697	2.82192	0.00273797
ATP2A3	-3.44433	0.0440156	-4.28564	0.00964163	-1.01521	0.253561	-2.24328	0.561407	-3.11147	0.125566	-4.11174	0.136906	-1.85171	0.548946	-2.83991	0.286579	-2.41812	0.334142	-1.12527	0.692754	-1.39947	0.693968	-1.204	0.608149	-0.510213	0.780356	0.476485	0.752459	0.566082	0.757574
ATP2B2	-1.18743	0.520708	-4.26281	0.0306254	-0.613158	0.571678	-1.64847	0.68753	-2.26303	0.262505	-3.87223	0.161055	-4.09282	0.201442	-4.29173	0.14024	-3.95682	0.134797	-1.74612	0.524707	0.842711	0.800405	-0.868921	0.728967	11.2898	0.0207837	-9.14473	0.0203912	-11.1606	0.0203706
ATP2C1	0.0354613	0.930504	0.69476	0.0171015	-0.58933	0.00562383	-0.319443	0.869338	-0.605809	0.382869	-0.163381	0.903711	-0.0431274	0.985876	-0.517898	0.650401	-0.206174	0.870025	0.0992653	0.949445	-0.355757	0.810308	-0.49007	0.562834	0.223767	0.749523	-0.123937	0.83825	-0.166378	0.817837
ATP6AP1L	-2.78999	0.149644	-4.93687	0.0196164	-3.87664	0.00624088	2.45598	0.418601	2.78247	0.0234102	2.86875	0.182817	1.03164	0.727595	1.02073	0.690158	1.79162	0.396189	3.63312	0.102346	3.22332	0.0221606	0.844714	0.656613	0.911561	0.236107	-0.662459	0.271247	-0.825918	0.261251
ATP6AP2	0.72925	0.310699	1.27072	0.0459716	-0.161449	0.743862	0.767733	0.664625	0.337588	0.720011	1.43368	0.244033	1.7654	0.215091	-0.314117	0.851055	0.693771	0.591959	0.801936	0.555624	0.293149	0.891536	0.312326	0.803646	-3.7384	7.66759e-06	3.12231	4.00297e-06	3.78724	3.96682e-06
ATP6V0B	0.0252832	0.965883	0.85929	0.0349825	0.721597	0.00947533	1.12792	0.331765	0.648353	0.266847	1.59547	0.0865266	1.71057	0.105327	0.662248	0.498045	0.4578	0.6393	0.209604	0.865873	0.338439	0.797091	0.0132029	0.992048	-3.24266	3.71323e-07	2.70409	2.84971e-07	3.2767	2.74001e-07
ATP6V0C	0.351997	0.38135	0.886091	0.0123687	0.768154	0.00165392	1.56842	0.211002	1.25754	0.0401655	2.19498	0.0342248	2.24321	0.0540477	0.661592	0.549082	0.531541	0.620708	0.243333	0.857584	-0.133229	0.949651	-0.291735	0.785821	-1.9875	0.00153944	1.70035	0.000659481	2.04917	0.000714747
ATP6V0D1	0.981391	0.0353605	1.14922	0.00700249	1.78522	3.79247e-08	1.96657	0.0103809	0.26421	0.618436	0.949709	0.199546	0.627196	0.480523	1.26342	0.100569	1.16385	0.106164	0.855612	0.262406	0.13339	0.926655	0.219596	0.766427	-0.061083	0.938352	0.115682	0.843158	0.125592	0.858707
ATP6V0E1	0.481832	0.24801	1.60158	4.02455e-05	0.684837	0.00768515	-2.36344	0.490013	0.740474	0.538128	-1.21021	0.549799	-1.0347	0.682509	-1.25575	0.554506	-0.721852	0.736215	-1.65524	0.431002	0.316631	0.919017	0.32329	0.862131	-2.8389	0.000375719	2.37839	0.00028262	2.88075	0.000282135
ATP6V0E2	-3.12329	0.0699828	-3.49233	0.0299028	-3.62702	0.00127213	-0.759706	0.763977	-0.949079	0.358686	-0.918144	0.548467	-1.24876	0.483311	-1.30277	0.4016	-1.14835	0.431744	-0.670391	0.690263	-1.29644	0.503242	0.008448	0.99721	NA	NA	NA	NA	NA	NA
ATP6V1A	1.47809	0.0486497	1.96766	0.00408231	0.343093	0.480319	2.26536	0.135301	1.44524	0.0975714	2.67269	0.0583738	3.24046	0.0413253	1.17347	0.4138	1.43053	0.281801	1.23349	0.395466	0.3848	0.866762	-0.0411199	0.9842	-2.51006	0.0266878	2.12476	0.0197165	2.5702	0.0204462
ATP6V1B2	0.00376581	0.993055	0.611511	0.0290258	0.457911	0.0158019	0.415127	0.792045	1.21844	0.0325275	1.78365	0.0597455	2.22308	0.036772	-0.674373	0.512922	-0.4231	0.680503	-0.265187	0.830329	-0.634977	0.606509	-0.262408	0.791141	-3.85097	5.84886e-09	3.21847	3.94561e-09	3.89749	4.29427e-09
ATP6V1C2	4.16991	0.00486481	5.59557	0.000167761	3.68183	0.000107291	-1.48789	0.870771	-0.331134	0.924301	0.332881	0.955193	-2.41684	0.678183	-1.64646	0.754558	-2.26088	0.627746	-1.16553	0.832979	1.28812	0.787485	-0.0111603	0.998612	-1.69128	0.0649175	1.44302	0.0517601	1.74251	0.0533729
ATP6V1D	1.13564	0.017778	2.19325	3.12488e-06	-0.263952	0.405371	0.842266	0.583843	0.66318	0.352903	0.478646	0.691724	0.199217	0.911764	-1.0613	0.365472	-0.844702	0.449929	-0.819811	0.502027	0.222699	0.913248	-0.115405	0.932765	-2.0399	0.0140172	1.72155	0.0100099	2.0819	0.0102572
ATP6V1E1	0.880232	0.0987542	1.47528	0.00239867	0.895485	0.00661078	2.30577	0.0115689	1.16955	0.0358942	2.42063	0.0121506	2.46786	0.0197928	1.46673	0.122562	1.62011	0.0723544	1.31281	0.167858	0.508879	0.649224	0.44781	0.570252	-2.97227	3.11653e-05	2.47998	3.15991e-05	3.00368	3.22509e-05
ATP6V1F	0.774656	0.149315	1.66949	0.000752285	0.76504	0.0206465	2.43908	0.00674194	0.921757	0.111432	1.499	0.0997032	1.56166	0.13298	1.03413	0.260314	1.04834	0.223569	0.718127	0.456291	0.275687	0.846374	0.135352	0.895579	-3.04804	0.000720672	2.52476	0.000850705	3.05942	0.000857073
ATP6V1H	0.952628	0.0980092	1.60838	0.00217235	0.282819	0.440322	1.38033	0.250662	0.908362	0.141078	2.25847	0.0272369	2.18839	0.0540477	0.905044	0.372937	1.00301	0.29368	0.906815	0.381612	0.411964	0.753246	0.146196	0.896237	-2.32302	0.000998501	1.9619	0.000559318	2.37231	0.000569149
ATP7A	0.839582	0.0649398	1.51121	0.000310344	-0.100307	0.74813	-0.358339	0.900505	-0.540673	0.616791	-4.00771	0.0166267	-2.33892	0.17758	-1.72906	0.252614	-2.58558	0.0829066	-1.75559	0.247717	0.798659	0.627708	0.868603	0.384429	-1.14423	0.0896149	1.00336	0.0841291	1.20497	0.0877529
ATP8A1	0.687381	0.298449	1.65574	0.0051068	-0.0285122	0.953251	-1.71759	0.511323	-0.506693	0.722644	-1.62352	0.359296	-3.28133	0.13298	-4.92435	0.0204682	-5.78672	0.00739242	-4.25542	0.0375275	-0.640086	0.807265	-1.09683	0.455753	-1.08067	0.280027	0.976027	0.242515	1.16858	0.252345
ATP8B4	-0.151867	0.884706	-2.24182	0.0138625	0.194548	0.727675	-0.545646	0.877769	-0.829607	0.560958	-0.125464	0.966355	-1.30548	0.589101	-1.59545	0.439163	-1.76743	0.356685	1.20651	0.546741	0.387225	0.906275	0.638389	0.704809	-4.36529	0.0284529	3.65879	0.0259354	4.44038	0.0264323
ATRAID	-0.912538	0.148223	-1.3391	0.0250535	-0.526237	0.161772	0.793344	0.297684	-0.293618	0.491081	-0.00196521	1	-0.374391	0.620971	-0.529864	0.401126	-0.0479908	0.95679	0.268503	0.695171	-0.175114	0.861859	0.21962	0.689787	-0.884767	0.139029	0.785113	0.0902671	0.940117	0.095373
ATXN1	-1.53458	0.0222401	-1.29879	0.0312866	-0.729185	0.0590486	-0.79437	0.605715	-1.29045	0.0831348	-3.34014	0.00545274	-2.77227	0.0293279	-2.79962	0.0154469	-2.14419	0.0459689	-1.18115	0.269432	-1.56182	0.142003	-0.326256	0.744251	2.91914	0.00113803	-2.31628	0.00202976	-2.84068	0.00190427
ATXN1L	-0.660524	0.00801071	-0.975202	8.04344e-05	0.0630884	0.688632	1.08969	0.253884	-0.242935	0.677831	0.329156	0.695705	0.683288	0.447754	0.371783	0.672351	0.382323	0.636916	0.680795	0.394892	-0.317994	0.776881	0.406043	0.506885	-0.201119	0.647844	0.233041	0.522594	0.265692	0.548909
ATXN2	-0.885879	0.0141651	-1.40587	9.68515e-05	-0.660649	0.00340625	0.238102	0.863193	-0.729705	0.10514	-0.808048	0.246371	-0.331114	0.718803	-0.410665	0.591548	0.0223256	0.987253	-0.0741363	0.944627	-0.693695	0.384082	-0.354296	0.51302	0.628805	0.0703542	-0.436944	0.119595	-0.55162	0.107164
ATXN2L	-1.15948	0.017853	-1.17981	0.00912637	0.794994	0.00396279	0.897742	0.440756	0.104756	0.885539	1.66093	0.0481278	1.34158	0.155105	1.31285	0.120977	1.62785	0.0459689	2.0697	0.0187326	-0.148286	0.928408	-0.0258574	0.983519	-1.18468	0.0331029	1.0556	0.0262081	1.26445	0.0286917
ATXN3	1.92562	0.0010613	2.35083	4.55152e-05	0.696159	0.061131	0.101621	0.97406	-0.188567	0.867555	-1.03494	0.422079	-0.639567	0.701887	-1.44878	0.278335	-1.30276	0.300891	-0.488313	0.745047	0.249129	0.90525	0.232209	0.855678	0.456762	0.383187	-0.30304	0.486287	-0.386546	0.461701
ATXN7L1	-0.85628	0.0699828	-1.09662	0.0122091	0.00601981	0.986549	0.0405431	0.980786	-0.490665	0.305075	-0.85813	0.219657	-0.707258	0.38666	-0.483063	0.515814	-0.535212	0.432121	-0.298762	0.707881	-0.0393109	0.981001	0.00148777	0.998961	0.875696	0.0514057	-0.643836	0.0874479	-0.803558	0.079806
AUP1	-1.16549	0.00713659	-0.848817	0.0302222	0.0822921	0.761238	-0.194203	0.899084	-0.552553	0.262574	-0.483636	0.523508	-0.531758	0.557518	0.0582886	0.962705	0.356672	0.642522	0.0780803	0.944742	-0.0311219	0.986211	-0.473612	0.405561	-0.0433804	0.965321	0.106355	0.884165	0.112023	0.89977
AVIL	3.33991	0.0128963	4.98098	0.00017417	2.07055	0.0142169	1.68377	0.510123	1.19925	0.218205	0.127945	0.961499	1.34857	0.507624	2.8141	0.0988824	1.67087	0.302515	2.66905	0.116407	2.20116	0.0408949	0.854011	0.459442	-1.10726	0.0232422	0.992524	0.00961574	1.18941	0.0107839
AXDND1	5.19998	0.00458551	1.46494	0.410278	1.98067	0.0732436	0.891456	0.884557	0.500908	0.831052	-1.97869	0.573976	1.77461	0.613126	-0.0378917	1	0.141151	0.97417	0.413842	0.919573	2.86385	0.19209	0.751528	0.76247	4.01298	0.239184	-3.25763	0.24022	-3.98613	0.23897
B3GALT5	-9.95294	0.0146666	-6.73117	0.0259885	-7.27897	0.00117327	-7.92932	0.299976	-5.689	0.0843448	-7.04965	0.148722	-9.95211	0.145116	-9.95211	0.103547	-9.95211	0.0654532	-8.13336	0.11887	-6.25047	0.266118	-7.94825	0.0374796	8.66905	0.0599814	-6.92537	0.0592595	-8.45933	0.0593223
B3GAT3	-1.5758	0.0480455	-1.37935	0.0521405	-0.426619	0.347931	0.597821	0.639577	0.33814	0.539756	1.04092	0.19895	0.80717	0.399716	0.577108	0.509225	0.720602	0.364533	0.995725	0.23426	-0.326208	0.787485	0.338575	0.629522	-1.09997	0.00643757	0.960525	0.00528631	1.15074	0.00590403
B3GNT3	-1.97114	0.0398418	-3.1118	0.00131072	-0.703994	0.189126	-1.05092	0.873517	-1.85296	0.351044	-1.82391	0.57422	-1.19187	0.775883	-2.35113	0.485414	-3.05792	0.330841	-1.08543	0.767229	-0.28974	0.956406	-1.32987	0.598759	-1.42235	0.193303	1.23776	0.17405	1.48756	0.180296
B3GNT8	3.83335	0.0118881	4.29448	0.00282336	1.86542	0.0403629	1.21059	0.777895	-0.178394	0.945672	-1.16582	0.711784	0.44088	0.920187	-0.652874	0.861936	-0.261856	0.944266	1.9782	0.458117	0.777958	0.815783	0.747983	0.735164	1.6647	0.258974	-1.29706	0.273535	-1.59868	0.268309
B4GALNT3	6.60742	0.00784834	7.59575	0.0016848	1.85437	0.174638	3.00665	0.534206	4.44838	0.0248698	4.5788	0.221174	3.98585	0.353132	3.10611	0.416746	0.197383	0.971793	-3.49236	0.428204	1.23256	0.793839	4.38034	0.044041	-6.14765	0.00324016	5.09605	0.00296723	6.18607	0.00298089
BACH1	0.777404	0.0258554	1.39152	2.78146e-05	-0.0194532	0.939208	0.486073	0.818223	0.15546	0.893883	-2.25275	0.102602	-0.685137	0.685421	-0.98603	0.474835	-1.26106	0.323657	0.0292517	0.993655	0.194017	0.937761	-0.179699	0.902874	0.257813	0.655716	-0.141136	0.777264	-0.190068	0.749371
BACH2	-0.926635	0.271038	-3.49576	0.000255028	-0.309389	0.548407	-0.510678	0.874119	-1.46409	0.232063	-3.38026	0.0727204	-1.14302	0.582103	-0.351027	0.874525	0.0611316	0.984715	-1.73123	0.327831	-0.271297	0.932128	-0.3527	0.848818	-0.59838	0.661712	0.572264	0.605022	0.677433	0.616486
BAD	1.26226	0.00844474	1.28842	0.0042156	1.17694	0.000172298	1.09735	0.454639	0.493013	0.463616	0.692023	0.50496	0.576582	0.658026	0.600692	0.593681	0.334691	0.776954	0.547441	0.634897	0.434369	0.73852	0.645611	0.383359	-0.857371	0.137271	0.7537	0.118952	0.901921	0.124207
BAG1	0.3766	0.313305	0.909667	0.0066816	0.794266	0.000629937	0.435832	0.637722	-0.0754615	0.886902	-0.719338	0.233827	-0.317006	0.686038	-0.0795746	0.927516	0.746725	0.186471	0.635587	0.297489	0.537207	0.41769	0.588789	0.140364	-0.312985	0.627745	0.324457	0.521856	0.377187	0.542852
BAIAP2	0.5759	0.239948	-1.30764	0.0093883	1.004	0.00101908	0.326613	0.857001	0.25181	0.736464	-0.188617	0.878998	1.35434	0.205364	1.23057	0.196145	0.751436	0.411445	0.69325	0.492463	1.25206	0.0755325	0.360179	0.656208	2.37193	0.0537113	-1.86358	0.0560321	-2.28722	0.0548926
BAK1	-1.52183	0.00422205	-0.758209	0.099858	0.120594	0.706648	-0.158355	0.935165	0.400162	0.488548	0.917693	0.290941	1.22887	0.219256	0.871291	0.329246	0.808679	0.342288	0.750771	0.419855	-0.337875	0.7952	-0.548901	0.442352	-1.84234	0.0354995	1.54564	0.0350992	1.8666	0.0363483
BANK1	-3.15126	0.124229	-3.87459	0.0482095	-3.08427	0.0154931	-2.02959	0.586674	-2.63602	0.175421	-2.63639	0.306645	-2.64227	0.385271	-2.77498	0.295784	-2.25129	0.365906	-1.2519	0.658357	-2.85759	0.433777	-2.60532	0.216985	-0.383599	0.835757	0.368584	0.808806	0.430583	0.81482
BAP1	-0.756197	0.0586547	-0.717929	0.0455743	0.426526	0.0560082	0.29913	0.786638	0.164106	0.744251	0.706473	0.271517	0.778799	0.293103	0.630239	0.342243	0.906288	0.146039	1.12628	0.0944373	0.0292017	0.985868	0.633657	0.162069	-1.08338	0.00104002	0.949843	0.000776026	1.14058	0.00079079
BARD1	0.494707	0.542348	1.33288	0.0482707	0.476838	0.312459	0.101848	0.984039	0.958415	0.406334	-1.48356	0.455548	0.397606	0.890735	-0.82218	0.719577	0.22144	0.93046	1.48382	0.435253	0.967483	0.622535	0.01202	0.995646	-1.66627	0.294906	1.4351	0.269015	1.73051	0.274525
BARX2	5.61042	0.00270537	5.72117	0.00137687	6.1241	1.89284e-06	1.18049	0.905657	2.30645	0.67841	-1.35725	0.831425	-3.97296	0.623241	-6.44092	0.448926	-3.69807	0.538331	-6.44092	0.393608	4.92921	0.105617	2.55541	0.496074	13.3703	0.00383252	-10.9749	0.00412459	-13.3781	0.00406599
BASP1	-1.8865	0.241973	-3.57379	0.0304295	-2.27403	0.0259276	-0.539634	0.940021	0.485465	0.78784	0.269209	0.946753	-0.210444	0.971961	0.968693	0.76869	1.00422	0.738723	-0.030236	1	-1.12875	0.745063	-1.4789	0.482362	-4.71136	0.00255948	3.90812	0.00271641	4.74125	0.00272592
BATF2	-2.06044	0.0154354	-3.60956	8.74622e-05	-1.89879	0.000535392	-2.39615	0.464396	-1.0835	0.462692	-0.996816	0.657849	-0.541134	0.86143	-4.38827	0.0821024	-4.73707	0.0482674	-2.729	0.228024	-2.38348	0.398392	-1.00987	0.598046	0.167397	0.905149	-0.0949878	0.94182	-0.130734	0.929629
BATF3	-3.70027	0.039521	-5.40136	0.00379422	-0.859644	0.349656	-7.02118	0.227725	-2.4009	0.285702	-5.63857	0.125856	-6.38607	0.142603	-6.64757	0.0928267	-7.23363	0.0546679	-5.89229	0.11887	-1.6916	0.668072	-2.16912	0.393958	-1.57445	0.250873	1.34373	0.233929	1.61881	0.239978
BAX	-1.62429	0.0379537	-0.766648	0.247222	0.283771	0.518295	0.69131	0.758828	0.699493	0.430299	1.61306	0.222364	1.43391	0.350712	1.13704	0.414206	1.13135	0.384875	1.25189	0.370364	-0.0729216	0.981102	-0.531285	0.681852	-4.35037	1.16316e-07	3.62863	1.17067e-07	4.39962	1.19258e-07
BAZ1B	-0.873102	0.0126508	-1.23224	0.000315086	-0.067615	0.762726	0.0173541	0.99303	-0.233367	0.680964	-0.906172	0.236506	-0.365396	0.71678	-0.794929	0.309329	-0.33352	0.682118	0.288997	0.745047	-0.296824	0.788704	0.358155	0.560776	0.193382	0.67474	-0.0855705	0.840239	-0.121653	0.807977
BAZ2B	1.05505	0.00613126	1.16128	0.00140365	0.248154	0.313682	0.0245589	0.991524	-0.000212814	0.999779	-1.24894	0.150923	-0.755829	0.454787	-2.03784	0.0302378	-1.54569	0.071863	-0.733298	0.415691	0.299849	0.797067	0.161308	0.85644	1.86634	0.00726047	-1.46015	0.0118004	-1.79529	0.0108323
BBIP1	0.70253	0.124276	1.13261	0.0066203	-0.984047	0.00199054	-0.038099	0.989724	0.306715	0.714193	-0.452367	0.706212	-0.265162	0.872013	-0.670594	0.574545	-0.526294	0.649218	-0.470157	0.708025	0.317321	0.847974	0.184873	0.873478	-0.121546	0.890491	0.161692	0.816244	0.178545	0.831954
BBS5	1.24504	0.0382757	1.05899	0.0525909	-0.23238	0.565936	-0.0971372	0.967596	-0.400352	0.612386	-0.494148	0.665405	-0.234517	0.886186	-0.539458	0.653763	-0.375135	0.750457	-0.359536	0.78062	-0.109047	0.959096	0.661285	0.398245	0.732306	0.579228	-0.540321	0.61749	-0.676875	0.605335
BCAP29	0.778717	0.0960627	0.880694	0.0372735	-0.979607	0.00248016	-1.37717	0.280683	-1.16401	0.0697476	-0.727478	0.423271	-0.261137	0.843861	-0.308032	0.780709	-0.0843515	0.947655	-0.409865	0.691596	-0.396391	0.753246	-0.279163	0.754269	-0.582182	0.472053	0.543924	0.404266	0.644959	0.418638
BCAR1	1.35109	0.0274964	1.50236	0.00748124	0.0437042	0.922519	0.118667	0.97261	0.753693	0.369011	1.88736	0.150573	1.40966	0.3528	1.43199	0.284139	0.939011	0.476296	0.827134	0.572513	-0.736086	0.685835	0.0447825	0.980538	0.875011	0.611173	-0.646244	0.640113	-0.803805	0.631527
BCAR3	-2.2135	0.00363293	-2.2193	0.00215241	-2.47293	4.3531e-06	-2.24357	0.277534	-1.06509	0.255327	-0.890418	0.522517	-0.417767	0.83153	-2.32424	0.116425	-1.51448	0.255846	-1.24234	0.389836	-2.02577	0.164675	-1.11687	0.282305	-1.43461	0.125408	1.24022	0.0942713	1.49341	0.0983344
BCL2	-0.612001	0.435614	-2.68535	0.00115335	-1.42547	0.00483047	-0.444546	0.908071	-1.03656	0.464618	-4.49017	0.0497888	-1.92102	0.416646	-2.84774	0.182627	-2.98349	0.136343	-1.68602	0.423728	-0.862596	0.761608	0.127705	0.95787	2.40716	0.0134271	-1.90963	0.0179649	-2.34341	0.0171426
BCL2L14	-3.27869	0.0308257	-4.42493	0.00424126	-2.84018	0.00223247	-2.88856	0.578176	-2.80556	0.257783	-7.24004	0.120842	-3.38069	0.435122	-4.76396	0.2475	-5.3607	0.157485	-4.65903	0.230551	-1.05563	0.832828	-1.7061	0.539196	-0.168676	0.930874	0.193221	0.905833	0.219681	0.910676
BCL2L15	-2.59661	0.157496	-5.24033	0.012401	-1.03994	0.311171	-1.11564	0.781101	-1.85723	0.305075	-0.130298	0.976916	-2.51908	0.435076	-0.625155	0.848998	-0.308151	0.927786	-0.606621	0.849402	-0.451577	0.9231	-1.48839	0.480053	-5.81584	9.02915e-05	4.8693	9.39163e-05	5.9079	9.45228e-05
BCL7A	-0.966145	0.267067	-2.39908	0.00684038	-0.0817581	0.885976	1.42809	0.308204	0.354028	0.6684	0.595626	0.612107	1.79952	0.154082	1.15189	0.301042	0.471441	0.693843	0.706889	0.557296	0.73781	0.556911	-0.0470461	0.9776	-0.430912	0.478558	0.423616	0.389592	0.497227	0.407975
BCO2	2.13931	0.0936933	2.64389	0.0223945	1.88837	0.0151077	-2.29228	0.497905	-2.22598	0.20309	-2.60666	0.260898	-2.90261	0.282703	-4.63391	0.0789374	-3.60504	0.125126	-2.24075	0.354322	1.28371	0.597361	-0.631426	0.791131	4.66996	0.261907	-3.67217	0.268109	-4.49429	0.267252
BCORL1	-0.626184	0.28389	-1.32262	0.0180648	0.577694	0.0785492	0.986093	0.619597	0.36158	0.657684	0.49174	0.717424	0.427085	0.804714	0.610802	0.659409	0.781401	0.524932	1.0296	0.420101	0.09117	0.970279	0.111624	0.935156	0.406623	0.549308	-0.247191	0.678287	-0.322319	0.654241
BDKRB1	1.68757	0.249047	3.45497	0.0090305	2.25285	0.0127893	1.95058	0.511277	1.56279	0.26151	1.93646	0.37071	0.745442	0.812879	1.51284	0.51729	2.36025	0.25614	3.23009	0.14981	1.84132	0.42952	2.0869	0.157515	-0.766811	0.74288	0.702342	0.712076	0.83711	0.717272
BDKRB2	4.20218	0.0011304	5.32684	4.20253e-05	3.13805	0.000156012	1.46605	0.729426	1.90014	0.263266	0.223291	0.954809	0.0806829	0.992001	0.86256	0.792175	0.596489	0.854938	1.57593	0.587821	2.19993	0.416412	2.4126	0.20337	4.68216	0.0715301	-3.76583	0.0723879	-4.60626	0.0718672
BDP1	1.0492	0.000665063	1.12421	0.000168828	-0.331577	0.0992493	0.0550869	0.986025	0.018658	0.98955	-1.86538	0.144121	-1.61785	0.260222	-1.471	0.251919	-0.903376	0.460013	-0.481237	0.73945	-0.174457	0.944097	0.324884	0.783314	1.55466	0.00128917	-1.20722	0.00379797	-1.48643	0.00323799
BECN1	-0.559455	0.0149229	-0.0441876	0.84796	-0.406046	0.00463561	0.579319	0.591892	-0.463697	0.392593	-0.123743	0.905219	0.291099	0.780813	0.248862	0.791909	0.614259	0.404706	0.763689	0.328807	0.00191596	0.999272	-0.0632758	0.94782	-0.542595	0.248135	0.49555	0.212978	0.589384	0.221339
BEND5	-0.415268	0.756508	-2.59896	0.0389739	-1.06604	0.149434	-1.96852	0.539112	-0.635258	0.70155	-1.47666	0.504528	-2.19397	0.401764	-2.19175	0.334414	-1.53087	0.479687	-0.181295	0.957328	-0.480238	0.901346	0.484079	0.820854	1.5596	0.289784	-1.23444	0.301232	-1.51716	0.29704
BEND7	-1.67231	0.0119984	-3.30481	8.02624e-06	-1.45225	0.000635194	-2.40313	0.395611	-1.82676	0.209548	-3.0392	0.125781	-2.07467	0.343148	-4.02064	0.0592422	-5.23122	0.0161803	-2.9167	0.149005	0.210504	0.952226	-1.0991	0.486686	0.23573	0.788934	-0.0829017	0.916789	-0.1235	0.891719
BET1	1.06964	0.0398699	0.589716	0.212804	-0.289637	0.396476	0.599989	0.592846	0.315496	0.565606	0.0588194	0.961547	0.245121	0.83153	0.775844	0.32974	1.2817	0.0908112	0.778072	0.337631	0.318857	0.7701	0.216587	0.780041	-2.21022	0.00411272	1.87756	0.00210519	2.26942	0.00221405
BFAR	-1.1969	0.0430145	-1.50313	0.00680702	-0.450584	0.18678	-0.517803	0.644001	-0.610402	0.184194	-0.9055	0.195975	-0.173128	0.867084	-0.464429	0.531715	-0.165627	0.842502	-0.393498	0.610184	-0.715691	0.386511	0.362272	0.49774	-0.77741	0.0098563	0.715399	0.00483256	0.852516	0.00540566
BGN	-0.226037	0.834761	-2.01052	0.032579	0.413813	0.457313	2.29252	0.517945	3.06374	0.00624294	3.35519	0.118193	3.92049	0.10806	2.3799	0.283304	1.64512	0.45516	2.13441	0.351408	-0.34573	0.930528	3.65858	0.000194336	-6.68395	1.86027e-08	5.54893	1.71571e-08	6.73659	1.78744e-08
BHLHE41	0.234795	0.817157	-2.34242	0.0122961	0.330099	0.544832	1.74014	0.312888	-0.615156	0.576431	-0.350956	0.846005	-0.716561	0.715414	-0.0768969	0.979673	1.43253	0.30368	2.6863	0.0718934	0.27037	0.919017	1.60895	0.0628376	-0.19175	0.883314	0.217168	0.838838	0.247165	0.847543
BICD2	1.88314	3.75658e-05	3.12143	1.26748e-09	1.63526	3.2423e-07	0.528497	0.769645	0.544484	0.465767	-0.223216	0.871003	0.0801148	0.971741	0.323913	0.808195	0.464158	0.683862	0.699281	0.542051	1.29493	0.12937	0.616583	0.437911	1.29342	0.00827832	-1.00992	0.0187552	-1.24575	0.0167334
BICDL2	4.62712	0.00604244	6.09052	0.000297723	4.97656	9.47917e-06	1.79178	0.885661	0.456887	0.950618	1.55369	0.83364	2.80561	0.735425	-0.542773	0.933936	-0.542784	0.908702	-0.542784	0.913231	5.39442	0.0761745	1.63605	0.713979	12.019	0.00122045	-9.80126	0.00133081	-11.9446	0.00127742
BIN2	-3.75458	0.0771342	-4.60313	0.0239904	-2.45961	0.0382658	-3.60264	0.464131	-2.07263	0.340289	-3.01163	0.322371	-1.96232	0.592077	-4.21814	0.198899	-5.32932	0.100475	-3.85867	0.234522	-3.06679	0.472628	-4.05729	0.116321	-3.78048	0.0506883	3.15668	0.0476813	3.82456	0.0491431
BLMH	0.794764	0.158988	2.68391	1.31818e-06	1.30053	0.000283623	2.47905	0.00292947	-0.519103	0.375425	1.17708	0.164622	1.49648	0.126221	1.51522	0.0840573	2.20619	0.0112913	2.23551	0.0160804	0.722668	0.441439	-0.0627885	0.953811	0.11263	0.915748	-0.0365416	0.972583	-0.0611053	0.956473
BLNK	1.67627	0.218288	2.74305	0.0261611	0.83585	0.329508	1.36416	0.73219	0.276291	0.914365	-0.160187	0.969401	1.63115	0.616515	-1.05563	0.747768	-1.56098	0.584055	-0.159247	0.972139	0.130396	0.98389	-0.50267	0.86733	-1.84632	0.209194	1.55791	0.199328	1.87789	0.204685
BLOC1S2	0.221799	0.709699	1.71858	0.000357213	-0.0110243	0.978571	-0.132999	0.959555	-0.209858	0.846762	-0.519388	0.676477	-0.2971	0.861513	-1.03745	0.387291	-0.360182	0.784773	-0.132699	0.938574	0.121893	0.956302	-0.0509137	0.975525	-2.02771	1.02203e-05	1.71606	1.43172e-05	2.07471	1.37284e-05
BLOC1S4	0.516287	0.37882	1.17485	0.0222134	-0.166241	0.666563	0.0240716	0.992087	-0.120264	0.882185	-0.501512	0.597952	-0.14835	0.919621	-0.318437	0.771372	0.0806128	0.949699	0.229213	0.842116	0.184374	0.905393	0.0738742	0.945485	-0.20996	0.729789	0.241593	0.604124	0.275056	0.629852
BLOC1S6	0.274767	0.365041	0.58926	0.0281755	-0.855958	4.60453e-05	0.261421	0.865397	-0.695122	0.26962	-0.748421	0.401323	-0.603041	0.583381	-0.676218	0.471757	-0.132894	0.911028	0.315808	0.765115	-0.0353495	0.987158	-0.227029	0.800759	1.74852	0.000204141	-1.36992	0.000858222	-1.68478	0.000703826
BLZF1	0.306664	0.675421	1.1435	0.049366	-1.00309	0.0221885	-0.681912	0.766194	-1.18283	0.254299	-2.17745	0.138345	-1.65916	0.311637	-1.26968	0.386516	-0.757035	0.603191	-1.09879	0.467531	-0.403369	0.864417	-0.0217198	0.991182	0.90687	0.25689	-0.691882	0.296732	-0.85906	0.28718
BMF	-2.27507	0.0373517	-2.69826	0.00885566	0.395939	0.494388	0.971182	0.716194	0.312293	0.826969	1.33282	0.436575	1.55029	0.440988	0.726338	0.722232	-0.351478	0.874591	0.928493	0.630935	-0.24783	0.945955	-0.0445673	0.986146	-2.12998	0.0361571	1.80726	0.0315607	2.18297	0.032806
BMP2	1.7108	0.00442059	2.29367	8.02388e-05	1.82504	6.65354e-06	0.590657	0.873517	1.27775	0.270152	0.316999	0.903592	1.30032	0.578202	1.71499	0.378028	1.48868	0.420978	0.181013	0.953339	0.933464	0.684278	0.921678	0.537784	-2.72381	0.00556788	2.30051	0.00409749	2.78086	0.00432624
BMP4	-1.65273	0.0601417	-3.83815	8.62677e-05	0.324409	0.504056	-0.293099	0.943748	0.600968	0.610995	0.941389	0.608752	0.505478	0.844882	0.893827	0.64877	0.637502	0.743715	-1.55853	0.429918	-0.246346	0.944097	0.061171	0.979927	-1.17333	0.183367	1.01731	0.167185	1.21939	0.174452
BMP6	-1.05887	0.185565	-1.93921	0.0138962	-0.97375	0.0454671	0.515378	0.880896	0.0317934	0.985403	0.322977	0.884319	0.291024	0.917274	1.78241	0.289845	1.83457	0.248558	1.17851	0.514065	-1.35596	0.53339	0.310034	0.867036	-0.475148	0.705337	0.468178	0.632943	0.553	0.643371
BMP7	3.62803	0.134756	5.23757	0.0232106	1.12098	0.469266	-1.36447	0.863192	-0.363875	0.927523	-1.32765	0.79147	-3.90417	0.492628	-4.80596	0.34955	-4.53226	0.331489	-1.51688	0.771503	1.01634	0.866762	0.73307	0.85775	2.04948	0.377949	-1.66046	0.384302	-2.03493	0.38109
BMPER	-2.60089	0.235224	-6.02455	0.0177704	-2.20734	0.0923064	-2.90526	0.606876	0.589794	0.784219	-1.31585	0.699979	-0.182639	0.9761	-0.658444	0.871374	0.133076	0.980332	0.270032	0.954888	-3.99699	0.382775	1.61344	0.459039	-3.40266	0.029724	2.82906	0.0273752	3.43099	0.0280198
BMPR1A	1.30683	0.0213952	1.52143	0.00375179	-0.0619513	0.881685	0.586512	0.675008	0.259226	0.716317	-0.174608	0.884009	0.0668197	0.972487	-0.0998094	0.944282	0.14591	0.905847	0.682329	0.483976	0.580962	0.576962	0.877665	0.140622	1.24256	0.0912903	-0.960674	0.1066	-1.18875	0.10202
BMPR1B	2.2033	0.203256	3.7095	0.0202883	2.01583	0.0526258	-1.92184	0.776592	-2.23709	0.518086	-4.37975	0.299807	-3.85726	0.439128	-2.93402	0.493569	-2.31606	0.561643	-1.92893	0.658748	-0.679567	0.924104	0.997023	0.798266	6.51785	0.0144854	-5.27699	0.0148874	-6.44808	0.0146973
BMT2	0.901176	0.0363655	1.28041	0.00123485	-0.0238406	0.939756	-0.308125	0.862397	-0.0104255	0.992496	-0.636336	0.524136	0.0104928	1	-0.586525	0.583219	-0.0635979	0.966115	0.0181024	0.996185	0.153769	0.934536	0.420918	0.597253	0.376434	0.603323	-0.246759	0.689694	-0.318878	0.668498
BMX	2.61829	1.63163e-05	1.36133	0.0166156	1.61141	5.67625e-05	1.35112	0.689336	0.271207	0.883281	0.258403	0.930052	0.151055	0.97291	0.842055	0.734912	0.363668	0.894064	2.29775	0.271763	1.05874	0.641914	1.81886	0.176637	-1.51475	0.592975	1.40261	0.528551	1.68747	0.534205
BNC1	4.15069	0.0135816	5.89902	0.000421731	5.09557	8.93212e-06	-1.18915	0.860041	1.18815	0.75453	-7.39949	0.163285	-4.11812	0.409343	-4.87953	0.289845	-3.60653	0.346272	-1.54915	0.712182	5.01902	0.0185295	-1.53573	0.647883	14.0525	0.000420418	-11.4722	0.000437785	-13.9842	0.000419741
BNC2	2.6159	0.0208838	1.24651	0.232544	1.41919	0.0405971	0.771976	0.855192	0.710368	0.709312	-1.55807	0.526084	-1.28773	0.676246	-2.3259	0.356198	-0.242955	0.940797	1.62917	0.502478	1.40919	0.567015	2.0815	0.135979	2.60058	0.130261	-2.0422	0.1381	-2.50727	0.136067
BNIPL	6.8829	2.01322e-09	7.90873	1.49568e-10	7.50417	6.39738e-15	1.89847	0.713066	1.62182	0.463169	0.7125	0.852516	1.32126	0.745265	1.51681	0.656271	1.84083	0.540999	1.8416	0.571631	4.39678	0.00317343	2.79257	0.156026	4.74448	3.74797e-06	-3.83809	7.38167e-06	-4.68735	6.50014e-06
BOC	2.39398	0.00626871	1.68331	0.0393374	2.83124	2.13474e-06	2.86011	0.252041	3.18712	0.00254506	3.0811	0.109425	2.41077	0.270688	2.32913	0.237217	2.52859	0.169435	3.50979	0.0748135	3.11977	0.00603157	3.81682	7.45751e-05	-1.3015	0.446765	1.11541	0.42567	1.33779	0.433603
BOD1L1	-0.964759	0.0103717	-1.34448	0.000273908	-0.482447	0.0315821	-0.155134	0.94555	-0.130824	0.884726	-1.24959	0.231885	-1.0424	0.395684	-1.1654	0.275168	-1.10505	0.27381	-0.570571	0.622666	-0.201732	0.91541	0.454611	0.585135	1.55935	0.00636285	-1.20699	0.0138546	-1.48789	0.0124947
BOP1	0.912522	0.105731	1.16447	0.0226098	0.763535	0.0263954	0.754546	0.498275	0.537962	0.269174	1.31233	0.0902212	0.912216	0.29591	1.553	0.0509336	1.88462	0.0144498	1.86585	0.0207597	0.340931	0.733285	0.530199	0.354827	-0.0495973	0.935002	0.0956619	0.843555	0.0999666	0.865092
BORCS7	0.683385	0.125675	1.18461	0.00373264	-0.515001	0.0724669	-0.944289	0.387601	-0.482322	0.380734	-0.403637	0.634101	-0.391832	0.707255	-0.562261	0.507664	-0.299549	0.732952	-0.235237	0.814341	0.0870241	0.956221	-0.582879	0.34274	-0.111779	0.8942	0.162775	0.795054	0.182315	0.810581
BPI	-0.429835	0.714869	-3.8192	0.00342957	0.75597	0.20361	-3.7051	0.560397	-0.229951	0.924679	-2.78198	0.41885	-2.80109	0.49657	-5.60915	0.153584	-4.78028	0.173905	-2.6587	0.467877	0.99661	0.7701	-0.657921	0.816579	-2.56164	0.265404	2.21884	0.233561	2.68123	0.238365
BPIFB6	3.77713	0.00993558	5.86567	0.00017067	6.47987	8.40009e-06	NA	NA	NA	NA	NA	NA	NA	NA	NA	NA	NA	NA	NA	NA	NA	NA	NA	NA	10.1731	0.000292644	-8.32368	0.000350305	-10.1431	0.000334475
BPIFC	7.33232	1.10788e-07	8.63354	5.87946e-09	8.15319	9.57125e-13	2.83334	0.640449	4.79126	0.129215	-2.0932	0.687228	1.19136	0.874856	-2.0932	0.74191	-2.0932	0.651337	-2.0932	0.671057	9.51993	1.96392e-05	7.02026	0.00711136	5.13829	0.00289828	-4.11245	0.00297165	-5.02579	0.00283223
BRAF	0.500337	0.212633	1.14806	0.0017967	0.0904011	0.739319	-0.417854	0.713115	-0.711196	0.147239	-1.59646	0.0341829	-0.879441	0.279106	-1.05149	0.154976	-0.91432	0.181763	-0.667394	0.367743	0.101033	0.942311	0.324255	0.567213	1.0206	0.00190179	-0.753279	0.00696055	-0.936461	0.00590333
BRD1	0.707771	0.0254231	0.683632	0.0184452	0.578097	0.00363837	1.02836	0.328674	-0.00917578	0.992496	1.31603	0.110756	1.53331	0.106578	1.29278	0.126718	1.14112	0.147541	1.65898	0.0515974	0.460388	0.647567	0.355827	0.614738	0.438922	0.316794	-0.290593	0.455264	-0.371902	0.428265
BRD2	-1.1482	0.000511726	-1.22282	0.000153879	0.489319	0.00992182	0.962065	0.394197	-0.0942091	0.896247	0.304139	0.739183	0.588951	0.549243	1.26395	0.126748	0.97713	0.202974	0.997561	0.227491	0.00638049	0.9973	0.00399701	0.997582	-0.72986	0.069392	0.669239	0.0500121	0.795393	0.0547599
BRD8	-0.872674	0.00579146	-0.835237	0.00477428	0.0411724	0.843162	0.312574	0.825753	0.0295702	0.973761	0.0540326	0.966562	0.714518	0.46094	0.0156965	0.997389	0.256017	0.787971	0.766751	0.367999	0.12286	0.938958	0.123505	0.893555	-1.57412	1.98957e-06	1.36365	4.45398e-06	1.6434	4.46913e-06
BRI3	-1.92465	0.00344448	-2.26326	0.000470914	-0.432406	0.243924	-1.06318	0.424367	-0.943699	0.150922	-1.06045	0.256485	-1.10811	0.305617	-1.69727	0.0908798	-2.09939	0.0329548	-1.47443	0.136701	-0.786787	0.505548	-0.703534	0.333394	0.112635	0.893137	-0.0198307	0.983442	-0.0430709	0.961799
BRIX1	0.589396	0.0454106	1.01538	0.000215815	-0.239308	0.19648	0.460199	0.774839	0.00798127	0.99405	-0.623982	0.525293	-0.528632	0.666719	-0.14361	0.914967	0.791245	0.381544	0.977748	0.306581	0.170446	0.922541	0.285298	0.751838	-1.66809	4.23878e-05	1.43211	3.75239e-05	1.72607	3.92603e-05
BRMS1	0.411944	0.469485	1.6877	0.000653748	1.56797	8.12315e-06	0.711098	0.723523	0.303127	0.760797	1.45434	0.229236	1.24279	0.38411	1.19876	0.336346	1.61765	0.165219	1.62958	0.194755	0.173983	0.943428	-0.2398	0.864072	-1.13682	0.0354329	0.981029	0.0282885	1.18164	0.0289119
BRMS1L	0.912202	0.0577172	0.897281	0.0387458	-0.56181	0.0689381	0.5203	0.805068	-0.460168	0.638823	-0.0479209	0.984209	-0.136367	0.952609	0.161875	0.931245	0.538866	0.692028	0.548585	0.705225	-0.214772	0.932128	0.623837	0.537855	-0.193655	0.87465	0.201998	0.839591	0.229086	0.849086
BROX	0.727343	0.0264581	1.27086	4.31628e-05	-0.642342	0.00363726	0.097539	0.953567	-0.821169	0.155132	-1.31765	0.117339	-0.134965	0.918776	-0.890654	0.287052	-0.691926	0.384558	-0.373496	0.687913	-0.264578	0.835066	0.162663	0.849589	-0.410925	0.184811	0.405542	0.139911	0.476599	0.151769
BRPF3	-1.29387	0.000343345	-1.58221	1.59387e-05	-0.346173	0.096225	-0.251373	0.754633	-0.526643	0.100003	-0.409027	0.388146	0.144507	0.832611	-0.18575	0.742632	-0.440426	0.339638	-0.0635503	0.928163	0.132551	0.862675	0.0955555	0.847941	0.0832671	0.90216	0.0224595	0.973748	0.00689376	0.995307
BRWD3	1.36667	0.0197225	1.96337	0.000353678	-0.0459097	0.916025	0.322392	0.88529	0.352899	0.689945	-1.49052	0.213382	-1.03122	0.466106	-0.872433	0.485457	-0.354311	0.794927	-0.124047	0.944791	0.0126079	0.996684	0.313578	0.776091	0.500203	0.431819	-0.340176	0.538818	-0.432334	0.518226
BSDC1	-1.31119	0.02999	-0.812427	0.119049	-0.0964206	0.798673	-0.292985	0.707496	-0.716076	0.0365693	-0.668848	0.186751	-0.211112	0.755243	-0.245516	0.667635	-0.251711	0.633478	-0.0497839	0.949445	-0.132159	0.877684	-0.130937	0.797986	-0.722409	0.214427	0.672303	0.137937	0.802603	0.146879
BSND	4.8718	0.110614	7.94993	0.0057302	-2.022	0.295415	-14.1346	0.575347	-7.06536	0.385814	-12.6639	0.398598	-12.6639	0.483978	-12.6639	0.424258	-12.6639	0.382853	-12.6639	0.422875	-1.06764	0.933988	0.816619	0.88862	11.4813	0.0828495	-9.28944	0.0821704	-11.3327	0.0822241
BTBD11	1.94406	0.00401348	2.48942	0.000137778	1.83403	4.44378e-05	0.595135	0.902196	0.486434	0.827023	-0.410805	0.923387	-0.244286	0.972261	0.59028	0.858825	0.421553	0.894186	1.68811	0.548175	1.2304	0.686695	0.862111	0.713671	0.689347	0.755424	-0.484231	0.792835	-0.606385	0.78498
BTBD19	1.04994	0.0357187	1.06422	0.0196093	1.66848	7.35009e-07	0.49797	0.792924	-0.214284	0.815983	0.655137	0.56263	0.787444	0.552182	0.139235	0.932508	-0.194107	0.892756	0.905902	0.428801	0.641274	0.619432	0.6992	0.374422	-1.89448	0.0266693	1.61165	0.0239408	1.94214	0.0253722
BTBD3	1.63689	0.0337271	2.87407	8.04344e-05	1.96915	6.65772e-05	0.207175	0.936233	2.05198	0.0031836	0.0631066	0.974611	0.666204	0.668503	-0.242701	0.884591	-1.13348	0.356	-0.481076	0.743828	1.35513	0.194031	1.55952	0.0223001	-0.0500547	0.960281	0.101484	0.897665	0.105649	0.91222
BTBD7	0.562745	0.158231	1.17723	0.00137058	0.239253	0.33841	0.932611	0.432144	0.21141	0.75018	-0.147502	0.899366	0.268598	0.83153	0.190907	0.869301	0.250139	0.805816	0.374557	0.706584	0.15114	0.928377	0.556987	0.37127	-0.242681	0.611246	0.261843	0.529334	0.301297	0.552288
BTBD9	-0.93141	0.0389804	-0.449425	0.251939	-0.0367846	0.900529	0.42728	0.684404	-1.10385	0.031172	-0.00805109	0.99997	0.289381	0.771109	-0.711988	0.348269	-0.353086	0.651318	0.0582124	0.96132	0.0203011	0.990977	-0.209346	0.776091	0.459659	0.187595	-0.318	0.296255	-0.403614	0.27132
BTF3L4	1.02763	0.00911155	1.55846	4.0721e-05	-0.339458	0.186535	0.125426	0.904197	-0.199388	0.618898	-0.13274	0.840046	0.144516	0.856163	0.0642446	0.936303	0.670962	0.187715	1.11174	0.044878	0.258328	0.709967	0.695217	0.0356985	-0.837476	0.114276	0.751178	0.0820349	0.895754	0.0888059
BTG1	0.82458	0.0678263	1.71211	4.98896e-05	0.29857	0.2855	-0.981931	0.716575	0.43919	0.726708	-0.288059	0.889529	-0.190205	0.945403	-0.863646	0.63324	-1.61524	0.311824	-1.50825	0.379767	0.367496	0.88834	0.251736	0.886809	-1.91642	0.0215	1.63162	0.0191385	1.96801	0.0201695
BTG2	-1.77917	0.0398699	-1.0496	0.152148	-0.981727	0.0481185	-2.91031	0.290716	-2.29861	0.0746828	-2.60946	0.156879	-2.94562	0.166627	-2.37432	0.201559	-2.90207	0.106501	-2.35601	0.207981	0.329739	0.913841	-1.15512	0.398245	1.93806	0.328324	-1.53045	0.344923	-1.88167	0.341241
BTK	-2.49212	0.164533	-3.76108	0.0360464	-1.04081	0.303598	-1.96731	0.699349	-1.26606	0.553105	-1.65861	0.590989	-0.0691473	0.995321	-3.74327	0.247876	-4.41796	0.155317	-2.53357	0.428655	-1.73734	0.669599	-2.24716	0.354827	-2.34259	0.22848	1.97712	0.215988	2.39064	0.220199
BUB3	0.157263	0.710485	0.702231	0.0379961	-0.299963	0.205679	0.653327	0.586004	-0.0801377	0.918344	-0.170901	0.874177	0.610628	0.543126	0.303078	0.763519	0.930724	0.239384	1.21453	0.15238	0.132644	0.934536	-0.0101555	0.993987	-0.798024	0.0102611	0.729099	0.00690419	0.867063	0.00824796
BUD13	-0.606403	0.10571	-0.710486	0.0381826	0.502955	0.0198466	-0.351952	0.867345	-0.309838	0.718852	-0.963184	0.384234	-0.47091	0.75013	-0.933771	0.419224	-0.221106	0.871301	0.127218	0.938574	-0.119133	0.956302	0.0200926	0.990408	0.138849	0.764184	-0.0485247	0.910894	-0.0760175	0.87849
C1D	1.03606	0.00357143	0.34736	0.302011	-0.669206	0.00652014	-0.152606	0.932052	-0.174926	0.816837	-0.0306264	0.986027	0.151708	0.91586	0.00157415	1	0.559946	0.527538	0.766268	0.405646	0.521352	0.61578	0.63071	0.317016	-0.991472	0.0538158	0.859892	0.051087	1.03315	0.0527655
C1QA	-3.8991	0.10861	-7.17622	0.00761844	-1.35698	0.282216	-3.80932	0.504663	-3.26289	0.238534	-4.56691	0.225139	-4.91704	0.260365	-8.63838	0.0592422	-7.87525	0.0602225	-4.30562	0.26336	-3.63889	0.489709	-3.89566	0.212834	-0.751481	0.741371	0.652801	0.728528	0.784133	0.730179
C1R	-2.01794	0.393278	-5.06167	0.0470587	-0.422424	0.762545	-4.47517	0.291645	-0.905389	0.662544	-1.81239	0.507297	-4.26862	0.203298	-7.08444	0.0376047	-6.59463	0.0388971	-3.20683	0.26644	-1.72055	0.653131	-1.83326	0.426944	1.34012	0.608892	-0.995808	0.63604	-1.22989	0.630712
C2CD2	3.56567	4.90431e-06	2.68676	0.000221731	3.04206	2.58011e-08	1.0221	0.541057	-0.395677	0.678558	-0.446154	0.746896	-0.595253	0.71412	-0.488022	0.738958	-0.181109	0.912146	0.307356	0.844118	1.78559	0.0253707	0.823193	0.330487	1.74434	0.094185	-1.34976	0.101364	-1.65915	0.0985595
C2CD2L	-1.69644	0.00692312	-0.78849	0.140485	0.737675	0.0281238	1.15388	0.49027	0.127214	0.90844	0.821798	0.502328	1.19981	0.39348	1.46395	0.232924	1.54884	0.176493	1.46994	0.232843	0.0491449	0.987325	-0.244572	0.862479	-0.0481319	0.952872	0.135634	0.816401	0.14464	0.838221
C3	-6.44907	0.16654	-10.0654	0.0457764	-2.99678	0.201276	-6.29291	0.33825	-4.8545	0.165539	-5.89911	0.179703	-8.87765	0.115707	-11.232	0.0421292	-10.5374	0.0406485	-5.10491	0.244371	-3.04558	0.598553	-3.64628	0.306983	8.3844	0.0622707	-6.74244	0.0607629	-8.23007	0.0609846
C3AR1	-1.88203	0.243209	-4.28309	0.0138625	-1.14741	0.222396	-0.481529	0.937742	1.47697	0.356163	1.02287	0.726713	1.92423	0.536644	-2.64284	0.390436	-2.67309	0.354982	-0.751807	0.835093	-0.364505	0.946325	-0.264504	0.931384	-1.29624	0.357809	1.14086	0.320939	1.37316	0.3275
C5AR1	-0.47318	0.701502	-2.97501	0.0145193	0.234699	0.73991	-2.96456	0.590555	-2.18437	0.363773	-3.99015	0.248842	-2.55743	0.522804	-4.41208	0.227717	-5.31531	0.13317	-2.49812	0.482872	-2.06332	0.646613	-0.915437	0.795486	-1.33632	0.360241	1.17152	0.328402	1.40999	0.334856
C5AR2	1.79456	0.0661507	3.31763	0.000275729	1.92489	0.0014768	0.663801	0.900965	1.66261	0.32075	2.53354	0.376242	1.85366	0.604092	-0.995783	0.785285	-2.18495	0.470901	0.477582	0.908146	0.681618	0.878478	1.00377	0.709575	-3.8006	0.00216249	3.19118	0.00176835	3.86736	0.00178361
CA12	4.17315	0.075342	4.80846	0.0259117	0.158204	0.926945	-0.934996	0.937044	3.99314	0.484614	-4.16479	0.480707	0.650426	0.946065	1.98791	0.759679	-1.93932	0.752223	-3.59121	0.5699	0.590917	0.949313	0.292169	0.961695	7.39216	0.179138	-5.9341	0.179663	-7.24308	0.17992
CA14	-8.64987	0.0831959	-10.0956	0.044514	-8.59753	0.00649849	-7.12724	0.450416	-6.02535	0.290319	-7.19463	0.245362	-11.2962	0.228903	-8.78542	0.219164	-6.43439	0.266397	-7.19676	0.258501	-7.87926	0.396318	-5.91012	0.349847	15.5823	0.0220085	-12.7265	0.0214931	-15.5143	0.0215513
CA6	10.654	2.28857e-13	12.856	7.01862e-15	12.5192	1.78062e-19	-1.49294	0.855192	1.13703	0.69646	-0.71255	0.930576	-4.10384	0.561875	-0.802846	0.923532	-4.10384	0.400669	-4.10384	0.436107	4.92156	0.0147606	2.5581	0.332418	13.5376	0.00518083	-11.0737	0.00551181	-13.4934	0.00542161
CACNA1B	2.16068	0.128151	3.48673	0.0076944	2.51326	0.00495319	-2.1954	0.707496	1.67575	0.338184	-2.30771	0.544095	-4.39004	0.341987	-4.39004	0.282202	-2.44795	0.44409	-0.822369	0.948906	1.47541	0.625277	1.38705	0.498907	-3.86062	0.00185696	3.22525	0.00170596	3.90219	0.00175279
CACNA1G	2.4261	0.0433852	0.575356	0.636069	2.99	0.000134193	3.5563	0.13708	3.2806	0.00079098	3.57435	0.0730911	2.81184	0.211626	3.15873	0.118398	3.77748	0.0504221	4.85608	0.0201131	2.88193	0.0197991	4.25414	2.274e-05	0.532734	0.79892	-0.393175	0.822174	-0.499122	0.812174
CACNB4	-2.20559	0.270231	-5.72692	0.0177555	-1.98278	0.0992493	-1.17521	0.820224	-2.37318	0.321409	-3.52811	0.302984	-2.87093	0.475176	-4.20063	0.255303	-2.58455	0.420299	-2.57408	0.463505	-2.48603	0.567003	-0.496188	0.883997	4.62989	0.0468581	-3.72413	0.0516118	-4.55479	0.0511793
CADM1	-1.32597	0.102681	-1.72502	0.0234509	-1.9594	0.000355156	-0.160191	0.962891	0.463146	0.652509	0.163236	0.937271	-0.678068	0.735425	0.0641536	0.984703	-0.0167243	0.999857	-1.35748	0.398514	-0.965851	0.618435	-1.32554	0.256285	-4.17981	0.000130871	3.46994	0.000140562	4.20791	0.000140833
CADM4	2.20799	0.0147309	2.37923	0.00471263	2.37082	6.52996e-05	0.671624	0.854913	-0.0197672	0.994429	-0.467389	0.8575	0.128719	0.975697	-1.15166	0.628552	-0.684967	0.774367	1.46582	0.500032	0.692663	0.800909	0.412411	0.850239	3.7929	3.75551e-08	-3.04475	4.74764e-08	-3.7222	3.95745e-08
CALCOCO1	-1.56152	0.0289289	-1.2023	0.0565277	0.394223	0.309729	-0.724453	0.573854	-0.318093	0.616873	-0.136097	0.90577	0.353557	0.755702	-1.28523	0.154586	-1.85066	0.039638	-0.811801	0.368599	-3.18248e-05	1	0.234171	0.788853	0.165244	0.822073	-0.0661739	0.922964	-0.0973337	0.901897
CALCOCO2	-0.565638	0.216434	-0.903517	0.0346294	-0.459686	0.0946536	-0.957335	0.449712	-1.19843	0.0493634	-1.94757	0.0331486	-1.42662	0.154274	-1.84764	0.0467006	-1.04614	0.201444	-0.961152	0.273989	-0.548541	0.599859	-0.615887	0.340963	0.877144	0.263593	-0.668122	0.316891	-0.829615	0.306164
CALM2	0.857342	0.00335523	1.43702	1.23959e-06	-0.390233	0.0414777	0.993716	0.486045	-0.264231	0.750791	0.0796119	0.961189	0.537562	0.688769	0.488813	0.680951	1.10218	0.262319	0.766145	0.48815	-0.20211	0.919017	0.0293627	0.98455	-1.37027	0.0307019	1.16499	0.0289333	1.4056	0.0297269
CALML4	-1.92653	0.17174	-2.90824	0.0363931	-1.53228	0.0677509	-0.348045	0.9388	-1.44887	0.325352	-1.53344	0.477594	-0.672975	0.823543	-1.32256	0.568844	-2.03275	0.334759	-0.787195	0.752868	-1.0832	0.705138	-0.215192	0.932385	2.54005	0.0904358	-2.04201	0.0919323	-2.49892	0.090522
CAMK1	-0.825579	0.339742	-1.90499	0.0234773	0.399631	0.420545	-0.358757	0.925874	-0.987425	0.42302	-0.571551	0.783593	0.424028	0.873226	-1.82434	0.339201	-2.19086	0.225357	-0.721342	0.73345	-0.728234	0.776265	0.288734	0.881276	-2.11769	0.00636466	1.7911	0.00704221	2.16374	0.00728328
CAMK1D	1.64487	0.0753908	1.90956	0.0223748	2.60513	1.25136e-05	0.0622852	0.989775	-0.583491	0.68797	-3.14752	0.122019	-1.84327	0.414186	-1.08663	0.597426	-0.872304	0.657044	-0.788677	0.712597	0.939376	0.659305	0.734739	0.616978	2.38249	0.044399	-1.8657	0.0445531	-2.28983	0.0435407
CAMK1G	-0.131939	0.929983	-3.25356	0.0236097	1.70399	0.017158	-4.14469	0.60966	-2.62741	0.467887	-4.27893	0.67318	-1.84822	0.944062	-4.27893	0.714323	-4.27893	0.651445	-4.27893	0.672995	-0.389742	0.964235	1.99819	0.515654	1.0144	0.507017	-0.747062	0.560263	-0.931295	0.549395
CAMK2N1	1.01676	0.152599	1.71954	0.00793557	0.749532	0.0829484	-1.92193	0.448713	-1.39905	0.231378	-1.08434	0.51554	-0.279808	0.914177	-1.10565	0.528184	-2.90561	0.0868945	-1.45171	0.406257	-1.50488	0.483179	-0.131971	0.947407	4.70144	9.84807e-06	-3.79876	1.78457e-05	-4.64427	1.64436e-05
CAMK4	-2.19375	0.0542272	-3.87505	0.00127489	-2.72772	0.000352528	-0.113001	0.986892	-1.30148	0.556803	-3.43047	0.273381	-3.4504	0.348202	-5.87159	0.131278	-5.75263	0.0945628	0.301111	0.945853	-2.51952	0.532563	-2.11479	0.397303	0.440971	0.836884	-0.283312	0.87573	-0.364135	0.866378
CAMKK2	-0.7942	0.258253	-1.63227	0.0165064	0.187961	0.662127	-0.669137	0.769645	-0.841128	0.376587	-0.807075	0.566165	-0.265553	0.900165	-2.01197	0.164378	-1.63606	0.217516	0.298696	0.865417	-0.193761	0.944097	0.363082	0.779999	1.80602	0.116697	-1.41513	0.130303	-1.73924	0.127341
CAMLG	0.0897476	0.850606	0.720643	0.0422362	-0.736846	0.00528472	0.128256	0.924595	-0.513468	0.286158	-0.492427	0.481704	-0.0467939	0.974483	0.0185029	0.994259	0.440566	0.523036	0.415252	0.581815	-0.277255	0.782603	0.0292171	0.976639	-0.351151	0.5544	0.333471	0.499579	0.390852	0.516048
CAMTA2	-1.89704	0.0164929	-1.9972	0.00680702	0.154771	0.737886	0.307742	0.87273	0.0380888	0.970121	1.82131	0.0668142	0.965596	0.40069	1.02328	0.302697	0.567617	0.576668	1.60229	0.112748	-0.256506	0.880485	0.162056	0.883973	0.296745	0.753627	-0.167112	0.838329	-0.226588	0.81723
CAND1	0.744413	0.148701	1.03467	0.0273773	-0.100344	0.782359	1.11501	0.389719	0.237035	0.763901	-0.0845953	0.954642	0.460016	0.727595	0.590512	0.585687	1.19755	0.200213	1.286	0.20326	0.52391	0.667351	0.192437	0.857377	-0.279684	0.643409	0.294633	0.533753	0.343246	0.55057
CAPG	2.97372	0.000182353	3.23473	3.58611e-05	2.55075	2.73914e-06	4.80816	0.0474585	3.55155	0.00169364	4.67588	0.0323387	5.54915	0.0229386	4.01535	0.0692036	3.78709	0.0681603	3.6238	0.0998746	2.92491	0.0198564	2.42882	0.0431275	-4.53412	0.00230688	3.726	0.00277228	4.52664	0.00272039
CAPN11	-1.81197	0.382897	-4.91541	0.0346191	1.17396	0.261771	-3.09572	0.523254	-0.19905	0.949912	-2.77887	0.484175	-2.89833	0.558533	-3.63601	0.409307	-6.16852	0.154322	-2.3889	0.57198	-1.58082	0.754885	-2.7988	0.34244	-7.31246	0.000136404	6.16184	8.91749e-05	7.47562	9.15339e-05
CAPN12	8.13886	2.04658e-10	6.91218	4.12465e-09	10.2735	6.23238e-17	2.52298	0.499204	1.65348	0.392857	0.177199	0.983733	0.556213	0.924043	3.35367	0.267646	2.63462	0.356	1.4617	0.669208	6.03391	0.000854885	-1.91286	0.491297	5.12773	0.00112278	-4.15062	0.00125516	-5.06614	0.00117115
CAPN14	3.95827	0.0276226	5.5649	0.0013201	2.04932	0.0655086	-0.371847	0.969886	0.702622	0.922015	-0.904017	0.928574	-4.11063	0.653147	-4.11063	0.607665	-4.11063	0.517205	-4.11063	0.543597	-0.00457514	1	-5.59202	0.238578	NA	NA	-6.08903	0.0077196	-7.43415	0.00753496
CAPN15	-0.721171	0.111474	-0.825832	0.0459899	0.551051	0.0312822	0.133868	0.955494	-0.045536	0.967408	1.17313	0.269084	1.38379	0.255922	1.1352	0.297226	1.08672	0.295663	1.67302	0.129677	-0.560205	0.717142	-0.645164	0.488778	1.13357	0.083135	-0.845756	0.0961727	-1.04908	0.0907399
CAPN5	-1.21678	0.144896	-1.55965	0.0460308	0.11941	0.82048	-2.10536	0.381305	-1.45359	0.23191	-3.08158	0.0815587	-0.686454	0.751268	-4.09858	0.0307776	-4.00055	0.0269808	-2.49547	0.153062	-1.14201	0.584706	-0.656642	0.664526	-0.949244	0.332481	0.875658	0.255401	1.04811	0.265403
CAPNS1	-1.42917	0.0125602	-2.594	1.99437e-05	0.0998556	0.776741	1.05373	0.484722	-0.120363	0.896505	0.216692	0.873042	0.32942	0.830883	0.309117	0.816886	0.62832	0.55862	0.446618	0.715048	-0.355204	0.826692	0.0100757	0.995376	-1.49341	0.000214222	1.30158	5.66157e-05	1.56619	5.95285e-05
CAPNS2	7.19831	1.27159e-06	8.28503	1.18704e-07	6.7847	3.47385e-10	4.25459	0.761314	3.56918	0.386047	2.41308	0.839547	3.5997	0.74919	2.82533	0.816799	2.23514	0.857082	0.312073	0.919324	5.30102	0.194781	-0.149297	0.984288	4.72729	0.00110634	-3.81711	0.0018095	-4.66131	0.00169683
CAPRIN2	0.665601	0.180132	2.24617	3.05268e-06	0.00191051	0.997075	-0.731064	0.755807	-0.0563361	0.972855	-3.9166	0.0179584	-1.90068	0.25541	-2.53156	0.105409	-1.65091	0.234703	-0.421347	0.812215	-0.148575	0.958208	0.162734	0.916649	0.0530525	0.957089	0.0191779	0.987151	0.00698411	0.997457
CAPS2	-1.16227	0.431145	-4.891	0.0187733	-0.991616	0.208464	-1.09385	0.967596	-6.89072	0.186838	-4.33745	0.578601	0.638943	0.929109	-1.91318	0.856083	-1.62153	0.868257	-0.546965	0.980777	-3.59758	0.653623	-4.79093	0.331927	0.395488	0.894062	-0.25421	0.920853	-0.325625	0.91354
CAPZB	-1.37089	0.00175739	-1.46166	0.000545747	0.335951	0.167356	-0.198932	0.919272	-0.191867	0.79745	-0.47414	0.631615	-0.332194	0.797528	-0.305223	0.788589	0.242515	0.823966	0.194807	0.874554	-0.0582907	0.977251	0.258943	0.775622	-0.698639	0.336456	0.627393	0.302783	0.74576	0.316497
CARD11	-3.5286	0.0643814	-5.92452	0.00425322	-1.56423	0.120534	-2.23075	0.653474	-1.4501	0.469983	-1.56097	0.59954	-1.08798	0.774427	-2.29124	0.447773	-3.34503	0.242774	-1.89076	0.539609	-2.8173	0.471068	-1.69791	0.482505	1.25157	0.595879	-0.972971	0.61861	-1.20213	0.612462
CARD14	3.55154	0.000173331	4.40664	5.1068e-06	4.58564	6.22606e-10	0.636661	0.897141	2.47815	0.156495	2.337	0.351933	2.84515	0.324659	-5.1245	0.213877	-2.43962	0.390791	-0.898279	0.781517	4.32247	0.00113135	1.86883	0.270988	5.74979	0.00231385	-4.66025	0.00267081	-5.68626	0.00253535
CARMIL2	-3.51836	0.102681	-4.8688	0.0251297	-0.795111	0.483717	-1.03016	0.787189	-1.50464	0.364505	-0.119309	0.973255	-0.155624	0.973391	-0.0841757	0.987716	-0.206209	0.947652	0.364538	0.905366	-1.49784	0.618545	-1.5902	0.414649	-1.95476	0.297879	1.67291	0.277265	2.01641	0.283308
CASC3	-0.886842	0.0026308	-1.12714	0.000114541	0.254508	0.132826	0.534286	0.676926	-0.334346	0.594754	-0.0145882	0.996161	0.169052	0.89967	0.377277	0.699683	0.89946	0.263411	1.31365	0.127179	0.187154	0.8996	0.172749	0.850239	-1.4812	4.87935e-06	1.29014	5.55372e-06	1.54989	6.74423e-06
CASP14	11.2936	1.43003e-07	13.8068	1.5033e-08	11.5496	1.13893e-09	1.53672	0.803993	4.37875	0.10025	2.05366	0.993127	2.05366	0.998589	2.05366	0.997252	2.05366	0.992372	2.05366	0.992453	10.3099	2.83545e-06	7.96594	0.000262614	15.2365	1.85e-05	-12.4717	2.38347e-05	-15.1963	2.32031e-05
CASP7	-1.31784	0.118736	-2.66312	0.00205678	-1.1041	0.0303936	-1.99194	0.351524	-0.633693	0.451413	-1.63337	0.221356	-1.87505	0.22744	-2.08645	0.139188	-2.28748	0.0882321	-1.49436	0.277021	-0.460579	0.794996	-0.653705	0.52034	-2.04984	0.0257743	1.7732	0.0158494	2.14194	0.0166283
CASS4	-1.93055	0.1621	-4.19451	0.00595725	0.113075	0.893527	-0.0310731	0.995104	0.774045	0.649668	1.16843	0.651086	0.83809	0.807072	-2.44182	0.401282	-3.6945	0.183335	-0.815935	0.794738	0.478001	0.916266	-0.738435	0.776095	0.142623	0.952361	-0.0413072	0.989906	-0.0690626	0.979582
CATSPERD	-1.12542	0.0386912	-1.62174	0.00193698	0.744634	0.0135218	-2.05291	0.539353	-0.596408	0.79061	-1.4388	0.736581	-0.169177	0.988764	0.817455	0.746955	-3.52126	0.276651	-1.70651	0.677638	1.16757	0.709967	-0.953744	0.698096	NA	NA	-4.79025	0.0139351	-5.85395	0.0135853
CAVIN2	-1.89434	0.146885	-3.20648	0.0149654	-2.54695	0.0034571	-2.55523	0.354153	-3.17498	0.0190148	-1.67067	0.351933	-2.23548	0.285524	-2.44137	0.197148	-3.11874	0.0914703	-1.83466	0.327685	-0.952223	0.686234	-1.21736	0.386068	0.342456	0.85434	-0.221556	0.889973	-0.280264	0.882585
CAVIN3	2.16882	0.0474002	1.28446	0.195709	0.966476	0.150169	0.769375	0.837894	0.692359	0.597061	1.74757	0.366696	1.05814	0.677889	1.81821	0.360562	1.55377	0.413794	1.74574	0.392804	0.314573	0.930627	1.08629	0.486251	-0.665748	0.562637	0.562488	0.55909	0.670757	0.566457
CBARP	3.30083	0.0174199	5.22425	0.000113316	3.68641	3.25618e-05	2.25829	0.386044	1.93538	0.115113	3.79149	0.0686323	3.0028	0.19453	3.25899	0.119456	3.37684	0.0872817	3.51145	0.0952347	2.24022	0.167555	1.88252	0.164035	-1.44001	0.204757	1.25194	0.17263	1.50195	0.180364
CBFA2T2	-0.422005	0.410983	-1.1478	0.016998	0.122866	0.69849	1.11925	0.212305	0.356834	0.482034	-0.12124	0.901968	0.333767	0.73233	0.398678	0.623301	0.04018	0.973869	0.895142	0.227353	0.456935	0.58955	0.819286	0.0750962	0.1962	0.759459	-0.0864029	0.87568	-0.125009	0.846948
CBFB	1.04385	0.00836342	0.973698	0.00844453	-0.155799	0.560368	1.76729	0.221689	1.39527	0.0485104	1.31974	0.253681	2.83822	0.0339908	2.10195	0.0822239	2.61753	0.0263715	2.54962	0.0363523	0.44055	0.791481	1.0688	0.192987	-3.17382	4.4322e-07	2.6584	8.3412e-07	3.21723	9.08018e-07
CBL	-1.08155	0.198505	-1.73481	0.0312812	-0.454466	0.366176	-0.0699924	0.986865	-0.891915	0.426216	-0.947648	0.570316	-0.62428	0.773953	-0.99589	0.569386	-0.855875	0.607307	-0.537996	0.781501	-1.10282	0.59466	-0.587645	0.696494	1.34502	0.333068	-1.03104	0.373411	-1.27388	0.365996
CBX7	-1.10949	0.134493	-2.12184	0.00423962	0.404066	0.334451	-1.20886	0.665307	-2.23255	0.120821	-1.37634	0.493784	-1.41417	0.563462	-2.55517	0.226053	-4.05517	0.0552081	-1.18062	0.590542	-0.180345	0.961566	0.733015	0.628755	2.52723	0.000232538	-1.98727	0.000447608	-2.43877	0.000394864
CCAR2	-0.957825	0.00463864	-0.707733	0.021945	0.556233	0.00477674	-0.077149	0.967031	0.257931	0.650784	1.29061	0.0986474	1.08266	0.221353	1.15187	0.147356	1.38405	0.0665065	1.55787	0.0520329	0.0904258	0.954398	-0.0382925	0.972247	-0.537582	0.166418	0.510782	0.121284	0.603725	0.131397
CCDC102A	1.7345	9.93735e-05	1.71714	7.75544e-05	0.801812	0.00546085	-1.36228	0.607404	-0.299047	0.809195	-0.0232973	0.996493	-0.902803	0.644271	-1.53923	0.341518	-0.677716	0.680764	0.958359	0.553261	0.0785358	0.981022	0.120291	0.945021	2.33277	0.000106609	-1.85698	0.000207979	-2.2773	0.000167494
CCDC107	-1.68518	0.00577669	-2.04296	0.000627288	-0.913265	0.0124794	-0.858137	0.49027	-1.03111	0.084333	-0.354044	0.704982	-0.836371	0.407621	-0.931691	0.287719	-0.97246	0.240425	-0.456643	0.632599	-0.732671	0.489709	-0.487343	0.49576	-0.0348405	0.972042	0.0684329	0.93554	0.0708041	0.942561
CCDC126	1.09418	0.0540164	1.06153	0.0392141	-1.02842	0.00868086	-0.861716	0.639432	-0.835598	0.315184	-1.26937	0.275143	-0.812919	0.568114	-0.504319	0.706922	-0.0300773	0.991049	0.172005	0.916314	-0.198753	0.929485	-0.34689	0.75884	-0.371426	0.687959	0.3522	0.63526	0.415045	0.645424
CCDC129	4.55612	0.0153892	2.56299	0.130866	4.35682	0.000597274	1.10383	0.927357	-1.77572	0.725977	-0.960109	0.923855	-3.07747	0.801911	-3.07747	0.772128	0.11055	0.995204	3.9587	0.507912	1.38194	0.85425	-0.373379	0.961505	12.0099	0.0333214	-9.77834	0.0330362	-11.9223	0.0330623
CCDC134	-0.95217	0.0541102	-0.913068	0.0409049	-0.10145	0.74391	0.110044	0.959129	0.222031	0.746257	-0.175138	0.882935	0.0622856	0.974425	-0.387247	0.723268	0.472351	0.61699	0.550429	0.581486	2.12362	7.68285e-05	0.764834	0.220224	NA	NA	NA	NA	NA	NA
CCDC137	-1.27005	0.00415782	-1.2722	0.00243174	0.313108	0.20812	-0.436538	0.864345	-0.424771	0.677834	-0.161864	0.930576	0.299953	0.883136	0.432885	0.790695	0.944281	0.464396	0.929864	0.507919	-0.0922275	0.974442	-0.0639439	0.973258	-2.27283	1.33104e-05	1.92656	1.66531e-05	2.33043	1.63387e-05
CCDC14	-0.137878	0.819506	-1.00888	0.0421553	-0.396701	0.213721	-0.350008	0.853448	0.376674	0.576375	-0.646351	0.528884	-0.846635	0.481227	-1.55622	0.145333	-0.922948	0.345686	-0.246566	0.849003	0.0441966	0.985868	0.222197	0.821432	-1.223	0.00705143	1.08725	0.00445047	1.30358	0.00490546
CCDC149	-1.32487	0.0717618	-1.66429	0.0151555	-0.357894	0.40174	1.19029	0.159377	-1.00965	0.046483	0.0708516	0.946343	0.247418	0.806852	0.476101	0.532336	0.779187	0.250281	0.688193	0.350368	0.252932	0.807265	0.13493	0.862131	0.976909	0.248669	-0.715079	0.28827	-0.890715	0.278341
CCDC15	-0.817367	0.0307123	-0.958414	0.00639759	-0.476029	0.0338855	0.760384	0.621123	0.264316	0.753293	-0.915382	0.396805	-0.649214	0.629935	-1.96965	0.0924225	-0.919422	0.382189	-0.327665	0.805741	-0.173067	0.934523	0.42608	0.637358	2.00508	0.00237147	-1.55649	0.00312201	-1.91365	0.00274793
CCDC151	-3.48158	0.0288652	-3.06849	0.031164	0.0314099	0.974085	-2.08754	0.793141	-0.680509	0.739049	-2.53635	0.512032	-3.39654	0.465331	-2.31426	0.573241	-2.04967	0.59451	1.02877	0.844602	-1.00388	0.802274	-1.14618	0.630706	5.50556	0.0296194	-4.44745	0.0295865	-5.43565	0.0292344
CCDC157	1.43139	0.387484	3.69189	0.00885323	-0.315998	0.776263	0.00993287	0.998187	-0.867644	0.359805	0.866268	0.541472	0.67141	0.714206	1.25176	0.372397	1.08457	0.416773	1.44565	0.302564	-0.761561	0.670367	-0.215867	0.883554	1.41172	0.342969	-1.09667	0.361493	-1.34981	0.355643
CCDC158	-0.691359	0.656003	-3.08723	0.0443733	-2.08005	0.0291681	-3.17994	0.442554	-2.77486	0.215571	-2.86962	0.493386	-2.19972	0.686132	-4.15043	0.363211	-4.82708	0.248282	-4.85439	0.278292	-2.68311	0.510422	-1.71438	0.492729	5.40362	0.0588729	-4.32917	0.0589344	-5.28559	0.0588115
CCDC160	1.69828	0.342797	3.47376	0.0281755	-1.87022	0.146896	2.56556	0.179406	0.108855	0.945631	0.418158	0.838979	0.590279	0.804476	0.627801	0.759058	0.828709	0.641018	0.776842	0.686243	0.0242287	0.995553	0.754197	0.579427	4.10527	0.151375	-3.34769	0.150315	-4.0944	0.149833
CCDC171	-1.41773	0.204542	-2.49404	0.0248054	-1.65039	0.0197597	-0.823172	0.716167	-0.229135	0.854897	-1.79109	0.223666	-1.03439	0.559806	-1.83494	0.229943	-1.92843	0.174541	-0.826676	0.604024	-0.0979212	0.974614	0.125159	0.940754	-1.25332	0.107153	1.09704	0.0898392	1.31748	0.0937035
CCDC175	-3.09255	0.184707	-5.94504	0.0450467	-2.49808	0.0568231	-2.56418	0.586784	-2.19626	0.423839	-3.09958	0.803276	-3.09958	0.858686	-3.09958	0.837641	-0.462061	0.714398	-3.09958	0.795891	-3.97245	0.375959	-3.20354	0.2333	5.49714	0.171993	-4.47583	0.172317	-5.4699	0.171713
CCDC18	1.10178	0.0355441	2.05243	3.36714e-05	-0.154646	0.66544	-0.408363	0.8533	0.194847	0.853319	-1.68239	0.165625	-1.27537	0.355502	-1.71985	0.166887	-1.11013	0.334546	-0.481785	0.724306	0.152263	0.947298	0.493398	0.605165	1.21483	0.0757804	-0.917087	0.102721	-1.13464	0.0973382
CCDC186	0.911885	0.0103822	1.13264	0.000726774	-0.868947	0.000586556	-0.33764	0.892853	-0.423729	0.668928	-2.07832	0.124985	-1.57307	0.29591	-1.07775	0.425628	-0.970793	0.446257	-1.03303	0.454988	-0.445582	0.821304	-0.0910553	0.955122	1.57817	0.00306815	-1.22566	0.00522278	-1.51	0.00457462
CCDC28A	-0.520845	0.130748	-0.953042	0.00401836	-0.79087	0.000489739	-1.46892	0.294425	-1.04936	0.156885	-1.88832	0.0833125	-0.969707	0.426293	-1.80418	0.102669	-1.80397	0.0826261	-1.56799	0.149663	-0.9792	0.451041	-1.1095	0.149206	-0.733672	0.150496	0.687354	0.087849	0.818794	0.0947982
CCDC3	2.96688	0.00054929	0.684198	0.413786	3.61902	1.17019e-08	0.209437	0.970059	1.30367	0.359805	-1.82964	0.406286	-1.16361	0.678073	-0.423519	0.883363	0.966167	0.657044	2.76815	0.179794	2.26354	0.0954108	3.11078	0.00312136	NA	NA	NA	NA	NA	NA
CCDC30	-1.18118	0.0368998	-1.66406	0.00221156	-0.882363	0.010409	-1.33383	0.755299	-1.96441	0.348446	-1.04738	0.854265	-1.1589	0.866058	-2.49551	0.60841	-3.17108	0.439299	-1.05297	0.858514	-0.172939	0.978282	-0.199622	0.953689	5.42268	0.0471707	-4.32185	0.047254	-5.2825	0.0470992
CCDC34	0.565495	0.388918	1.26493	0.0270484	-0.71535	0.0845596	0.219804	0.925338	1.07888	0.125471	0.0285028	0.991405	0.632796	0.651588	-0.194951	0.901295	0.505437	0.669839	1.07058	0.350001	0.367566	0.81919	0.595678	0.496488	-4.09792	9.858e-10	3.40644	1.00221e-09	4.12991	9.5414e-10
CCDC39	-2.27962	0.236718	-4.50061	0.0329941	-3.05714	0.0143481	-3.24268	0.51759	-2.40719	0.264658	-5.14893	0.170494	-3.29639	0.412449	-4.80932	0.213003	-3.62681	0.261821	-1.59885	0.64968	-0.813193	0.866762	-2.01809	0.402887	4.93336	0.0177093	-3.99531	0.0193546	-4.88305	0.0189722
CCDC42	-8.8834	0.0276473	-8.8834	0.0198336	-5.93982	0.00532818	-4.37041	0.52672	-4.22528	0.243157	-5.2252	0.45014	-5.2252	0.560213	-5.2252	0.502246	-3.38266	0.626832	-5.2252	0.450023	-1.07651	0.878478	0.902118	0.886372	NA	NA	4.1342	0.0144494	NA	NA
CCDC69	-4.07822	0.0852275	-5.17281	0.0249422	-2.6415	0.0437781	-3.74809	0.489901	-3.68593	0.143617	-5.21195	0.13068	-2.739	0.468149	-3.11202	0.341901	-3.59322	0.248938	-3.14629	0.345618	-2.66054	0.51056	-1.95882	0.487153	2.02684	0.238444	-1.6103	0.256376	-1.97325	0.253978
CCDC73	1.06247	0.0850698	1.48815	0.00789114	-0.900839	0.0275786	-1.34462	0.535809	-0.375101	0.763906	-1.2501	0.426465	-1.0061	0.607457	-1.96095	0.238831	-0.865027	0.591336	-0.175901	0.941684	-0.788115	0.71761	-0.363814	0.818715	0.433254	0.593053	-0.297524	0.658687	-0.37714	0.641833
CCDC78	-1.62915	0.120869	-1.92028	0.0496424	-0.219222	0.730122	0.334978	0.915606	-1.06527	0.292931	2.82114	0.0528524	2.31978	0.158196	0.814286	0.621935	0.633408	0.691667	1.40081	0.354134	-1.57542	0.404195	-1.13645	0.315341	2.54074	0.379058	-2.04434	0.387898	-2.50508	0.384781
CCDC85B	3.59129	0.00210423	4.4117	0.00012635	0.838	0.25672	0.790748	0.77849	0.0745627	0.959484	1.67727	0.263883	1.48484	0.407563	1.37696	0.382187	0.846887	0.597427	1.15081	0.485671	0.131376	0.965122	1.05481	0.333232	2.53856	0.00881541	-2.05589	0.0120606	-2.51522	0.0114887
CCDC85C	1.48066	0.146693	3.10716	0.00103521	0.721987	0.258209	-0.190243	0.961724	-1.15224	0.371303	0.117278	0.964879	-0.185065	0.953675	0.282891	0.906959	-0.37928	0.862631	0.619634	0.764244	0.792061	0.714597	-0.143506	0.947	6.57841	0.00256032	-5.29688	0.00244069	-6.46589	0.00234778
CCDC88C	-3.80717	0.00412107	-4.29604	0.00101095	-1.91752	0.00999516	-2.40894	0.450082	-1.23808	0.359805	-1.72823	0.38064	-1.94157	0.406749	-1.97983	0.32974	-2.15273	0.26406	-1.32377	0.530909	-1.67951	0.507627	-1.26542	0.424449	0.0453004	0.978703	0.0381798	0.983193	0.0282295	0.989262
CCDC90B	0.231402	0.457567	0.821566	0.00264136	-0.13292	0.489999	1.00587	0.289613	-0.0812627	0.908163	0.293267	0.729271	0.735344	0.406561	0.81524	0.286891	1.19586	0.101511	1.24373	0.111001	0.351398	0.724148	0.437628	0.452616	-0.232287	0.670419	0.248537	0.579656	0.284988	0.603076
CCDC91	0.490426	0.367825	1.58148	0.00107769	-0.983035	0.00691562	0.987006	0.382875	-0.482816	0.439162	-0.401488	0.672555	-0.232512	0.857973	-0.427917	0.670056	0.209158	0.842263	0.929941	0.292226	0.250082	0.857404	-0.189347	0.841869	1.23429	0.167725	-0.943921	0.195234	-1.16841	0.188708
CCDC93	-0.925111	0.0126287	-1.42612	0.000115543	-0.939876	0.000122806	-0.177678	0.917099	-0.456441	0.45885	-0.337043	0.728751	0.315127	0.792222	0.114521	0.927433	-0.072335	0.954798	-0.0522084	0.971988	-0.343435	0.79407	-0.398016	0.606097	-0.159327	0.784328	0.195777	0.65683	0.220878	0.681257
CCER2	4.99474	1.05778e-07	3.01029	0.000213537	1.46538	0.00748736	-1.33192	0.596925	1.54241	0.13091	0.440228	0.826362	0.732091	0.741884	1.42207	0.401236	1.11885	0.494407	1.26966	0.467538	2.10553	0.0687249	-0.114495	0.957358	2.27453	0.00619125	-1.78129	0.0094096	-2.1883	0.00860648
CCL16	-4.44739	0.163088	-6.71806	0.0435041	-1.81553	0.276451	-8.64421	0.277662	-7.53587	0.093877	-6.29161	0.204844	-6.20065	0.272915	-7.1171	0.178193	-8.47239	0.105472	-5.71111	0.254809	-7.46018	0.333076	-6.50438	0.148998	16.7357	0.0590663	-13.571	0.0569904	-16.5484	0.0573127
CCL19	2.26202	0.0311201	-1.36477	0.220477	-0.0788937	0.921624	-1.99646	0.743727	-4.00298	0.150663	-7.20378	0.107149	-9.29685	0.127176	-9.29685	0.0891717	-3.8889	0.271062	-0.344354	0.944691	-0.876439	0.87458	-0.612461	0.863525	1.17709	0.490355	-0.916501	0.514329	-1.12522	0.509855
CCL20	6.49376	0.000658672	5.93534	0.000960107	1.48951	0.170693	-1.05466	0.849184	2.03281	0.576571	3.74248	1	3.74247	1	3.74247	1	3.74249	1	3.74249	1	3.61005	0.245696	-1.04842	0.893315	15.0804	0.00970316	-12.3781	0.00989707	-15.0743	0.00981459
CCL24	1.28581	0.463744	-4.95476	0.0442818	1.98398	0.0448317	1.05957	0.865397	-1.66098	0.526535	-4.44587	0.345693	-1.91546	0.731645	-0.63291	0.904914	-2.60201	0.524283	0.222555	0.968339	3.41701	0.191028	1.58088	0.501041	3.81261	0.128871	-3.07197	0.132735	-3.75736	0.132339
CCL26	-1.67499	0.452428	-7.47496	0.0113934	1.4088	0.202709	-2.65191	0.718461	0.0342115	0.993978	-0.248972	0.967541	-0.478988	0.945752	-3.39125	0.469783	-6.61263	0.175237	-5.77633	0.249636	1.18322	0.827002	-1.97843	0.611354	3.03315	0.283397	-2.41981	0.293896	-2.96665	0.291622
CCL27	3.18267	0.0137202	-1.66524	0.262795	3.30055	9.66627e-05	0.940392	0.767679	1.73034	0.17907	0.527382	0.825721	-0.925205	0.746373	1.28031	0.537969	2.03941	0.255846	1.6059	0.421678	5.70383	1.02779e-07	1.8543	0.129413	10.3631	3.5535e-05	-8.4474	4.12767e-05	-10.2954	3.94189e-05
CCL5	-3.40672	0.0469786	-3.86225	0.0171015	-3.2304	0.00254695	-3.05937	0.588407	-1.93988	0.348444	-4.21239	0.208747	-3.56839	0.348074	-3.58592	0.285334	-3.485	0.269315	-3.60773	0.28756	-3.84126	0.324688	-3.89689	0.109198	-1.59683	0.380858	1.3549	0.36274	1.63227	0.368779
CCM2	-1.50046	0.00367158	-1.46688	0.00266166	-0.585061	0.0510124	0.275728	0.86141	-0.170856	0.792714	-0.129253	0.907456	-0.0609132	0.971771	0.0579509	0.967159	0.0189761	0.993031	0.149665	0.894291	-0.688792	0.493136	-0.252911	0.753297	0.413284	0.59763	-0.275605	0.672299	-0.354989	0.653058
CCM2L	-1.05814	0.25127	-1.90989	0.0323625	-0.705913	0.199425	-0.540911	0.901786	-0.641349	0.606686	1.18899	0.518801	0.373696	0.898504	0.0818975	0.984271	-1.05718	0.599232	0.388033	0.876763	-0.952745	0.681706	-0.295589	0.876159	-0.664928	0.563561	0.603849	0.528545	0.719873	0.536954
CCNC	1.24911	0.000618582	1.6745	4.74231e-06	-0.160315	0.51984	0.63606	0.644741	0.0713484	0.938383	0.422121	0.69068	0.749344	0.518688	1.18197	0.230299	1.71187	0.0685434	1.8104	0.0687991	0.414212	0.744749	0.436945	0.582935	-0.535516	0.338036	0.514872	0.220772	0.609288	0.234919
CCND1	1.86206	0.04567	1.19556	0.155786	2.22363	0.000171999	2.53778	0.330638	1.12382	0.395176	0.281238	0.913081	1.08801	0.642398	1.21125	0.544461	1.60627	0.368913	1.5732	0.419529	1.43359	0.447356	0.457621	0.792329	-0.136697	0.931581	0.169408	0.894584	0.189323	0.902136
CCND3	-0.941208	0.255757	-1.66391	0.0355943	0.201905	0.689545	-0.0999918	0.982499	-0.723191	0.548427	-0.321174	0.884792	0.487957	0.842943	0.0445387	0.994348	0.602528	0.746252	0.601884	0.764801	-0.889102	0.701526	0.23297	0.898693	-2.9498	0.00248521	2.4967	0.00265694	3.0214	0.0027127
CCNDBP1	0.113509	0.689536	0.675242	0.00373124	-0.429921	0.00910281	0.0635701	0.97261	-0.904291	0.114866	-0.287838	0.755017	-0.168892	0.895184	-0.592577	0.494728	-0.136024	0.897914	-0.230518	0.825055	0.140429	0.929115	-0.326548	0.663235	-0.666855	0.175886	0.611508	0.147221	0.727073	0.157951
CCNE2	0.716921	0.166395	1.09551	0.0201656	-0.411898	0.220712	-1.14619	0.634774	-0.269011	0.820519	-1.95191	0.186751	-0.78895	0.665423	-0.930596	0.546532	0.0345969	0.992372	0.34471	0.849281	-0.609713	0.746333	0.125082	0.938685	-2.15516	0.0171734	1.85129	0.0143026	2.23488	0.0149458
CCNH	0.427272	0.263576	0.802047	0.0199369	-0.623112	0.0130474	0.298731	0.828588	-0.137866	0.839896	-0.605113	0.442407	-0.1693	0.889738	-0.30648	0.743032	0.117281	0.910285	0.296741	0.745644	0.0834921	0.956528	-0.0364531	0.973456	0.393765	0.352882	-0.249114	0.476815	-0.322637	0.446703
CCNJ	1.23913	0.0345677	0.500077	0.360098	-0.138988	0.73397	1.07241	0.480539	0.103877	0.917295	-0.498951	0.67847	0.588934	0.671828	0.51168	0.680951	0.917979	0.378799	1.71526	0.11887	0.471014	0.737145	0.0385994	0.97939	-0.902874	0.0464722	0.815308	0.0277002	0.970496	0.0318404
CCNK	-0.638512	0.137129	-0.920161	0.0223139	0.139939	0.596121	0.210385	0.873691	-0.503888	0.310194	-0.14785	0.87087	0.0752345	0.952924	-0.00105338	1	0.705334	0.298333	0.772793	0.284258	-0.497396	0.57419	-0.0935106	0.910095	-0.545522	0.218	0.529589	0.144269	0.623606	0.160564
CCR3	-2.49803	0.232382	-7.75376	0.0121391	-0.84897	0.473047	-3.23239	0.566394	-2.60549	0.376023	-0.712363	0.965529	-5.1956	0.515755	-2.76738	0.692477	-3.35008	0.570003	-5.1956	0.400102	-0.434871	0.952664	-4.10335	0.23762	-4.50017	0.0129266	3.77843	0.0117765	4.58025	0.0121076
CCR4	-3.32306	0.0759094	-5.53289	0.00876504	-0.340621	0.730113	-2.17369	0.63505	-3.21203	0.158848	-1.9697	0.543388	-3.6801	0.375181	-1.57541	0.660579	-1.59705	0.618132	-0.652039	0.87665	0.503739	0.91529	-2.27287	0.342696	4.82416	0.0438252	-3.91283	0.0463074	-4.7799	0.045969
CCR5	-1.8339	0.165693	-3.92617	0.00613274	-1.14102	0.140568	-2.2529	0.559925	-1.46084	0.339683	-3.7123	0.138226	-2.61924	0.33999	-3.61968	0.156075	-3.7411	0.119754	-1.72068	0.487073	-1.37428	0.630312	-1.66566	0.334641	-2.18756	0.0889803	1.84363	0.0831274	2.2268	0.0854856
CCR8	-1.44972	0.0751369	-2.37232	0.00328817	-0.679146	0.146687	-1.01432	0.712786	-1.12128	0.400448	-2.10425	0.269834	-1.61096	0.47783	-2.20362	0.268384	-2.82204	0.134921	-1.01311	0.625882	-2.26753	0.334684	-2.69813	0.0628376	5.62805	0.0125544	-4.54212	0.0134635	-5.55371	0.0131654
CCRL2	-2.27724	0.100901	-2.83995	0.0309813	-1.94292	0.0203873	0.812202	0.873435	-2.75206	0.151552	-1.63564	0.581479	-1.47983	0.688355	-2.14053	0.493857	-1.16968	0.694444	-0.937574	0.77811	-2.63967	0.453156	-0.923448	0.698471	-4.69845	0.000845243	3.94025	0.000859643	4.77747	0.00086791
CCS	-0.904931	0.0775133	-1.68327	0.000845646	0.364272	0.205322	-0.577167	0.671298	-1.10816	0.0677948	-0.133205	0.909373	-0.520993	0.630254	-0.48926	0.60967	-0.521372	0.555617	-0.138183	0.909924	-0.723117	0.504193	-0.947397	0.135979	0.377664	0.721679	-0.243627	0.77648	-0.309993	0.763707
CCSAP	2.16003	0.000111087	3.21676	6.87819e-08	2.47535	3.06799e-09	-0.731985	0.767841	-0.363926	0.762503	-1.31523	0.382156	-1.33356	0.460309	-0.496192	0.784817	0.146037	0.943423	0.284598	0.887043	0.930759	0.568972	0.422888	0.761325	-0.0982216	0.93105	0.160452	0.860078	0.177061	0.872057
CCSER1	-0.0522582	0.959125	-2.10522	0.0142849	-1.29035	0.0171795	-1.41726	0.689697	-2.98973	0.116442	-1.91126	0.45428	-0.5044	0.903219	-3.04814	0.278917	-4.45587	0.110423	-1.47761	0.592631	-0.0263305	0.996369	-1.30961	0.516548	1.42776	0.103169	-1.10438	0.135046	-1.3637	0.129585
CCT2	-0.0665562	0.890827	0.713145	0.0415693	-0.810676	0.0021393	0.352064	0.818723	-0.49903	0.418174	-0.315737	0.748413	0.390866	0.733863	0.587377	0.520568	1.21556	0.13602	1.48236	0.0925667	-0.0857546	0.961303	-0.206081	0.827148	-0.430609	0.467394	0.40693	0.396572	0.48114	0.410388
CCT3	0.225346	0.7052	1.07087	0.0238382	0.337815	0.300053	0.839695	0.48868	-0.293224	0.634166	0.129201	0.910006	0.408618	0.70955	0.451947	0.627796	1.26006	0.113214	1.53452	0.0706109	0.0051312	0.998014	-0.36224	0.631152	-0.446383	0.450085	0.414065	0.386929	0.490722	0.399058
CCT4	0.086672	0.818139	0.951536	0.00106299	-0.24006	0.228039	0.271887	0.841379	-0.379675	0.470718	-0.496202	0.513776	0.0288903	0.988016	0.0384155	0.979839	0.944366	0.173527	1.08227	0.148487	-0.0166236	0.993154	-0.372738	0.555109	-1.37736	0.0135117	1.17773	0.0135176	1.41859	0.0143164
CCT5	0.612105	0.074728	1.29338	5.68211e-05	0.000247935	0.999918	0.630912	0.585748	-0.225957	0.707647	-0.163808	0.868667	0.0329638	0.98627	0.541813	0.506768	1.48084	0.0494068	1.55372	0.0489946	0.00546754	0.997731	-0.22539	0.770818	-0.427676	0.349448	0.406652	0.280572	0.481551	0.290639
CCT6A	0.51504	0.273729	1.24909	0.00329054	-0.629873	0.0378728	0.889444	0.536815	-0.332664	0.679774	-0.418728	0.714887	0.21639	0.892527	0.592651	0.594056	1.59633	0.100725	1.75735	0.0920296	-0.194684	0.919017	-0.460901	0.614452	-0.404277	0.470903	0.381486	0.398022	0.449764	0.413685
CCZ1	0.326086	0.271614	0.697029	0.00939844	0.327958	0.0653935	0.282934	0.835371	-0.0868847	0.900731	0.0235491	0.988364	0.281281	0.790685	-0.00242042	1	0.367908	0.649218	0.83096	0.285774	0.440511	0.628227	0.44555	0.444114	-0.687358	0.0723457	0.640808	0.0348546	0.762793	0.0381162
CD109	3.77379	0.000157865	3.15464	0.000832344	2.57895	6.84219e-05	3.67412	0.128132	3.58083	0.00218957	0.392467	0.888617	2.6807	0.264194	3.03513	0.161073	1.9693	0.335927	1.99511	0.365967	3.15039	0.020998	4.18346	9.1896e-05	-3.71556	0.00491092	3.09216	0.00449176	3.74975	0.00454864
CD163	-3.59659	0.107254	-6.91411	0.00557452	-1.17252	0.316202	-2.16733	0.697624	-1.85014	0.409745	-3.49811	0.287165	-1.40732	0.735133	-3.36818	0.314298	-3.55017	0.26623	-1.56321	0.658279	-2.45213	0.564674	-1.9932	0.45622	-0.895441	0.666009	0.800122	0.636008	0.961948	0.639668
CD180	-5.84152	0.0291754	-7.55828	0.00638775	-5.10774	0.00213965	-3.38187	0.600931	-3.70413	0.231239	-3.63812	0.372183	-4.02847	0.413515	-9.34645	0.125431	-4.74937	0.246929	-5.3102	0.237458	-6.57334	0.27716	-5.25527	0.144475	-1.07813	0.640725	0.942928	0.617386	1.12951	0.623238
CD2	-5.48746	0.0368785	-6.59678	0.0105018	-2.32959	0.0750792	-5.52124	0.358457	-2.84744	0.295735	-7.15975	0.0968561	-7.04425	0.153479	-9.25471	0.0618986	-9.05119	0.0480698	-6.23374	0.139226	-4.13438	0.449296	-6.99173	0.0487762	0.0868422	0.97504	-0.0264406	0.997144	-0.0502122	0.987924
CD207	5.9191	3.01568e-05	5.96223	1.80911e-05	6.68235	3.45832e-09	0.33684	0.979929	2.34057	0.412584	0.0813802	0.992459	2.01166	0.714493	2.07812	0.661957	1.89898	0.657124	1.9682	0.66578	4.30991	0.0809895	2.12974	0.519606	6.48883	0.0704311	-5.26662	0.0697874	-6.43009	0.069769
CD209	-3.30347	0.202576	-7.31818	0.0169801	1.52586	0.202055	-1.34407	0.85458	-3.47012	0.30072	-4.32193	0.363779	-3.2818	0.560213	-8.90769	0.215983	-5.37746	0.262258	-2.63946	0.58934	-1.10718	0.87472	-1.41078	0.763736	-1.51925	0.619646	1.29512	0.603602	1.56595	0.605741
CD22	-4.70175	0.0663592	-7.05611	0.00878825	-1.65302	0.196217	-3.20135	0.596804	-4.10509	0.193295	-5.51931	0.191701	-4.72041	0.316258	-5.97714	0.181654	-5.89697	0.151946	-2.17389	0.600845	-2.99048	0.578404	-3.16077	0.339464	-0.401595	0.886574	0.386633	0.866539	0.455594	0.86892
CD24	3.01715	0.0614172	7.24591	2.69346e-05	-0.309267	0.794166	2.35466	0.612711	-0.197562	0.958395	-2.27816	0.516505	1.67017	0.691401	1.63457	0.655881	-2.46335	0.472322	-3.80483	0.305583	1.1119	0.791761	-0.17813	0.966837	NA	NA	NA	NA	NA	NA
CD244	-5.83659	0.00807848	-6.62	0.00237339	-2.3782	0.032098	-4.34207	0.461098	-4.16803	0.1551	-4.83738	0.207746	-3.67325	0.396804	-5.4343	0.182627	-6.85775	0.0925045	-4.24448	0.27086	-3.69023	0.4833	-5.066	0.132384	2.26026	0.41577	-1.80106	0.430777	-2.20638	0.427886
CD247	-5.11357	0.0610799	-5.8812	0.0231844	-1.58429	0.232311	-2.57391	0.523256	-2.31423	0.26132	-4.20671	0.141245	-3.48389	0.269255	-3.15316	0.259345	-2.30809	0.373632	-2.96399	0.290773	-1.58049	0.66652	-1.53001	0.525474	0.025205	0.993183	0.00559644	0.999891	-0.0101069	0.999926
CD27	-4.81874	0.0766672	-8.06715	0.0100266	-4.41058	0.00776869	-4.44009	0.527587	-5.79568	0.152104	-2.9211	0.553005	-4.71079	0.44091	-6.03612	0.293208	-4.88762	0.320637	-2.89681	0.578293	-4.11325	0.532563	-6.19672	0.162502	-0.00773027	0.997704	0.0623802	0.98361	0.0533226	0.987063
CD28	-2.99535	0.108788	-4.55221	0.0188318	-2.50283	0.0230213	-3.48217	0.487269	-2.59618	0.290516	-5.47759	0.156883	-3.76494	0.36335	-3.91998	0.281313	-3.66885	0.271336	-2.27525	0.524576	-0.935792	0.866762	-1.29453	0.676791	1.79327	0.475262	-1.43067	0.488392	-1.76348	0.483175
CD300LG	-2.70772	0.00691657	-3.53505	0.000479778	-1.28958	0.0230758	-2.20467	0.510123	-1.96132	0.210804	0.631243	0.789404	-1.59365	0.543517	-4.56853	0.0730088	-4.29431	0.0659414	-1.71543	0.457562	-2.09224	0.472628	-2.0738	0.236374	-0.187303	0.939686	0.191607	0.928445	0.218282	0.93109
CD37	-3.30065	0.0577293	-4.74158	0.0069391	-0.567548	0.536298	-2.40133	0.606614	-1.34229	0.494321	-1.86698	0.509234	-1.57703	0.649986	-3.15498	0.28491	-3.01154	0.278587	-1.68078	0.582024	-2.19053	0.554504	-2.86284	0.21821	-2.21087	0.226486	1.88812	0.209562	2.27944	0.214635
CD38	-5.08303	0.0134095	-3.9888	0.0238672	-5.29225	0.000136086	-6.16147	0.289657	-4.62048	0.0739218	-7.24193	0.0657492	-7.13909	0.110893	-8.14168	0.0553853	-9.47826	0.0263715	-6.10567	0.109716	-5.27698	0.193306	-3.55428	0.167211	-0.795788	0.736428	0.703094	0.718058	0.841456	0.721615
CD3D	-5.8675	0.021101	-7.07545	0.00511062	-2.17388	0.0772574	-5.91133	0.407298	-3.81316	0.285533	-5.08868	0.302733	-5.82946	0.321471	-7.19473	0.199247	-6.8826	0.171562	-4.64667	0.361567	-3.44529	0.576562	-6.05832	0.169398	2.72796	0.256474	-2.19648	0.266273	-2.68983	0.264428
CD3E	-6.212	0.0183163	-7.07391	0.0057048	-2.44828	0.0552726	-5.34483	0.407097	-3.55744	0.275539	-5.82341	0.189006	-7.25653	0.181959	-7.98021	0.116753	-8.84823	0.0729138	-4.88359	0.26644	-3.49356	0.544644	-7.33452	0.0701679	0.557153	0.831734	-0.408678	0.85324	-0.517906	0.843422
CD3G	-5.04808	0.0478875	-6.30791	0.0120784	-2.98519	0.0299352	-5.22271	0.444503	-3.97326	0.269174	-4.93583	0.301883	-5.73751	0.314289	-8.08958	0.163597	-9.59692	0.0965016	-4.60502	0.352198	-3.42154	0.573688	-5.83054	0.16338	0.299889	0.906948	-0.212423	0.924578	-0.277193	0.916445
CD40LG	-3.18829	0.130748	-6.05725	0.0241899	-0.571513	0.594682	-3.08808	0.663361	-2.23742	0.384001	-2.30591	0.613949	-1.65481	0.780569	-2.13894	0.664904	-3.12194	0.464881	-1.48761	0.773858	-0.0821177	0.99298	-2.15773	0.45976	-1.07064	0.499873	0.949189	0.466131	1.13611	0.47442
CD48	-3.63572	0.0712488	-4.76555	0.0156379	-2.03608	0.0626658	-3.61508	0.474897	-3.14758	0.202826	-4.46781	0.188448	-2.26754	0.55535	-4.37056	0.209111	-5.16928	0.125227	-3.63501	0.284237	-2.72168	0.532557	-3.90213	0.160085	-2.2086	0.218692	1.85956	0.208936	2.25156	0.212078
CD5	-4.98892	0.0637668	-6.4162	0.017377	-1.62661	0.219346	-4.4686	0.450928	-2.63368	0.363889	-4.14834	0.312742	-4.25746	0.384962	-6.60733	0.178256	-6.48576	0.139109	-3.40475	0.423977	-2.37402	0.654964	-4.55406	0.186099	0.930595	0.676806	-0.712216	0.700931	-0.887729	0.692826
CD53	-3.60674	0.0742779	-4.55156	0.0194894	-2.05503	0.0614658	-2.94332	0.538423	-2.02298	0.368434	-2.32789	0.451824	-1.10474	0.788341	-4.24444	0.209443	-4.57308	0.153121	-3.02701	0.356619	-2.28504	0.589405	-2.75708	0.294368	-2.23137	0.221947	1.86118	0.216182	2.2548	0.219274
CD63	-0.681082	0.085688	-1.74946	2.19241e-05	-0.266403	0.256194	1.55785	0.145376	1.04093	0.0505055	1.83515	0.0414818	1.37079	0.173109	1.58064	0.0821612	1.65039	0.0552685	1.24777	0.168914	0.164038	0.921202	0.676647	0.276828	-3.0915	0.000304883	2.55162	0.000443149	3.09677	0.00042722
CD68	-3.88613	0.0960627	-5.85796	0.0147331	-1.55791	0.201276	-0.582073	0.929345	0.979394	0.590449	1.59034	0.574869	1.16155	0.755243	-3.2211	0.315898	-3.15753	0.30168	-2.19737	0.503826	-2.71423	0.497838	-2.20712	0.350737	-4.79691	0.00667717	3.98077	0.00657919	4.8257	0.00677861
CD69	-3.36898	0.0521101	-5.22478	0.00470917	-2.55913	0.0115139	-6.52866	0.335618	-3.34815	0.271217	-5.24273	0.22428	-4.65622	0.342443	-7.94027	0.125871	-8.52366	0.0799949	-5.45373	0.220306	-1.97029	0.711254	-3.79469	0.253309	0.494528	0.852212	-0.356331	0.873614	-0.44831	0.866748
CD7	-4.21685	0.0259204	-6.5637	0.00188425	-2.03772	0.0443677	-2.31495	0.46961	-1.15985	0.384978	-1.79054	0.366341	-2.6305	0.25868	-3.42764	0.116599	-3.42368	0.0945628	-0.408074	0.87451	-1.23614	0.628324	-2.46461	0.10389	3.34044	0.0938603	-2.68959	0.101582	-3.29243	0.100211
CD72	-5.09788	0.0506382	-7.81147	0.00599409	-3.06991	0.0305085	-2.96514	0.513443	-3.08638	0.173096	-5.06643	0.123542	-7.2491	0.0995115	-4.95573	0.143598	-4.56538	0.1339	-2.44149	0.429784	-2.37671	0.542737	-1.8924	0.449711	-2.63417	0.11926	2.21187	0.111041	2.6743	0.114303
CD79B	-4.72712	0.179538	-9.23869	0.0471108	-6.25134	0.013725	-3.63208	0.724741	-4.3835	0.320292	-4.75645	0.46622	-5.739	0.491036	-8.17882	0.330823	-8.17882	0.261821	-3.39513	0.620617	-7.97396	0.360358	-6.93969	0.186099	-2.13099	0.494822	1.81399	0.474438	2.18951	0.479312
CD80	-3.55038	0.0382495	-3.84855	0.0161115	-2.40299	0.0142114	-1.13849	0.850895	-1.581	0.534177	-1.71643	0.61922	-1.17267	0.793238	-2.10983	0.557624	-2.55965	0.430002	-2.06061	0.562221	-1.43408	0.763006	-2.14207	0.452616	2.04391	0.302782	-1.62488	0.321346	-1.99587	0.317652
CD83	-3.03578	0.0771665	-3.78928	0.0213321	-1.4728	0.115498	-2.19144	0.691339	-0.53046	0.800202	-1.62439	0.59745	-2.51332	0.483887	-1.1745	0.730725	-0.182536	0.965218	-0.996022	0.773841	1.22172	0.691922	-0.592998	0.829392	-2.31966	0.106796	1.92333	0.106552	2.32611	0.109354
CD84	-2.56103	0.0631155	-4.5195	0.00192318	-1.59546	0.0414738	-0.515247	0.943817	2.69555	0.150922	1.61468	0.626782	0.977382	0.83153	-5.05683	0.203575	-5.37276	0.149943	-4.82503	0.217512	-1.35824	0.790531	-1.86724	0.527687	-7.03476	0.000348454	5.80648	0.000425707	7.05064	0.000425642
CD86	-2.26424	0.251467	-4.21256	0.0393429	-1.70962	0.139479	-0.840828	0.888285	-1.54647	0.447557	-2.96709	0.330946	-0.885272	0.831818	-2.07483	0.513436	-1.087	0.733297	-0.416275	0.919247	-1.36588	0.734857	-1.7596	0.462061	-1.09554	0.538605	0.939684	0.521643	1.12811	0.527613
CD8A	-6.75694	0.019801	-7.29893	0.00862841	-4.46955	0.0054506	-5.18723	0.389179	-3.95193	0.191184	-3.37601	0.378367	-3.60812	0.429626	-7.22973	0.13111	-6.68637	0.113809	-4.14566	0.305743	-6.1228	0.281998	-6.38243	0.0767087	-1.05174	0.565045	0.91907	0.539004	1.09833	0.547323
CD8B	-4.04755	0.0296937	-4.74987	0.00849549	-2.43275	0.0189818	-2.44856	0.693696	-2.4394	0.417744	-2.72726	0.59326	-2.62998	0.678883	-2.82797	0.603854	-2.95502	0.550045	-2.96681	0.577503	-4.9602	0.438452	-1.78471	0.674864	-4.19571	0.0208044	3.50501	0.0190203	4.24253	0.0197575
CD9	3.00246	0.00265129	3.21882	0.000772254	2.40194	0.000216559	1.2191	0.704339	1.01462	0.481945	0.926924	0.685241	1.89209	0.439322	1.50792	0.49434	1.27149	0.550773	1.51365	0.499134	1.99579	0.307337	2.35842	0.0491314	-0.499117	0.789564	0.447114	0.773165	0.534381	0.775002
CD96	-2.7098	0.118577	-3.42875	0.0397216	-3.23118	0.00486464	-3.10447	0.542907	-2.73447	0.24373	-7.08448	0.0701784	-6.10622	0.152959	-6.08369	0.109827	-5.76879	0.0941666	-2.93715	0.374598	1.09891	0.755722	-3.69357	0.165486	0.551788	0.810368	-0.379868	0.844978	-0.483755	0.834965
CD99L2	-1.9316	0.0710863	-3.73872	0.000896014	-1.06579	0.0786053	-0.848057	0.675717	-0.356791	0.707622	-0.454835	0.747305	-0.689224	0.669448	-0.605294	0.674428	-0.612194	0.645688	-0.610012	0.669826	-1.23932	0.446959	1.15858	0.192987	1.10778	0.414123	-0.862446	0.440336	-1.06625	0.432942
CDADC1	-1.17853	0.141631	-1.53252	0.041696	-1.63305	0.00202668	0.456812	0.756739	-0.695206	0.286568	-1.07711	0.249202	-0.445469	0.717445	-0.152097	0.906079	0.235779	0.83064	0.438111	0.674038	-0.456736	0.720679	0.157415	0.875594	1.02429	0.169619	-0.774629	0.212133	-0.962006	0.204343
CDAN1	-1.17809	0.034229	-2.31929	5.85137e-05	0.271187	0.388052	-0.0911082	0.963159	0.0665708	0.930534	0.543268	0.525308	0.930156	0.329722	0.972987	0.251313	1.34674	0.0945628	1.802	0.0371389	-0.00378565	0.998412	0.407461	0.552491	-1.79542	0.000295274	1.5516	0.000187819	1.87167	0.000207974
CDC42	0.430404	0.223954	0.774952	0.015868	-0.28592	0.201276	0.367994	0.820224	-0.26645	0.703707	-0.499537	0.60699	-0.351544	0.779052	-0.268391	0.814871	0.393497	0.682233	0.208396	0.861265	-0.0856438	0.963249	-0.0278006	0.983519	-1.43727	0.044275	1.22613	0.0439616	1.47587	0.046306
CDC42EP2	-0.755315	0.36722	-2.47171	0.00423944	0.881253	0.0528038	-0.999008	0.813426	-1.50054	0.307444	-0.878982	0.706212	-0.543507	0.862113	-1.10151	0.647175	-2.21242	0.300403	-1.87787	0.415691	0.471261	0.886525	0.591359	0.78144	0.142117	0.925816	-0.0828461	0.953526	-0.118694	0.941276
CDC42EP5	1.52411	0.0446743	0.170699	0.836589	0.942498	0.0422247	1.6618	0.560397	2.4781	0.00140608	2.35765	0.153809	1.80403	0.343148	2.9529	0.082635	2.41179	0.128498	2.23166	0.190078	0.888793	0.571011	1.49514	0.0933595	-2.9684	0.000335337	2.47901	0.000391898	2.99819	0.000405929
CDCA4	1.56788	0.0651245	2.15668	0.00521357	1.7737	0.000850808	2.54927	0.13708	1.62094	0.0374604	2.87216	0.0413778	3.03701	0.0540477	3.34315	0.0192822	3.27338	0.017278	3.30059	0.0220883	0.958058	0.516899	1.42974	0.0778597	-0.344294	0.686006	0.355696	0.609829	0.414017	0.626275
CDCA7	1.00119	0.4658	2.45364	0.0361152	1.24124	0.11572	1.27293	0.816723	1.04981	0.613753	-0.601793	0.881952	0.53223	0.906387	0.196116	0.966429	1.73329	0.53993	2.5468	0.374598	1.53893	0.575463	0.00917381	0.997775	-3.82803	0.0310808	3.20066	0.0295721	3.88052	0.030225
CDCP1	3.2427	0.129831	4.0454	0.0406846	2.82542	0.0280081	3.41986	0.420114	2.12157	0.190412	2.6897	0.37053	2.75826	0.438435	2.6082	0.405215	3.89338	0.167604	3.68261	0.22505	2.07084	0.46869	-0.128563	0.976181	9.02621	0.000917854	-7.28638	0.000972374	-8.89086	0.00094112
CDH17	-5.82972	0.113529	-8.7447	0.0359312	-5.92587	0.0105527	-1.41386	0.818223	-2.51262	0.356158	-2.87244	0.420068	-0.648966	0.902666	-0.729179	0.870384	-1.97133	0.573167	-2.25208	0.546958	-1.86992	0.69965	-3.20803	0.284415	6.06365	0.0449042	-4.88501	0.0457509	-5.96814	0.0454299
CDH19	4.07352	0.00907701	2.8156	0.048219	2.30399	0.0187542	0.16457	0.986941	-2.00468	0.550606	-5.13156	0.275095	-7.25095	0.282458	-4.73358	0.332471	-5.39923	0.229149	0.469435	0.932757	0.856566	0.873165	2.05092	0.431904	5.44199	0.0793159	-4.38502	0.081946	-5.35899	0.0813491
CDH3	2.28217	0.0717666	2.77997	0.015664	2.29453	0.0032931	-0.925496	0.900965	1.15376	0.769899	-2.78287	0.459027	-2.93874	0.517279	-4.7567	0.250584	-2.36428	0.526496	1.37344	0.737211	1.27163	0.759937	0.0604642	0.990731	11.7494	0.00295003	-9.56163	0.00308121	-11.6587	0.002991
CDH5	-2.08164	0.106897	-2.84951	0.0215461	-0.969179	0.183029	-0.273874	0.962762	-1.43028	0.298637	0.394849	0.885079	-0.142851	0.974802	-0.429969	0.883559	-1.46943	0.513522	-0.147496	0.967492	-1.56687	0.534976	-0.613628	0.753946	0.073866	0.967171	-0.0104033	0.999891	-0.0284652	0.990085
CDHR1	3.50485	0.0180671	5.78755	7.7732e-05	2.81987	0.0036025	-0.881997	0.903265	0.0514721	0.991226	0.252945	0.961724	-3.96206	0.404233	-4.58772	0.283934	-4.46232	0.25049	-2.22911	0.587609	0.302839	0.966722	-0.334498	0.939163	4.77733	0.214427	-3.80054	0.221566	-4.6516	0.220371
CDIP1	-2.1815	0.0089171	-3.02893	0.000353529	-1.01484	0.0328897	-0.940034	0.442074	-0.684176	0.204838	-0.677082	0.399024	-0.287409	0.797162	-0.792144	0.3368	-0.783316	0.317369	-0.462229	0.603926	-1.61235	0.0145943	-0.407221	0.553661	0.762405	0.438035	-0.551575	0.488535	-0.692629	0.475362
CDK16	-1.29012	0.0393278	-1.20615	0.0327065	-0.163674	0.664364	0.436653	0.779875	0.0285579	0.975249	0.236247	0.823427	0.346213	0.773859	0.639585	0.490131	0.626033	0.470583	0.762544	0.40875	-0.311049	0.81154	0.070302	0.948868	-0.525205	0.451286	0.493347	0.378138	0.582704	0.395032
CDK17	0.5133	0.36085	1.03812	0.0353004	-0.358847	0.311057	0.251523	0.895726	-0.0672013	0.945241	0.378982	0.735468	0.419951	0.756932	0.0474665	0.982753	0.358868	0.749148	0.77634	0.465936	-0.663632	0.612284	0.141094	0.900965	-1.0879	0.0518519	0.947944	0.0509177	1.13652	0.0538525
CDK20	-1.11877	0.0940107	-1.41022	0.023302	0.513088	0.161106	-0.0412239	0.990098	-0.0131966	0.992499	0.578114	0.668083	1.20476	0.406561	0.572121	0.691137	0.729315	0.568194	1.19907	0.351852	0.0865356	0.974442	-0.0783513	0.962009	-1.17855	0.170194	1.06237	0.118005	1.27173	0.125194
CDK3	-2.32349	0.0110997	-2.85666	0.00144703	0.138763	0.794908	-1.51706	0.352101	-0.703596	0.356474	-0.675075	0.559035	-0.338661	0.833856	-0.95764	0.411759	-0.960357	0.379202	-0.180608	0.908007	-0.705288	0.619652	-1.05286	0.218703	2.58189	0.0450788	-2.03052	0.0449767	-2.4894	0.0440549
CDK5RAP3	-1.28626	0.00116773	-0.971253	0.00772114	-0.0091657	0.973461	0.694292	0.528306	-0.0993247	0.885377	0.653131	0.39707	0.600192	0.519033	0.868419	0.26804	1.1712	0.115722	1.00148	0.206412	-0.246128	0.844691	-0.0489881	0.961505	-1.73948	0.00779565	1.48382	0.00501499	1.79391	0.00503847
CDK7	0.849603	0.0148702	1.15963	0.000405708	0.244344	0.264314	1.5192	0.103187	0.405539	0.463365	0.615856	0.43939	0.888611	0.327708	0.786727	0.32974	1.23074	0.10756	1.03594	0.203508	1.0949	0.0692334	0.453039	0.457224	0.326316	0.540353	-0.206121	0.654267	-0.268645	0.627208
CDKL2	1.86134	0.137592	2.48321	0.0295614	1.56249	0.0400741	-3.61115	0.51993	-3.71272	0.233947	-6.34238	0.144121	-4.05276	0.365886	-4.4656	0.264718	-4.05179	0.267928	-3.0515	0.432316	-1.55959	0.761608	-2.19232	0.476137	5.81415	0.102493	-4.69087	0.103634	-5.72637	0.103231
CDKL4	0.162597	0.926816	2.79896	0.0204254	-2.56763	0.0137832	-1.12268	0.80183	-0.827203	0.605913	-0.437858	0.880261	-0.693324	0.834668	-1.22963	0.636413	-1.21953	0.612697	-0.428424	0.890678	-1.07585	0.725918	0.262025	0.90991	2.85524	0.193478	-2.26609	0.206404	-2.7789	0.203434
CDKN1A	1.58956	0.0901003	1.89392	0.0253451	2.50017	3.05996e-05	-0.0413916	0.99438	0.65277	0.649329	0.811339	0.722063	0.35185	0.917274	1.56927	0.458434	0.484676	0.847816	-1.91891	0.415964	1.9259	0.28049	-0.458706	0.830957	-1.10848	0.62297	0.950396	0.603076	1.1345	0.611481
CDKN2AIPNL	0.531429	0.177167	0.955763	0.00798779	-0.52051	0.0410311	-0.508974	0.798076	-0.666289	0.424786	-0.580206	0.640996	-0.444446	0.780649	-0.333029	0.820771	0.335324	0.801889	0.563832	0.66266	-0.457409	0.790189	-0.548973	0.608005	-0.396161	0.654112	0.388053	0.570119	0.456745	0.584023
CDPF1	0.650949	0.115379	1.26275	0.000877032	0.794571	0.00211696	-0.232828	0.888494	0.0759514	0.920957	0.20258	0.84347	-0.0138166	0.999995	0.0533497	0.971785	-0.106293	0.926345	0.483829	0.601249	0.0190981	0.99298	0.196527	0.816338	1.71252	0.28532	-1.30622	0.299407	-1.60838	0.295349
CDS1	3.70438	0.00102641	1.61992	0.1174	1.97005	0.00551143	1.31846	0.772338	-0.557205	0.850733	-1.62574	0.608419	-2.12429	0.572709	-2.84898	0.387311	-2.97968	0.324441	-2.07226	0.522855	2.47036	0.315127	0.428453	0.892014	5.96414	0.0630276	-4.81526	0.0649187	-5.87968	0.0647919
CDS2	-0.481989	0.203932	-0.850628	0.0174978	-0.517682	0.0267331	-0.0120869	0.995104	-1.27024	0.0311483	-0.750358	0.369534	-0.261066	0.828785	-0.895915	0.295084	-0.630035	0.443811	-0.108988	0.93034	-0.248281	0.856263	0.392829	0.561876	0.406652	0.42733	-0.242706	0.568576	-0.313232	0.541154
CDSN	15.7344	4.47837e-13	17.0393	1.30225e-13	15.2755	2.89621e-17	7.09875	0.13155	4.6116	0.128781	2.14556	0.647854	-1.63365	0.818794	-1.63365	0.790187	-1.63365	0.705363	0.226132	0.993766	11.2142	3.36106e-07	8.34049	0.000658393	12.9108	9.80945e-09	-10.5911	1.49609e-08	-12.9086	1.39358e-08
CDYL	0.939393	0.00521842	1.11789	0.000473414	0.540364	0.0113481	0.564274	0.727757	0.578197	0.344863	0.734329	0.445997	0.791135	0.489117	1.07163	0.269978	1.47764	0.108517	1.20895	0.217512	1.04558	0.23704	0.632882	0.354248	-1.08205	0.00024642	0.956184	0.00025496	1.14409	0.000300845
CDYL2	-1.44066	0.245114	-4.10168	0.00346385	-0.113964	0.885976	0.742705	0.814443	0.0822766	0.960182	0.610478	0.756737	0.784139	0.735133	0.593954	0.780041	0.919414	0.607913	0.699247	0.730932	-0.592881	0.829438	0.885363	0.496074	-0.261675	0.829385	0.274994	0.783729	0.316565	0.793673
CEACAM1	-4.30403	9.90417e-05	-7.52078	9.1946e-08	-0.375241	0.491313	-2.00992	0.39934	-2.6833	0.0161294	-3.06726	0.0638821	-2.42446	0.181612	-2.28905	0.156632	-3.07841	0.0534879	-3.15651	0.0609654	-1.66513	0.378864	-1.53535	0.17962	-0.671492	0.804039	0.694813	0.743201	0.829739	0.746984
CEACAM16	2.14603	0.150296	3.15966	0.0199401	5.11109	3.94953e-06	0.0724949	0.973354	1.25788	0.739763	-0.943024	0.906008	-0.943024	0.934894	-0.943024	0.921745	-0.943024	0.892285	3.99886	0.349523	3.73019	0.17522	0.72015	0.862479	6.67388	0.0411978	-5.45791	0.0412596	-6.66647	0.0412478
CEACAM19	6.09063	0.000284196	7.32149	2.24722e-05	6.586	5.58504e-08	5.36985	0.265172	5.46477	0.0848729	2.95076	0.431785	2.25797	0.656947	2.5952	0.532388	2.67731	0.462121	1.78958	0.693065	7.27698	6.07798e-05	5.86251	0.017953	9.84311	0.000280036	-8.04272	0.000380545	-9.80848	0.000364371
CEBPA	4.67072	0.00195983	4.34141	0.00230636	2.56685	0.00483417	-2.2665	0.557663	-0.292493	0.888295	-0.297764	0.927009	-0.904005	0.780063	-2.19931	0.386886	-2.91773	0.2277	-1.59017	0.542593	1.33039	0.596216	0.107812	0.973995	-0.166964	0.947726	0.250689	0.899885	0.288105	0.904394
CEBPG	0.725115	0.0398418	0.855345	0.00797388	0.484731	0.0246435	0.0808192	0.970089	0.197973	0.789253	-0.406193	0.678846	-0.128307	0.934357	-0.139034	0.912953	0.32852	0.73878	0.773035	0.405451	0.808416	0.398902	0.568571	0.368856	0.782423	0.283083	-0.567893	0.335779	-0.710274	0.323957
CEBPZ	0.301276	0.437093	0.699095	0.0378065	-0.561908	0.0203518	0.344548	0.827425	-0.458696	0.482408	-0.877262	0.337795	-0.694999	0.530171	-0.659213	0.498046	0.244481	0.818693	0.769325	0.412851	-0.216802	0.892213	-0.201944	0.833375	1.20929	0.0123796	-0.921965	0.0163638	-1.13935	0.0148331
CELF1	-0.949382	0.00249996	-0.947164	0.00152475	-0.645214	0.00123187	-0.436765	0.759736	-0.543837	0.360428	-1.35671	0.125103	-1.14252	0.249925	-1.01436	0.251919	-0.714489	0.392198	-0.0775153	0.954375	-0.599126	0.574025	-0.151898	0.872054	-0.439115	0.319766	0.432334	0.251329	0.506579	0.272775
CELF2	-2.38229	0.0898513	-3.55254	0.0110331	0.40973	0.609301	-1.66957	0.605564	-2.32827	0.124796	-2.30749	0.262255	-1.83725	0.44962	-3.47223	0.122752	-2.73275	0.17736	-1.83059	0.396084	-0.759995	0.800932	-0.897636	0.624826	1.82823	0.263165	-1.4302	0.291395	-1.76081	0.286925
CELSR1	3.85289	0.000112917	4.49747	8.21195e-06	2.51834	9.1944e-05	-0.536	0.9434	0.622983	0.883281	-2.44953	0.506938	-3.4205	0.440102	-1.6133	0.694701	-1.77804	0.636767	-1.56568	0.699508	1.42858	0.716476	-0.556282	0.887877	NA	NA	NA	NA	NA	NA
CELSR2	1.47647	0.00551115	1.98707	0.000102271	2.15432	1.93323e-08	-0.3069	0.951577	0.0114149	0.997294	-1.86331	0.451676	-1.41836	0.64412	-3.61944	0.181904	-3.93502	0.123741	-0.496257	0.87756	1.18738	0.641914	0.190571	0.944275	5.3054	0.0127629	-4.24024	0.0119918	-5.1828	0.0118376
CEMIP	3.08048	0.020692	4.81233	0.00022027	3.81422	1.37549e-05	0.756987	0.894401	4.22512	0.00219971	2.06126	0.433027	2.33922	0.449686	1.22889	0.690554	-0.530074	0.883279	-0.229602	0.959661	0.521244	0.905393	4.00652	0.00171695	-5.27919	0.00593034	4.41788	0.00464564	5.35767	0.00476609
CENPV	-1.80222	0.0785328	-2.11638	0.0264296	-0.585523	0.31085	0.0629952	0.977104	-0.316188	0.63173	-0.253737	0.812031	-0.956071	0.370048	-0.504962	0.616064	-0.305234	0.764623	0.235514	0.838988	-0.828524	0.462127	-0.410918	0.601978	2.82863	0.00920284	-2.25632	0.0107525	-2.76748	0.0103461
CENPW	0.72602	0.662671	2.59179	0.0470814	0.12753	0.907829	1.41176	0.81631	1.54757	0.30052	-0.610164	0.883687	1.76467	0.612703	1.23204	0.711209	2.28198	0.39122	2.90901	0.293934	0.785868	0.799204	-0.231183	0.933788	-3.70902	0.00162055	3.1027	0.00182122	3.75834	0.00183648
CENPX	0.938896	0.107677	1.67912	0.00160855	0.286343	0.442086	0.653575	0.756739	-0.426675	0.668098	-0.378004	0.803939	-0.085326	0.974822	-0.432947	0.78586	-0.239275	0.884389	0.380092	0.811615	0.13726	0.956221	-0.906336	0.369522	-0.743606	0.243675	0.649489	0.224941	0.777192	0.231473
CEP120	-0.385439	0.352277	-0.81689	0.0325589	-0.884027	0.00101434	-0.817421	0.524971	0.0757604	0.921881	-0.989245	0.248566	-0.784307	0.440512	-1.07642	0.22736	-0.584602	0.494842	0.017003	0.995321	-0.0838205	0.961303	0.343163	0.636491	0.0472205	0.919619	0.0276414	0.953059	0.0158079	0.978415
CEP170	-0.217608	0.769444	-1.43116	0.0254609	-0.844145	0.0397163	-0.245032	0.940009	0.00521822	0.997294	-0.897296	0.570277	-0.980608	0.605012	-0.800681	0.639326	-0.391944	0.828074	-0.167723	0.941479	-0.860512	0.664167	0.468886	0.731904	-0.113789	0.924973	0.140781	0.89081	0.153323	0.901407
CEP170B	3.44451	0.00184291	3.64827	0.00060164	2.29106	0.00110603	1.47263	0.605538	0.511063	0.747352	1.76298	0.364028	1.44754	0.541886	2.4389	0.220114	1.79853	0.341274	1.16172	0.594661	1.37524	0.515222	0.255851	0.908334	7.81391	0.000529005	-6.34594	0.000615326	-7.74113	0.000579497
CEP19	0.89902	0.0535795	2.17361	1.61169e-06	0.010732	0.975962	0.19614	0.890695	-0.326163	0.556659	-0.703182	0.356879	-0.236147	0.830728	-0.24585	0.793407	-0.103622	0.919635	0.0311293	0.983193	0.0531869	0.973875	0.212943	0.772913	-0.699134	0.367311	0.639381	0.304491	0.758361	0.320068
CEP250	-1.18883	0.024986	-1.40229	0.00485726	0.164151	0.599091	-0.180419	0.940009	-0.320135	0.731783	0.518111	0.679362	0.413202	0.799566	-0.00789352	1	-0.471523	0.71412	0.526504	0.689569	-0.305935	0.880485	-0.0576049	0.972104	-0.14182	0.845908	0.190432	0.74476	0.215097	0.762594
CEP290	1.33066	0.000125241	1.24167	0.000210288	-0.94437	0.000209095	-0.7858	0.647788	-0.00853665	0.994517	-1.61382	0.15873	-1.67181	0.203243	-2.15137	0.0773129	-1.56605	0.151693	-0.788671	0.509428	0.202367	0.921202	0.49481	0.576778	1.96743	0.00909575	-1.55179	0.0132783	-1.90443	0.0122496
CEP83	-1.08875	0.0346293	-0.625105	0.159546	-1.60426	7.83387e-06	-0.390998	0.852885	-0.431012	0.605	-1.01688	0.360239	-0.397867	0.795261	-0.227106	0.877157	0.35037	0.777167	0.724102	0.531892	-0.986722	0.483179	-0.457578	0.652983	-0.301066	0.640907	0.310383	0.566509	0.361517	0.583421
CEP85L	-0.99629	0.256624	-1.6855	0.0436938	-1.26636	0.0212537	-1.45795	0.442074	-1.40556	0.128781	-1.78095	0.179303	-0.93846	0.549923	-1.76276	0.193588	-1.92494	0.133124	-1.3589	0.313282	-0.471726	0.807265	0.963055	0.272676	1.31258	0.379058	-1.02536	0.411389	-1.26798	0.404463
CERK	0.556087	0.416534	1.46689	0.0134306	1.70101	4.8453e-05	-0.213773	0.937253	0.563033	0.438698	0.663952	0.586255	0.0964969	0.967673	0.326024	0.82827	-0.157966	0.922884	-0.346711	0.821256	-0.0991925	0.96696	0.193997	0.873367	0.272726	0.70002	-0.157659	0.793594	-0.208412	0.77244
CERS3	12.8395	6.34214e-15	14.4624	6.47711e-16	13.0396	8.05971e-20	2.05329	0.587719	4.32346	0.0340511	0.210615	0.860309	0.210615	0.903954	0.210615	0.886303	0.210615	0.838729	0.210615	0.848463	10.4066	4.49906e-06	7.56012	0.000783229	10.9904	0.000627704	-8.94607	0.000778989	-10.9092	0.000756715
CERS5	1.81701	2.5031e-09	-0.507657	0.0577742	1.38507	1.02123e-10	1.86876	0.084724	0.462066	0.494709	1.30039	0.174719	1.56891	0.154274	1.22057	0.21376	1.28542	0.160604	1.53719	0.119236	2.65986	3.62062e-06	1.30499	0.0237153	-1.35534	0.0282361	1.18298	0.0150067	1.42204	0.0163608
CES2	-6.44216	0.0665257	-7.01237	0.0324231	-3.99982	0.0318822	-6.93906	0.268907	-4.99666	0.129503	-6.78433	0.114218	-6.81774	0.163638	-6.488	0.136685	-6.00722	0.132563	-6.8488	0.119727	-4.70076	0.434117	-5.27468	0.138197	NA	NA	NA	NA	NA	NA
CES4A	8.95003	1.07708e-07	1.89556	0.134466	8.85915	1.46077e-11	2.25044	0.792182	2.80447	0.556514	-0.649665	0.927454	-1.68967	0.832146	-6.22305	0.482492	-2.65453	0.653217	-4.36359	0.524436	6.13283	0.0151187	0.435537	0.934526	NA	NA	NA	NA	NA	NA
CETN3	0.475634	0.152256	0.808527	0.00795694	-0.798135	0.000549765	-0.0495006	0.984039	0.395552	0.555621	-0.183124	0.882571	-0.176457	0.908989	-0.483214	0.660554	0.0822404	0.953037	0.538745	0.608719	-0.156859	0.932757	0.0310667	0.981276	-1.71158	0.000300934	1.46373	0.000254632	1.76622	0.000255199
CFAP97	0.461291	0.173392	0.725345	0.0192144	-0.315046	0.142344	0.353004	0.87479	-0.939667	0.2874	-2.65233	0.0545304	-1.45913	0.322906	-0.820429	0.547135	-0.848708	0.503357	-0.0766875	0.971349	-0.317814	0.886999	0.281074	0.821686	0.181134	0.72287	-0.0823115	0.850486	-0.11669	0.819714
CFB	-5.62168	0.177054	-9.4428	0.0401845	-2.59525	0.224465	-8.25581	0.249402	-7.85731	0.0620177	-10.3607	0.0572677	-11.2334	0.0811547	-11.468	0.0498286	-11.4593	0.0387016	-7.05636	0.150213	-4.81178	0.466928	-4.23431	0.26044	12.3407	0.0649307	-9.98256	0.0632157	-12.1747	0.0635175
CFL2	-2.844	0.178743	-4.41594	0.0396768	-3.65431	0.00954588	-2.58642	0.489876	-2.3231	0.184719	-3.19866	0.194205	-3.28052	0.245624	-3.12028	0.216337	-2.18502	0.347507	-2.79614	0.263639	-2.31498	0.469998	1.22049	0.636066	3.20227	0.192207	-2.59484	0.194344	-3.17803	0.192952
CFP	-3.6782	0.0941895	-5.61888	0.0135178	-1.05634	0.354402	-4.26257	0.523305	-3.49743	0.264661	-3.66812	0.376254	-3.46293	0.481595	-5.76018	0.211555	-5.86284	0.17255	-4.60733	0.298002	-4.87672	0.443226	-4.4871	0.228311	0.0356678	0.99184	0.0347483	0.995215	0.0271557	0.995801
CHAC1	0.730151	0.60398	3.04836	0.00698119	4.34256	4.27496e-07	3.49639	0.235353	1.45683	0.371693	3.81315	0.0956812	1.93921	0.481792	3.57237	0.125871	3.16129	0.145852	3.23648	0.165815	4.67873	0.000497866	0.899253	0.608134	2.19081	0.378943	-1.79545	0.376974	-2.20539	0.37313
CHAC2	0.871984	0.0709956	1.22344	0.00526592	-1.08966	0.00123677	0.423393	0.837281	0.130167	0.902842	-0.492894	0.705036	-0.63519	0.679237	0.700135	0.578383	0.760265	0.512702	0.241586	0.877989	0.26964	0.891779	0.301979	0.794234	-1.18007	0.155111	1.0627	0.113814	1.27102	0.122164
CHCHD6	3.66267	0.0029465	3.55312	0.00247789	0.156793	0.859981	0.0220576	0.995104	-0.00703442	0.996782	1.03592	0.468441	0.230553	0.922775	-1.90019	0.234695	-1.70813	0.245069	-0.30487	0.878479	0.708177	0.68147	0.125549	0.940575	1.09783	0.0704453	-0.8475	0.0852086	-1.04621	0.0799139
CHD5	1.33123	0.0601215	2.65514	6.07807e-05	0.781552	0.0672839	-1.31688	0.767433	1.48649	0.342582	-1.44838	0.604131	-2.89639	0.371746	-2.79005	0.323021	-3.62457	0.184245	-0.316684	0.932757	1.63157	0.549642	3.5474	0.0149749	7.02516	0.0391018	-5.73662	0.0394745	-7.00212	0.0393583
CHD9	0.777397	0.0395638	0.650873	0.0571699	-0.413332	0.0850907	0.335336	0.857048	0.214209	0.799645	-1.03014	0.321867	-0.826154	0.509233	-0.280675	0.832068	-0.0227714	0.993767	-0.2018	0.886514	0.013735	0.995709	0.829412	0.22668	1.94917	0.00115082	-1.51662	0.00139587	-1.86488	0.00122423
CHFR	-0.559767	0.0373517	-0.456976	0.057704	0.120589	0.452756	0.571183	0.637317	0.14222	0.827447	0.32722	0.706212	0.531975	0.581041	0.937494	0.238919	1.382	0.0685434	1.01191	0.206376	0.017049	0.993724	0.100821	0.909891	0.0195959	0.972291	0.0412777	0.934438	0.033015	0.956117
CHI3L1	2.59511	0.109179	3.31678	0.0249247	3.03477	0.0024315	2.19482	0.586674	1.65639	0.388958	1.01118	0.757783	1.44329	0.699155	1.90103	0.532505	2.55062	0.35141	3.53202	0.221579	1.84404	0.532862	5.55594	0.000441748	-3.15964	0.389286	2.66815	0.370888	3.23074	0.373625
CHIC2	1.0179	0.00134215	1.05829	0.000512798	-0.0662326	0.769422	0.11542	0.937997	-0.0211434	0.978451	0.554938	0.433792	0.654698	0.43216	0.217645	0.807814	0.31536	0.678535	0.463324	0.54799	0.318722	0.733692	0.188226	0.791578	0.259431	0.649839	-0.149469	0.770666	-0.202698	0.739913
CHID1	1.13228	0.0303233	1.09594	0.0216081	0.632882	0.0471588	0.488047	0.759952	0.838421	0.140365	0.866124	0.348679	0.295083	0.82929	1.17361	0.214141	0.931789	0.298938	0.580926	0.571765	0.268563	0.855069	-0.266465	0.773619	-0.0347814	0.970944	0.0830822	0.908025	0.0869674	0.920498
CHKB	-1.00062	0.0160955	-0.421952	0.243521	0.484382	0.0370448	0.210828	0.890965	0.306246	0.569895	0.825601	0.273381	0.803313	0.363611	0.474033	0.571053	0.619369	0.405677	0.898978	0.249342	0.0236772	0.990595	-0.237341	0.75819	-2.77021	1.19498e-07	2.32209	9.55864e-08	2.81257	9.03545e-08
CHL1	2.81432	0.00533244	3.55798	0.0002683	2.1579	0.000842416	-2.45789	0.686705	0.540984	0.903024	-6.41263	0.171094	-9.32123	0.182282	-9.32123	0.138995	-6.69058	0.135594	-2.632	0.51866	2.12939	0.534976	0.977578	0.760081	6.89481	0.00452498	-5.55188	0.00441074	-6.77976	0.00430699
CHML	1.36516	0.000881251	0.783436	0.0431673	-0.901549	0.00223247	0.2692	0.943487	-0.240389	0.879906	-4.3483	0.0409028	-3.51776	0.127691	-1.78201	0.353186	-2.12755	0.241843	-1.46862	0.457562	-0.0968779	0.981102	0.150103	0.943185	-0.0636775	0.922515	0.112265	0.833919	0.121504	0.850079
CHMP1A	0.144398	0.706027	0.712037	0.0206922	0.586297	0.00541469	0.553592	0.636124	-0.238522	0.698867	0.934704	0.231559	0.88695	0.326436	0.691623	0.398376	0.664882	0.387142	0.774648	0.345618	0.271044	0.818306	0.0838368	0.930146	-0.132297	0.824788	0.159229	0.734993	0.180456	0.750956
CHMP1B	0.475751	0.235855	1.47206	8.17921e-05	0.238142	0.339057	0.426489	0.724742	-0.313936	0.593112	-0.154247	0.878951	0.338252	0.745855	-0.0879143	0.941408	0.195663	0.835251	0.181455	0.860002	0.0792634	0.960017	0.0386793	0.97191	0.462085	0.197962	-0.315488	0.299988	-0.401754	0.275513
CHMP2A	0.472379	0.251229	0.849115	0.0221531	0.546152	0.0285766	0.938949	0.342687	-0.168652	0.779049	0.323919	0.690013	0.240335	0.82293	0.491994	0.535628	0.335397	0.672358	0.213646	0.822633	0.0953052	0.94816	0.0887526	0.916877	-1.23679	0.00419189	1.0706	0.0024629	1.28921	0.00241636
CHMP2B	1.74654	2.01814e-06	2.57627	3.68894e-10	-0.188528	0.432042	1.38877	0.217466	-0.12325	0.886902	0.320276	0.765069	0.72204	0.518688	0.587821	0.561995	0.851713	0.344385	1.31744	0.168416	0.513717	0.647626	0.730871	0.255675	0.628072	0.187306	-0.443808	0.247474	-0.557322	0.23106
CHMP5	0.294161	0.508454	1.4283	0.00022788	-0.00699636	0.983295	0.218626	0.866466	-0.615565	0.222759	-0.439044	0.551856	-0.152236	0.891337	-0.0902195	0.930992	0.0588624	0.954798	0.0968562	0.926773	-0.0732037	0.959144	-0.196901	0.788246	-0.683936	0.251723	0.603528	0.224081	0.722763	0.229984
CHMP7	-1.34285	0.00755629	-1.17968	0.0107697	-0.223425	0.451009	0.362987	0.717236	-0.339701	0.448507	0.0106253	0.996413	0.1954	0.83153	0.203038	0.795681	0.5214	0.392093	0.80829	0.208469	-0.294344	0.735154	-0.239778	0.692863	0.187917	0.790979	-0.106983	0.865426	-0.145338	0.844882
CHN2	-2.40909	0.169604	-3.68485	0.0363337	-3.36562	0.00476707	-0.200309	0.964975	-0.398256	0.794983	-0.707236	0.741837	0.0029632	1	0.0309876	0.998032	0.628776	0.763269	-0.0125477	1	-0.664617	0.821304	-1.07715	0.498907	1.0778	0.607005	-0.794258	0.636198	-0.988487	0.628179
CHORDC1	0.342413	0.411562	1.0083	0.00586752	-1.3761	6.29296e-06	0.899945	0.527973	-0.321593	0.690492	-0.698574	0.50814	0.106286	0.953939	0.67947	0.528629	1.60025	0.0991147	1.62413	0.11624	-0.261848	0.880921	-0.53236	0.541103	1.84437	0.000776304	-1.45702	0.00234034	-1.79163	0.00203466
CHP2	1.69405	0.448347	3.93031	0.0448841	3.23993	0.0125597	-0.376278	0.942905	-0.2107	0.93898	-2.48505	0.348397	-2.43602	0.439644	-3.27032	0.247954	-2.77898	0.281375	0.937783	0.747352	3.11654	0.0548988	2.27534	0.118878	1.48994	0.385678	-1.16986	0.412836	-1.43949	0.407473
CHPT1	-2.62882	0.0908422	-4.83102	0.00348446	-3.59901	0.000726327	-2.82702	0.115713	-3.20481	0.00156234	-2.00501	0.140942	-1.98588	0.200416	-4.83855	0.00406533	-5.2655	0.00123058	-3.93567	0.0146645	-2.08251	0.134764	-2.64082	0.00625543	2.41138	0.213253	-1.87804	0.220612	-2.30151	0.219107
CHRD	-3.70331	0.130571	-4.86526	0.0440379	-1.59245	0.224412	-3.47848	0.48265	-2.41649	0.209548	-2.64151	0.356076	-3.49448	0.300509	-1.95652	0.514055	-2.91511	0.298495	-3.02646	0.313282	-2.31782	0.505548	-0.57695	0.822886	5.89599	0.0844977	-4.70854	0.0839753	-5.75484	0.0835877
CHRDL1	-1.26767	0.448107	-4.55076	0.0241786	0.879479	0.334774	1.60952	0.590555	-0.993207	0.590401	-1.34708	0.60966	-1.05763	0.752235	-4.35203	0.13826	0.590598	0.839743	3.09134	0.215189	1.55246	0.534976	2.53035	0.0725284	-0.228221	0.894854	0.261797	0.852878	0.302843	0.857892
CHRNB1	-2.71061	0.0960627	-3.03652	0.0441759	-1.52272	0.0931416	-2.72813	0.484584	-1.60424	0.41039	-1.94589	0.43939	-1.53838	0.620003	-3.45401	0.202259	-2.46367	0.317827	-2.66906	0.312385	-1.47234	0.659305	0.11402	0.979059	-0.381024	0.705336	0.37164	0.654129	0.432051	0.670196
CHST11	-2.58734	0.0758279	-2.84338	0.0343974	-0.956481	0.22948	0.230563	0.969662	0.730262	0.668254	-0.746732	0.802802	1.03308	0.752875	0.382505	0.91254	-1.46462	0.584055	-1.77377	0.530665	-1.43992	0.685037	3.43266	0.00853197	-3.19467	0.0289549	2.68333	0.0259839	3.24689	0.0269531
CHST15	-2.24395	0.0420747	-3.59729	0.00140814	-0.700671	0.249396	-0.514154	0.914571	0.508026	0.699459	0.515215	0.83019	0.241645	0.945289	0.202067	0.949317	-0.043774	0.994103	-0.733165	0.771335	-1.16333	0.641914	-0.0943843	0.97033	-1.59229	0.233738	1.36556	0.21592	1.64256	0.222871
CHST3	1.41648	0.0401406	0.532923	0.412547	1.95054	1.34579e-05	1.90496	0.539025	2.92154	0.0191192	-1.04805	0.686846	1.48513	0.592077	1.83003	0.43177	-2.05266	0.38936	-0.376299	0.910505	1.20919	0.630312	3.33164	0.00581674	-4.05761	0.000142899	3.36713	0.000202272	4.08155	0.00020722
CIDEA	4.20257	1.47885e-05	3.86062	3.39048e-05	2.43934	7.67117e-05	2.59761	0.534483	0.496029	0.880405	-0.393258	0.927021	-3.65225	0.397217	-4.20325	0.28291	-3.8873	0.258262	-4.04166	0.271573	5.24936	0.00070546	3.19003	0.0752816	-2.30703	0.229572	1.955	0.212601	2.36832	0.21628
CIDEC	-2.54122	0.222805	-6.17315	0.0145913	2.32389	0.0221885	-0.778191	0.437014	-0.297062	0.534054	0.146185	0.861911	0.142808	0.891825	0.00776505	1	-0.326102	0.648856	0.396562	0.590183	-0.268712	0.783516	0.429685	0.372148	1.10737	0.678681	-0.819301	0.709295	-1.01122	0.704163
CIITA	-1.36579	0.204187	-2.55319	0.0177782	-0.63228	0.320035	-3.05841	0.474385	-2.46591	0.238378	-2.12552	0.450158	-1.92025	0.574979	-3.33296	0.263208	-3.6447	0.194806	-1.59367	0.603377	-1.45189	0.702474	-1.58412	0.507273	1.16429	0.411523	-0.902062	0.449419	-1.11412	0.441903
CILP	-1.9381	0.419291	-5.36398	0.042849	2.62055	0.023656	-0.482865	0.956188	-4.55422	0.181087	-5.38349	0.200805	-4.83985	0.307815	-2.86072	0.487718	-1.47548	0.720196	1.43804	0.734087	0.51656	0.937319	2.87306	0.352394	10.109	0.0514786	-8.2558	0.0507484	-10.0672	0.0510571
CISD2	0.678959	0.199189	1.47145	0.00232909	-1.33765	0.000501064	0.334664	0.862071	-0.208548	0.829829	-0.377324	0.769364	0.269037	0.873765	0.178694	0.908959	0.723403	0.515255	0.829933	0.482872	0.166755	0.937377	-0.302396	0.791578	-2.08415	3.34055e-06	1.78681	8.37656e-07	2.15793	9.13245e-07
CISD3	-2.91438	0.04137	-3.30609	0.0143053	-2.2073	0.00934017	-1.13827	0.70156	-2.36275	0.10514	-1.74994	0.354892	-2.16724	0.32521	-2.50585	0.208568	-1.82355	0.32182	-1.4927	0.457562	-2.58507	0.2677	-2.08747	0.192961	-2.3747	0.0330998	2.01793	0.0216468	2.4388	0.0227685
CITED4	0.878584	0.388158	3.27282	0.000316432	0.832561	0.16376	-3.67849	0.269596	-1.08039	0.517656	-2.26965	0.295175	-3.66958	0.163572	-3.83322	0.10898	-4.63937	0.0491956	-3.46702	0.14064	0.369859	0.919721	-1.31264	0.447939	-1.91709	0.193278	1.69661	0.151809	2.04625	0.156664
CKAP2	1.08389	0.290918	2.10924	0.0209829	1.19056	0.0515051	1.47533	0.642049	2.41585	0.0197665	0.380657	0.876517	1.64677	0.446025	1.33974	0.493483	2.32262	0.177089	2.95822	0.108224	1.51125	0.3421	0.385646	0.810137	-3.31353	0.0189595	2.78454	0.0180784	3.37307	0.0186213
CKB	0.567706	0.702172	2.84104	0.0149488	0.080182	0.933985	0.339894	0.933797	3.74325	0.000239337	2.84834	0.141428	2.78018	0.208533	1.10744	0.608603	0.214644	0.938864	-1.5501	0.48815	-0.44995	0.903201	-0.228425	0.923601	-5.58572	0.000335337	4.63733	0.000265723	5.63266	0.000263026
CKMT1A	7.79606	0.000503294	9.55779	4.48288e-05	5.15209	9.95989e-05	1.0404	0.901738	3.46021	0.366087	-0.531273	0.930274	-4.02277	0.559606	-6.49088	0.373526	-6.49088	0.288446	-3.0415	0.56833	5.83562	0.00881758	3.57063	0.254193	13.1323	0.0147605	-10.7337	0.0148328	-13.0791	0.0148173
CKMT2	-10.1206	0.0957212	-13.1906	0.0389041	-8.38677	0.0164222	-9.64243	0.405095	-9.26421	0.187061	-9.85608	0.172755	-7.99231	0.304949	-10.2504	0.174064	-10.108	0.146039	-8.69942	0.22173	-9.15586	0.388776	-4.05062	0.663806	12.671	0.0611138	-10.3949	0.0588915	-12.6695	0.0592094
CLASRP	-0.921229	0.0102663	-1.05815	0.00193489	0.957834	1.19541e-05	0.473101	0.778688	0.543098	0.37832	2.15171	0.0256605	1.74512	0.107051	1.95303	0.0461135	2.04477	0.0294115	2.22477	0.0233223	0.0907063	0.961712	0.137454	0.896969	-0.946296	0.0402646	0.850377	0.0344521	1.01561	0.037665
CLCA2	10.6543	4.40534e-08	12.1615	4.793e-09	8.2796	1.37679e-10	1.87069	0.834557	4.16592	0.40231	-0.249305	0.974821	0.788834	0.927498	-5.82179	0.534589	-3.17031	0.613662	-0.780564	0.914949	5.29952	0.198418	5.95528	0.074135	6.4889	0.0142224	-5.26973	0.0147279	-6.43724	0.0145786
CLCN2	-0.674351	0.338024	-1.62037	0.017358	0.241316	0.566229	0.149665	0.970483	-0.476436	0.718261	-0.0643014	0.983957	-0.518525	0.835833	0.31852	0.888176	0.807298	0.646457	0.499079	0.812625	-0.835979	0.733392	0.263348	0.884193	1.40174	0.415837	-1.0505	0.445328	-1.30006	0.437749
CLCN6	-1.28953	0.000388505	-1.97737	6.07797e-07	0.357868	0.075619	-0.070423	0.969566	-0.173157	0.77326	-0.353044	0.668872	-0.171512	0.884133	-0.413226	0.629577	-0.219929	0.80575	0.40827	0.627653	-0.383898	0.706589	0.365205	0.54839	0.386514	0.675136	-0.216834	0.769976	-0.286404	0.747176
CLDN17	5.84395	0.000719445	5.31154	0.00147101	3.8187	0.000168572	NA	NA	NA	NA	NA	NA	NA	NA	NA	NA	NA	NA	NA	NA	NA	NA	NA	NA	NA	NA	-6.45116	0.042986	-7.86278	0.0431063
CLDN19	3.76292	0.0463391	1.8916	0.310176	0.787872	0.517493	-1.69728	0.852753	-1.72928	0.729303	-2.40968	0.644867	-3.80482	0.552953	-3.43388	0.53465	-3.95021	0.428671	-2.55633	0.640386	-1.09164	0.89301	1.34002	0.734679	3.765	0.446502	-2.96955	0.457123	-3.63568	0.455535
CLDN20	3.32393	0.000106192	1.09118	0.183413	0.621464	0.265972	1.245	0.466859	2.65797	4.0007e-05	0.685855	0.596456	2.44545	0.0813665	2.64092	0.0375733	1.31759	0.259321	1.34887	0.281107	1.45236	0.175129	4.34511	1.89882e-09	-0.212135	0.87482	0.263356	0.800813	0.301519	0.812174
CLDN23	5.11035	0.00298757	3.55685	0.0236039	5.95341	1.01116e-06	1.38057	0.754633	0.976127	0.632551	1.00073	0.768411	-3.56299	0.483978	-3.56299	0.424328	-3.56299	0.312017	-3.56299	0.341357	4.02847	0.00821842	1.90381	0.337289	14.7058	0.00159813	-12.0424	0.00164562	-14.6705	0.00158722
CLDN8	12.039	0.00613407	9.70068	0.013276	0.354214	0.871941	4.70531	0.755807	1.71584	0.866941	-2.17522	0.862886	-2.17522	0.902666	-2.17522	0.885474	-2.17522	0.845134	-2.17522	0.854331	2.83093	0.637992	0.647787	0.933251	22.5276	0.021749	-18.4318	0.0207159	-22.4431	0.0207825
CLDND1	0.667127	0.0203389	1.1163	4.68349e-05	-0.0254315	0.901393	-0.239172	0.915305	-0.266861	0.763103	-0.877548	0.421636	-0.552733	0.695735	-0.588261	0.628773	-0.304383	0.81108	0.136686	0.93222	-0.288757	0.873549	-0.183879	0.876159	-1.71231	0.00925027	1.46705	0.00522397	1.76899	0.00558635
CLEC19A	6.91042	1.28282e-05	6.87602	9.57806e-06	3.91396	0.00014807	NA	NA	NA	NA	NA	NA	NA	NA	NA	NA	NA	NA	NA	NA	NA	NA	NA	NA	NA	NA	NA	NA	NA	NA
CLEC1A	-1.06427	0.413787	-2.59735	0.0421553	-1.60375	0.0448429	-1.68534	0.709162	-3.33143	0.0659833	-1.90072	0.452169	-1.99468	0.511673	-1.75208	0.512042	-3.55253	0.165353	-1.81922	0.499746	-1.71344	0.563516	-1.1694	0.550287	-2.63369	0.0947235	2.20255	0.0900221	2.66769	0.0918351
CLEC4G	-5.48767	0.0965915	-11.576	0.0118396	-1.30372	0.404413	-6.29138	0.344714	-4.6487	0.157098	-7.84986	0.0995786	-6.66285	0.194469	-12.6671	0.0553853	-10.7862	0.0459689	-6.2436	0.166196	-1.47317	0.801483	-5.1539	0.14725	12.3845	0.0791475	-9.9915	0.0780578	-12.1911	0.0782526
CLEC9A	-4.76087	0.0617247	-6.9658	0.010283	-5.29938	0.00184018	-10.1762	0.239549	-7.05516	0.0673897	-6.13154	0.252454	-6.91622	0.2742	-11.6825	0.107876	-9.83174	0.0971205	-7.15583	0.208362	-5.24115	0.400052	-6.24743	0.101587	-0.296819	0.86614	0.321917	0.822174	0.372358	0.82862
CLHC1	-0.913729	0.0287666	-1.20441	0.00233815	-1.26754	9.73371e-06	-0.659596	0.706432	-0.61799	0.444238	-1.00625	0.391397	-0.0223559	0.999023	-0.913385	0.459501	-1.75874	0.12901	-0.855472	0.495271	-0.385063	0.831364	-0.654476	0.496488	-0.186792	0.92373	0.246313	0.872454	0.283415	0.878217
CLIC3	4.11171	9.93735e-05	4.90242	5.48252e-06	4.73393	2.84623e-09	0.153021	0.972867	-0.63809	0.63351	0.97301	0.60628	1.13954	0.607457	0.613172	0.781795	0.457062	0.832613	1.05392	0.592631	1.12658	0.551098	0.472999	0.774709	4.47142	0.0899516	-3.63193	0.0930296	-4.43272	0.0925621
CLIC5	-5.68546	0.00075067	-7.3053	5.39889e-05	-5.50531	2.74404e-06	-6.13603	0.169702	-6.60411	0.00940975	-5.28252	0.0908274	-5.95552	0.103257	-8.2773	0.0216802	-8.17248	0.017278	-6.43284	0.0527592	-5.45044	0.103461	-2.78482	0.270988	3.70769	0.0925044	-2.97311	0.0996605	-3.6375	0.0986215
CLK2	-0.940731	0.0137527	-0.673279	0.0492806	0.542301	0.012846	0.209509	0.895726	0.277441	0.628217	0.731728	0.350916	0.742957	0.422795	0.724609	0.369763	1.03842	0.167037	1.15092	0.154502	0.345084	0.737127	-0.0132826	0.990787	-1.62968	1.21096e-05	1.40471	1.51911e-05	1.69286	1.5754e-05
CLK3	-0.790569	0.0448619	-0.622242	0.0754118	0.560173	0.0127026	0.600868	0.520837	0.27674	0.541927	0.916959	0.15873	0.994332	0.181278	1.51909	0.0247825	1.2906	0.0458226	1.08971	0.104296	0.65595	0.339302	0.062249	0.935528	-0.688531	0.0446351	0.635902	0.0309967	0.75717	0.0337954
CLMN	-1.32524	0.479874	-3.80658	0.0482707	-2.15629	0.0618687	1.34742	0.630106	-0.969824	0.545156	-0.77058	0.757783	-1.46844	0.594937	-0.838237	0.751782	-1.28136	0.573288	-1.07937	0.667606	0.43526	0.905393	0.47632	0.819539	8.33768	0.00351866	-6.7203	0.00343951	-8.2016	0.00333958
CLMP	3.09066	0.01323	1.07246	0.363442	1.83262	0.0176076	2.92153	0.281625	3.18568	0.00592311	3.23976	0.134484	3.28114	0.183871	2.66121	0.227651	2.70565	0.188873	2.70545	0.221198	1.86791	0.415824	2.43639	0.0674286	-4.87862	1.69512e-05	4.02492	2.66231e-05	4.8854	2.70053e-05
CLN3	-1.48298	0.00721889	-1.49538	0.00398751	0.609374	0.0416322	1.54865	0.171845	0.24662	0.733815	1.80103	0.0576647	1.89754	0.0792214	0.840873	0.384319	0.789089	0.386612	0.962506	0.31981	0.755462	0.4803	-0.0868218	0.94195	-1.03334	0.110951	0.9202	0.0877792	1.10069	0.0933101
CLN8	1.10746	0.0897714	2.14558	0.000353542	1.99014	3.13203e-06	0.0338807	0.993083	-0.334665	0.803697	0.340771	0.86403	0.429616	0.853909	-0.568452	0.772302	-0.931508	0.57691	-0.487268	0.809019	0.296843	0.918665	-0.594245	0.700036	1.10753	0.0568886	-0.842059	0.0719294	-1.04292	0.0668025
CLNK	-2.55191	0.183219	-5.83899	0.00938209	-3.16504	0.0132339	1.08146	0.891848	-1.13865	0.784289	-2.612	0.623063	-4.69678	0.529111	-4.69678	0.469783	-4.69678	0.36996	-2.8806	0.59393	-1.9385	0.763121	-3.48244	0.381518	0.405219	0.830133	-0.231529	0.887922	-0.305901	0.874616
CLSTN2	2.2002	0.0697764	3.11286	0.00506038	3.14535	8.02479e-05	-1.51438	0.762931	-0.903723	0.690088	-5.1654	0.122938	-9.25273	0.0738328	-1.92756	0.536654	-1.05158	0.737639	1.30096	0.67406	-0.0992995	0.989783	1.32881	0.561096	2.4062	0.211059	-1.90784	0.227127	-2.34359	0.224339
CLTB	0.825828	0.447731	2.03561	0.0285328	0.763625	0.231867	-0.372106	0.828588	-0.500924	0.467658	-0.118963	0.927368	0.0381079	0.986788	0.903352	0.329468	0.46287	0.631844	0.135076	0.919494	0.466691	0.681785	0.432044	0.574189	2.70802	0.0315886	-2.17887	0.0339323	-2.67077	0.0333555
CMAS	-0.457616	0.386814	-1.15438	0.0198817	-1.65249	1.10565e-05	0.707362	0.480163	-0.667561	0.209548	0.260915	0.762053	0.444047	0.639319	0.73084	0.340019	1.30197	0.075087	0.966561	0.209343	-0.21436	0.866762	-0.413527	0.520335	-2.25776	0.000439785	1.93208	0.000244401	2.33742	0.000250007
CMBL	-2.54976	0.10328	-3.0746	0.0368493	-3.37658	0.00139394	-4.02887	0.253683	-4.21876	0.0257253	-5.34928	0.0421002	-3.1325	0.245382	-4.26146	0.09587	-3.67235	0.115749	-3.61407	0.145741	-2.18393	0.485907	-3.51877	0.0604887	2.90492	0.171272	-2.30403	0.173646	-2.82202	0.172521
CMKLR1	-1.88206	0.203978	-3.66415	0.0174666	-1.03971	0.228865	0.288593	0.964975	-1.3156	0.520708	-2.05321	0.483282	-0.0525295	0.998589	0.942468	0.772128	0.0318649	0.999857	1.0178	0.7477	-1.76493	0.645897	-0.064334	0.986463	1.23351	0.583475	-0.979211	0.598718	-1.20829	0.592643
CMPK1	1.2676	0.134493	1.95789	0.0110747	-0.656584	0.248571	0.936142	0.450303	0.0638165	0.941261	0.117792	0.927454	0.378533	0.761889	1.107	0.235155	1.54146	0.0828301	0.807565	0.402389	0.722556	0.49186	0.485051	0.498472	-1.64863	0.0131485	1.40466	0.00806026	1.69627	0.00835394
CMTM3	-1.4131	0.282735	-3.11307	0.0207583	0.374015	0.622761	0.230346	0.962147	0.580903	0.623261	1.34022	0.463253	1.18134	0.601418	-0.142157	0.965019	0.558762	0.796402	1.36275	0.484484	-0.412455	0.894874	0.128534	0.953689	-3.44141	0.000452646	2.87202	0.000562071	3.47918	0.000566381
CMTM7	-2.48479	0.0423141	-3.64171	0.00299158	-0.0135531	0.987093	-1.13412	0.756467	-0.40411	0.787783	-0.831058	0.697944	-0.531344	0.852819	-1.21249	0.573288	-1.34898	0.496231	-1.00748	0.64968	-1.05419	0.684079	-0.454999	0.815501	-2.20136	0.0260452	1.86184	0.0239769	2.24871	0.0250652
CMTR1	-1.34233	6.29555e-05	-1.37538	2.96549e-05	0.461777	0.0137191	0.0304189	0.989724	-0.278858	0.690011	0.309445	0.764969	0.412231	0.733688	0.278413	0.805884	0.455121	0.632683	1.00517	0.275389	-0.17112	0.9231	0.78317	0.224941	-0.499918	0.237326	0.473208	0.189251	0.560623	0.198389
CMYA5	-8.17686	0.103021	-10.1332	0.0407174	-8.58781	0.00759425	-6.18698	0.597866	-6.39872	0.330973	-7.72012	0.283086	-7.88356	0.349078	-7.87856	0.288384	-7.42297	0.285157	-5.9323	0.419277	-6.76873	0.513249	-0.0447346	0.997582	13.7875	0.0281448	-11.2691	0.0275693	-13.7379	0.0276979
CNEP1R1	0.668433	0.0645659	0.81773	0.012522	-0.726702	0.00285464	0.222133	0.906616	0.071134	0.936481	-0.0506282	0.974041	0.0356089	0.989076	0.344789	0.766438	0.822117	0.373181	0.390843	0.727185	-0.289445	0.857435	0.801452	0.224847	-1.85149	0.00715478	1.57232	0.00690748	1.8963	0.00734
CNFN	11.7265	6.90234e-06	14.0015	1.4223e-06	12.8638	6.27807e-08	0.615237	0.935165	5.96152	0.108701	-3.24469	0.559482	1.03814	0.858894	-3.24469	0.622047	-0.560513	0.936644	-0.0812825	1	6.41378	0.000497866	3.96862	0.0549192	6.82909	0.00751852	-5.52629	0.00880305	-6.74958	0.00859418
CNIH1	1.07888	0.028094	1.31328	0.00364021	-0.930987	0.00614838	-0.828664	0.508131	-0.393156	0.467006	-1.4356	0.0901988	-0.826039	0.384863	-0.840584	0.308658	-0.383097	0.652846	-0.299875	0.754238	-0.389235	0.711638	0.0747551	0.933657	-1.41013	0.0144724	1.20738	0.0124938	1.45425	0.0131637
CNIH4	0.6281	0.0343802	0.689	0.010969	0.574344	0.00206456	0.511955	0.678089	0.391093	0.464618	-0.652171	0.410459	-0.0325953	0.98645	0.0120166	0.998999	0.960934	0.189128	0.939215	0.232843	0.692943	0.415824	0.644932	0.219462	-1.88632	0.00610837	1.59313	0.00530657	1.92789	0.00533048
CNKSR2	-2.71736	0.234926	-6.06522	0.0235077	-3.31627	0.0248824	-1.70822	0.681783	0.623472	0.726708	-0.452056	0.886616	-1.83439	0.555214	-3.65241	0.190066	-2.9488	0.243656	-0.999359	0.731659	-2.85811	0.43229	0.0220985	0.995486	2.82627	0.194933	-2.2662	0.201561	-2.77797	0.199465
CNKSR3	0.646814	0.212158	1.77495	0.000209448	0.216735	0.517236	-0.707984	0.824957	0.145891	0.918022	0.223684	0.921344	0.127561	0.969451	-0.891593	0.636377	-0.251476	0.909851	-0.305048	0.894121	-0.493841	0.855914	-0.418023	0.80406	-1.18297	0.158187	1.04199	0.117297	1.24831	0.124491
CNN3	0.824173	0.30833	1.41229	0.0482707	-0.319562	0.552873	0.213259	0.959555	-0.0624872	0.966571	-0.328846	0.877596	-0.6453	0.77903	0.62945	0.744093	1.88033	0.207558	1.23614	0.465936	-0.448277	0.85834	0.751775	0.523009	-0.0664883	0.967944	0.113348	0.93366	0.12237	0.938361
CNPY1	1.67341	0.308729	5.1855	0.000611318	2.24781	0.022666	0.52542	0.972797	-3.31215	0.386974	1.45053	1	1.45053	1	1.45053	1	1.45053	1	1.45053	1	-3.81007	0.634303	-2.71773	0.526908	NA	NA	-7.73984	0.00705825	-9.44234	0.00695112
CNPY4	0.287781	0.540231	1.17931	0.00315502	0.931216	0.00073254	1.34297	0.187499	1.09363	0.0260541	1.39885	0.0935002	1.26761	0.177642	1.18154	0.161073	1.86379	0.0248545	1.82351	0.0341184	0.603191	0.521639	0.900229	0.0934747	-2.29992	0.000913764	1.92986	0.000793972	2.33567	0.000782446
CNR2	-6.44889	0.052776	-6.46462	0.0337427	-3.78054	0.0291309	-4.43897	0.442049	-2.89936	0.293097	-4.46284	0.276457	-5.91844	0.256421	-8.35214	0.139268	-8.35214	0.0898513	-8.35214	0.109423	-2.89252	0.567399	-4.53611	0.169284	-3.18137	0.22848	2.70296	0.20935	3.26691	0.214037
CNRIP1	-0.250929	0.771866	-2.23277	0.00511062	0.366453	0.420139	0.644891	0.845585	0.499748	0.677781	-0.0553054	0.987698	-0.209761	0.945497	-1.22054	0.527549	-0.0869992	0.977046	0.763171	0.697248	0.0258207	0.995258	0.946363	0.483584	-0.689663	0.622273	0.609029	0.597303	0.723337	0.607243
CNTFR	-1.44867	0.287712	-3.91445	0.0091414	-0.495978	0.541105	-1.40958	0.784455	-2.30372	0.245262	-3.25632	0.261513	-2.5621	0.449757	-2.19863	0.45821	-0.756674	0.811779	-0.622748	0.860093	0.255368	0.959096	1.02757	0.606035	2.79667	0.199726	-2.22102	0.21004	-2.7305	0.207512
CNTN2	-0.174351	0.92652	4.38262	0.000643343	0.531104	0.583937	-1.07867	0.818861	0.726758	0.712939	-5.70989	0.0926631	-5.31621	0.16228	0.721679	0.843385	-0.881933	0.764789	-6.00924	0.0821462	-0.149313	0.981022	0.453777	0.864698	-0.786208	0.710321	0.708739	0.678816	0.836146	0.688728
CNTNAP4	3.4218	0.00549482	4.59603	0.000148743	1.76476	0.0251549	0.535939	0.932452	3.25523	0.0523851	0.0920436	0.994102	-1.62459	0.69075	2.1654	0.506662	2.15671	0.478415	1.47841	0.6751	2.90696	0.396318	0.340306	0.923601	-0.247611	0.960321	0.344044	0.928528	0.394615	0.931096
CNTROB	-1.2284	0.00840757	-1.20595	0.00562057	0.312762	0.232315	0.0260825	0.991289	0.181686	0.792576	0.761737	0.369932	0.983674	0.310557	0.901667	0.296026	0.928973	0.255511	1.50748	0.0862825	0.316852	0.794231	-0.130397	0.893555	-1.43394	0.00283224	1.239	0.00361115	1.49276	0.00371076
COCH	6.77403	0.00300465	3.83796	0.0497591	3.49167	0.0073216	1.18375	0.895726	2.32209	0.496254	5.68243	0.234508	4.07618	0.468149	-1.59535	0.82863	0.661907	0.9177	-1.63546	0.811721	4.66297	0.285021	5.45114	0.0995435	1.00786	0.784664	-0.807796	0.790826	-1.00471	0.784689
COG4	-0.000265454	0.999506	0.776823	0.00348136	0.12585	0.495902	0.808717	0.297758	0.177833	0.695229	0.950442	0.117339	0.751903	0.27218	0.6973	0.257428	0.832689	0.14981	1.0688	0.0873468	0.064886	0.957671	0.0340636	0.966473	-0.682277	0.113111	0.622612	0.0705426	0.743617	0.0738756
COL12A1	2.40647	0.0336155	1.34596	0.189465	1.52627	0.0268811	3.48216	0.277284	3.26623	0.00238303	1.55675	0.512997	3.10636	0.225518	4.13674	0.0707786	3.96594	0.0655763	3.51581	0.124573	0.732379	0.786088	2.72329	0.0168209	-3.32297	0.0159352	2.78698	0.0142903	3.37583	0.0146998
COL16A1	2.90036	0.00504427	2.16057	0.0246189	2.81354	3.58537e-05	3.43739	0.146797	4.53819	9.58978e-06	4.4846	0.0251581	4.67223	0.0348237	5.40822	0.00844993	5.45791	0.0068997	5.54844	0.0117867	2.18577	0.161036	4.81049	1.81306e-06	-5.04879	1.35992e-07	4.17988	2.10191e-07	5.07731	2.03458e-07
COL17A1	11.4721	2.93835e-07	12.3996	7.79906e-08	10.4719	6.21492e-11	8.76024	0.116989	10.9931	0.00690166	5.19467	0.164478	5.42852	0.206683	5.28717	0.16751	4.12014	0.242774	3.68096	0.332522	8.09677	1.82661e-05	6.03777	0.00698968	10.3716	0.000204141	-8.49326	0.000275584	-10.352	0.000261576
COL1A1	3.22791	0.00206088	0.811744	0.423239	4.77996	2.65184e-09	7.17169	0.00545447	9.5706	1.09445e-09	8.79855	0.00155283	7.50548	0.00719312	8.15869	0.00308403	7.53624	0.00442628	7.31921	0.00910342	4.78239	0.00014104	4.65854	3.8405e-05	-6.72558	0.000706255	5.56122	0.000717068	6.74718	0.000743847
COL1A2	3.14036	0.00160778	0.869333	0.362593	3.43885	6.44322e-07	5.53441	0.0288139	7.80962	1.26473e-08	7.18238	0.0046919	6.1228	0.0229386	6.80278	0.007777	6.29017	0.00912194	6.0741	0.0160804	3.99358	0.00155235	4.04778	0.000193517	-7.77934	7.66759e-06	6.40023	8.92738e-06	7.77658	9.36164e-06
COL25A1	3.50907	0.00832373	1.11599	0.388329	1.86096	0.0232571	3.14316	0.62603	5.17685	6.88532e-05	2.34717	0.440504	3.83092	0.343148	4.80189	0.212327	2.35972	0.427337	-0.00947332	0.938574	0.215025	0.9544	5.00221	7.36824e-05	-0.0766266	0.986943	0.0942398	0.983629	0.0943292	0.985004
COL27A1	-0.835557	0.270599	-1.78292	0.0160194	-0.552329	0.224239	-0.772907	0.874393	0.177604	0.928004	-0.607376	0.828195	2.5257	0.302629	1.33819	0.577337	-0.119331	0.97603	0.728641	0.791647	-0.91104	0.77746	2.66332	0.030416	-4.52272	0.000927218	3.76617	0.00101711	4.56931	0.00102014
COL5A2	1.79416	0.0404434	0.3219	0.723117	1.9363	0.000455509	3.49548	0.192439	4.12407	1.38056e-05	3.3542	0.096649	3.97983	0.0820983	4.7618	0.0200549	4.65438	0.0179037	4.26859	0.0379305	1.51912	0.434862	1.97328	0.0681406	-5.13649	0.000170857	4.22904	0.000224653	5.13415	0.000226045
COL7A1	5.39573	2.41359e-09	5.77454	4.91396e-10	4.52285	2.758e-12	2.94461	0.434027	5.88414	0.0114121	2.15774	0.396905	1.59207	0.619952	1.00429	0.746955	0.375599	0.915499	1.50966	0.596829	4.21901	0.00374654	2.22724	0.183018	5.11785	0.000659536	-4.15416	0.00105773	-5.07158	0.000995503
COL8A2	3.93117	0.000529007	2.01941	0.0545372	3.60678	2.86649e-06	3.21061	0.18827	4.96774	5.90719e-06	3.131	0.118942	4.01795	0.08243	3.60699	0.0811875	4.66796	0.0209396	5.00258	0.0200318	2.53225	0.0802257	6.38049	1.8811e-08	-11.6983	7.26645e-11	9.62922	9.49025e-11	11.706	9.67195e-11
COLCA2	-1.73067	0.304568	-3.93684	0.0421553	-2.33707	0.030527	-6.20475	0.294567	-2.84933	0.219327	-7.04575	0.0871894	-4.10038	0.317581	-6.13226	0.129826	-6.82099	0.0766826	-5.69623	0.143752	-4.13135	0.354263	-0.738921	0.798801	-0.932533	0.636456	0.884503	0.564998	1.05489	0.573864
COLGALT2	-2.36442	0.157082	-3.39958	0.0389924	-1.89226	0.056669	-1.84118	0.549656	-1.6967	0.213125	-4.03353	0.0604535	-0.155891	0.965144	-0.693816	0.75951	-2.69207	0.159248	-2.5318	0.21548	-1.28402	0.601504	3.55208	0.000120337	-2.5839	0.123088	2.18434	0.110355	2.64018	0.114199
COLQ	2.11477	0.0384892	2.41702	0.00965821	1.32099	0.0359752	-0.582057	0.929345	1.32946	0.463023	1.86524	0.532135	1.39928	0.718378	-0.355107	0.938573	-0.136303	0.980243	0.636585	0.87232	-4.12549	0.396318	1.17578	0.718007	-8.30096	3.33294e-07	6.86962	3.14185e-07	8.34087	3.2617e-07
COMMD2	0.915133	0.0591145	1.04509	0.0171921	-0.758777	0.0185436	0.0296726	0.990098	-0.647287	0.296232	-0.733806	0.420883	-0.580244	0.609862	-0.621979	0.523089	-0.0569278	0.967758	-0.0765511	0.958161	-0.372753	0.775344	0.0254954	0.984379	-2.14799	8.38822e-05	1.81252	8.20036e-05	2.19115	7.88675e-05
COMMD7	-1.16838	0.00170695	-1.13241	0.00137687	-0.609567	0.00763195	0.27935	0.7568	-0.236439	0.546841	0.0672443	0.929951	0.165217	0.836263	0.0615912	0.941408	0.290556	0.609453	0.252424	0.686515	-0.332386	0.63418	-0.325784	0.463598	-2.5313	9.5702e-08	2.14002	2.0134e-07	2.58716	2.15479e-07
COMTD1	1.06783	0.228607	2.58771	0.00132892	1.27137	0.0185718	-0.111968	0.964208	-0.0963405	0.924001	1.21783	0.24059	1.22353	0.306125	-0.361648	0.786354	-0.225662	0.867386	0.477796	0.69303	-0.0189212	0.994473	-0.375111	0.718939	1.19711	0.137586	-0.918678	0.158335	-1.13502	0.152794
COPE	0.667618	0.173836	1.10901	0.0132056	0.38867	0.200042	0.779339	0.453768	0.408423	0.37832	0.659628	0.356879	0.342516	0.721579	1.49127	0.0461135	1.38244	0.0502094	0.946967	0.199586	0.226266	0.832828	0.195811	0.781556	-1.5744	0.0335062	1.31795	0.0317635	1.59089	0.0330623
COPG2	0.708745	0.0895133	1.09346	0.00403442	0.787489	0.00245143	1.22399	0.250662	0.288007	0.65642	0.669173	0.435858	0.892761	0.369423	0.390675	0.695633	0.64534	0.444211	0.985577	0.260893	0.792075	0.397324	0.632476	0.304734	-0.450385	0.332381	0.438859	0.257406	0.51847	0.269811
COPS2	0.363706	0.515759	1.0327	0.029126	-1.12646	0.00221837	0.326316	0.828658	-0.50981	0.411189	-0.92012	0.287809	-0.533452	0.620951	-0.33389	0.746442	0.184614	0.861502	0.134614	0.912251	-0.370295	0.75918	-0.137178	0.887246	0.462804	0.556804	-0.328314	0.620239	-0.415561	0.604294
COPS7B	-0.888803	0.0311201	-0.892643	0.0177801	0.332607	0.150001	0.198805	0.908347	0.0282173	0.976285	0.518968	0.554723	0.617989	0.548859	0.651086	0.464212	0.915489	0.258075	0.965757	0.263074	0.276785	0.825358	0.115446	0.907439	-1.00214	0.0143615	0.891011	0.00949383	1.06463	0.0110042
COPZ1	-0.734187	0.0119998	-0.661471	0.013918	0.152695	0.375803	0.903364	0.430138	0.322953	0.556467	0.331242	0.713592	0.277867	0.809841	0.861064	0.291587	1.49883	0.056303	1.2115	0.142888	0.156525	0.915494	0.330836	0.629522	-2.60125	1.62897e-08	2.1856	1.06257e-08	2.64452	9.99606e-09
COQ2	-1.93296	0.0160358	-0.980345	0.146222	-2.36951	1.99766e-05	0.0944051	0.967031	-1.02382	0.167828	-0.518688	0.640185	-0.0881477	0.964859	-0.238977	0.860622	0.019383	0.995367	0.189508	0.893779	-1.49309	0.172848	-1.3754	0.0755469	-0.352632	0.565277	0.351565	0.485019	0.408795	0.508466
CORO1A	-3.3615	0.074213	-4.4208	0.0159569	-1.1836	0.231867	-3.1528	0.505145	-2.01266	0.349036	-2.68456	0.369534	-2.43205	0.493462	-3.05434	0.323132	-3.02654	0.303619	-2.71576	0.38966	-2.02643	0.608594	-2.64434	0.294605	-3.56123	0.0599814	2.98491	0.0559353	3.61963	0.0572643
CPA5	-0.330682	0.838654	-3.9665	0.0168513	1.16065	0.141595	-2.67816	0.657633	-1.43197	0.560089	-1.36146	0.712648	-2.82623	0.513138	-2.80146	0.456608	-1.98932	0.56994	-1.49815	0.696048	-0.531587	0.932757	-1.36061	0.656717	5.76801	0.039431	-4.63693	0.0387479	-5.66694	0.038568
CPEB1	-1.34538	0.310667	-3.73118	0.00962893	1.89156	0.00700507	-0.0586507	0.992635	-0.779176	0.70777	-1.42493	0.63368	-1.22231	0.744872	-1.02359	0.761309	-0.71972	0.828074	-0.323355	0.937766	1.05801	0.739519	1.92359	0.322327	5.42262	0.00997301	-4.38707	0.0114819	-5.35803	0.0111947
CPEB2	2.18991	0.00049012	3.0234	2.42153e-06	0.956235	0.0173942	1.31612	0.308521	0.319116	0.701129	0.285185	0.825248	0.712461	0.589303	0.666679	0.56663	0.81807	0.43372	0.536658	0.658663	1.37166	0.100192	1.08289	0.1146	2.07931	0.00324985	-1.62056	0.00341233	-1.99356	0.00307106
CPEB3	-1.47899	0.142913	-2.36893	0.0168244	-1.89613	0.004057	-1.76284	0.265634	-1.6113	0.0542832	-2.22407	0.0653853	-1.70961	0.199815	-1.73236	0.147858	-1.78337	0.113433	-1.90515	0.115274	-0.934131	0.512778	-0.758686	0.400276	2.09311	0.0586972	-1.64605	0.0670397	-2.02629	0.0656223
CPED1	-2.03197	0.166476	-3.97162	0.0103606	-2.85553	0.00395435	-2.33048	0.428649	-0.997895	0.428373	-1.76462	0.338755	-1.61981	0.460391	-2.97493	0.138138	-2.82948	0.128498	-1.69289	0.382809	-1.39075	0.544425	-0.271582	0.887246	-0.571359	0.588454	0.533457	0.519225	0.633974	0.530349
CPNE3	1.15117	0.00347094	1.37997	0.000264714	0.196021	0.450091	1.60816	0.261805	0.557682	0.468459	0.243263	0.867311	1.0197	0.445673	0.573055	0.657912	0.63151	0.592491	0.845279	0.48815	0.866448	0.499097	0.585755	0.50847	-0.26188	0.817854	0.293165	0.745762	0.341098	0.756417
CPNE5	4.5631	0.0139134	2.09957	0.215246	2.15622	0.0496712	0.881459	0.849841	3.38619	0.000651221	3.4922	0.0945344	1.6311	0.531609	1.98378	0.362948	2.68208	0.180649	2.34908	0.278294	0.806238	0.74495	-0.192763	0.934215	-3.28653	0.114532	2.81694	0.0958592	3.40383	0.0990376
CPNE9	-2.46907	0.0116978	-3.45554	0.000669555	0.241372	0.654243	-0.158324	0.972524	-0.978852	0.513869	0.205055	0.941376	0.881545	0.733383	-0.839591	0.732373	-0.182935	0.949687	0.246678	0.932456	2.23374	0.207158	0.761421	0.656735	-0.557327	0.608953	0.535801	0.551033	0.630715	0.564193
CPSF6	1.45386	0.00376381	1.03963	0.027437	-0.370754	0.271442	0.155742	0.932975	0.251168	0.707341	-0.172205	0.881139	0.0645551	0.972487	-0.0192679	0.996338	0.691459	0.418197	0.9569	0.287124	-0.0208004	0.99298	0.337415	0.659393	-0.317177	0.37674	0.336779	0.287032	0.391335	0.309301
CPSF7	-1.49219	1.0056e-05	-1.5691	3.20652e-06	0.407548	0.0253043	0.0707856	0.966468	-0.258871	0.619905	-0.104311	0.913325	0.1626	0.880687	-0.0822344	0.938435	0.499328	0.468965	0.917233	0.199466	-0.103034	0.941935	0.0592871	0.945021	-0.102825	0.817436	0.166732	0.623679	0.182586	0.662261
CPT1A	-2.40472	0.0476656	-0.257131	0.810834	-1.63696	0.0206857	-2.7133	0.290286	-2.01384	0.117865	-2.8579	0.120518	-1.82448	0.372791	-3.09941	0.104735	-3.19825	0.0763081	-2.06487	0.256979	-2.05123	0.374373	-1.24898	0.374153	-1.53863	0.309101	1.34912	0.259226	1.62514	0.265751
CPT1B	-5.55065	0.0579565	-5.87179	0.0304258	-4.90978	0.00532849	-4.32642	0.454338	-3.56735	0.220839	-3.38369	0.357806	-3.38327	0.439128	-2.95509	0.438691	-2.46021	0.493912	-2.00547	0.614528	-3.60488	0.487446	-0.480753	0.933214	0.891013	0.781802	-0.691006	0.793903	-0.85787	0.788378
CPTP	1.20584	0.00194409	2.38277	1.37324e-08	2.09678	2.12368e-11	1.94941	0.104331	0.122769	0.892515	1.00062	0.330845	1.4991	0.204839	0.883642	0.412317	0.818761	0.418197	0.595979	0.608463	0.462307	0.731909	0.439035	0.620649	2.40308	0.0425032	-1.89975	0.0435548	-2.32905	0.0423197
CPVL	6.70625	5.01628e-07	5.49741	8.80975e-06	7.88082	5.23236e-12	2.38279	0.592364	1.26963	0.643916	-1.68245	0.63317	0.525582	0.9148	-0.659989	0.876057	0.6386	0.862419	1.32815	0.690972	1.32696	0.667948	0.321288	0.914787	3.28351	0.0394445	-2.6435	0.0414172	-3.23659	0.0406397
CPXM2	1.62548	0.222431	3.07555	0.0111825	0.881132	0.289295	-0.446867	0.932423	0.801938	0.668879	-4.0204	0.173791	-3.72648	0.264194	-3.46072	0.243605	-1.28463	0.652799	1.62317	0.562011	1.03458	0.768252	4.46817	0.000563512	4.233	0.0176559	-3.35136	0.0184866	-4.10018	0.0181197
CPZ	3.51228	0.017142	0.379176	0.81345	4.71088	3.28065e-06	4.50728	0.103488	4.27935	0.000830519	5.8723	0.0256605	3.4518	0.223009	3.4966	0.16751	2.99808	0.203616	2.1753	0.406899	3.38884	0.0756934	2.93516	0.0362893	-3.6182	0.00569499	3.00413	0.0054597	3.63979	0.00563924
CR2	-3.04265	0.211588	-7.50486	0.010296	-1.61992	0.234829	-3.54621	0.596938	-3.95619	0.209548	-6.44848	0.16262	-2.78466	0.56987	-4.65183	0.284501	-5.20389	0.209933	-4.26689	0.325928	-1.96919	0.726079	-3.68162	0.279633	NA	NA	NA	NA	NA	NA
CRABP1	4.8193	0.00191294	3.5999	0.0112716	0.659183	0.53702	4.21208	0.504888	3.12553	0.219852	4.31135	0.332844	2.03562	0.747857	1.60012	0.785478	2.47454	0.609449	2.88428	0.567992	0.993655	0.893247	2.06367	0.487465	-9.96033	4.59798e-06	8.17121	5.74866e-06	9.93499	5.61898e-06
CRABP2	5.21884	0.00185064	2.66428	0.0728184	7.17933	4.3717e-08	7.34574	0.151556	3.67142	0.055218	4.00746	0.318163	2.94198	0.571811	7.1169	0.0638801	6.99605	0.0547625	6.4865	0.0949089	4.58048	0.00717692	3.75959	0.0224104	-4.14102	0.104572	3.40582	0.102524	4.13028	0.104349
CRACR2A	-1.22628	0.23146	-3.05241	0.00478901	-0.180706	0.780824	4.16215	0.067731	-0.304236	0.881403	2.75448	0.204113	2.42939	0.334289	1.34291	0.582138	1.32625	0.556523	1.61727	0.49135	1.44298	0.521639	-0.303006	0.903821	-0.937699	0.618131	0.840447	0.584911	1.00566	0.591293
CRAMP1	-0.718613	0.110841	-0.810598	0.0482532	0.614044	0.0167896	0.340561	0.828658	0.346908	0.582112	0.551799	0.539988	0.756288	0.466603	0.613164	0.511427	0.529102	0.555116	1.01264	0.257806	-0.0773713	0.96696	0.30381	0.706244	-0.83641	0.0777806	0.764391	0.0607632	0.911512	0.0659141
CRAT	-0.40055	0.789739	-3.08163	0.0289153	-1.21942	0.141087	0.798371	0.733613	-2.00442	0.103567	-0.233545	0.914483	-0.202775	0.942797	-0.168421	0.945557	-0.154842	0.945166	-0.576578	0.766435	1.17637	0.497838	-0.687032	0.654493	3.61686	0.0635403	-2.90094	0.0680972	-3.55075	0.0677049
CRCT1	11.2847	1.91436e-06	12.3235	7.16153e-07	12.7925	1.26802e-08	5.08388	0.407231	1.74957	0.66551	0.8948	0.922305	0.8948	0.946065	0.8948	0.936951	0.8948	0.90991	0.8948	0.914796	11.494	2.81286e-05	7.49681	0.00995207	NA	NA	NA	NA	NA	NA
CREB3	-1.34149	0.00862267	-2.09788	6.33484e-05	-0.272414	0.360835	0.436491	0.737452	0.0734997	0.920189	0.806609	0.310267	0.551449	0.576964	0.754253	0.358307	1.15643	0.132395	1.04244	0.205528	-0.0698885	0.96698	0.536721	0.369522	-0.950872	0.170194	0.83332	0.131462	1.0017	0.135857
CREB3L2	-0.238665	0.774444	-1.46828	0.0403515	-0.0568108	0.910042	2.29707	0.131071	0.022121	0.987499	0.590231	0.676311	1.82219	0.213295	2.03977	0.120977	2.18162	0.0789589	1.93806	0.140805	-0.0571259	0.985868	2.1005	0.00242994	-0.00411024	0.996948	0.0865467	0.885528	0.0859071	0.907064
CREBBP	-0.731296	0.104974	-0.937901	0.0243883	0.26702	0.304561	0.254935	0.874835	0.0758422	0.923664	-0.218136	0.835656	-0.0975089	0.94945	-0.470064	0.631568	-0.594361	0.498077	0.130817	0.916261	-0.0801012	0.963801	0.288444	0.716003	0.525535	0.409746	-0.354552	0.524603	-0.452472	0.503325
CREBRF	-0.472296	0.350312	-1.47981	0.00276958	-1.1696	0.000492168	-1.34889	0.337375	-1.35685	0.0665566	-1.93954	0.0755826	-1.34296	0.259588	-2.92484	0.0128462	-3.51058	0.00381175	-2.22159	0.0480724	-0.874875	0.496724	0.0733378	0.953985	1.6373	0.00493323	-1.2635	0.00817884	-1.55597	0.00732959
CREG2	4.21818	0.000310806	6.0295	1.6261e-06	3.03227	5.93724e-05	-0.35846	0.96392	1.59363	0.537921	-1.67274	0.667657	-3.58189	0.455775	-2.55616	0.531139	-4.24495	0.272212	-1.73595	0.669009	3.66507	0.313583	2.38308	0.402316	NA	NA	-3.85364	0.0671204	NA	NA
CREM	-2.5997	0.0795381	-2.63929	0.0494546	-3.12665	0.00137943	-1.26603	0.538741	-1.77863	0.108702	-1.37178	0.359172	-1.17757	0.512097	-1.79387	0.247817	-1.71561	0.236659	-1.13777	0.478092	-1.33	0.486286	-1.37421	0.233591	-0.118655	0.91517	0.160837	0.857199	0.176654	0.870522
CRIP3	-3.96036	0.10115	-8.01078	0.0120882	-3.38967	0.0221561	-2.78059	0.528161	-1.61186	0.37832	-1.51304	0.580783	-2.59259	0.419056	-2.27928	0.415757	-2.03412	0.437133	-1.43317	0.62488	-3.81875	0.267129	-2.18306	0.299171	2.46941	0.249391	-1.93216	0.26293	-2.37656	0.259351
CRIPT	0.875614	0.00650344	1.50045	2.92735e-06	-0.620769	0.00487317	-0.170338	0.922828	0.0457283	0.956982	-0.291045	0.765127	0.0825237	0.958117	0.0348497	0.986112	0.287218	0.762228	0.145168	0.90261	-0.0204967	0.992764	-0.15915	0.865142	-1.39755	0.000469745	1.21967	0.000156108	1.46664	0.000172285
CRISPLD1	2.60032	0.0109449	-0.782247	0.473009	2.07132	0.00155835	2.52598	0.434427	1.6632	0.287813	0.00419722	1	4.95097	0.0910749	1.50064	0.579595	0.51336	0.868992	2.81831	0.263074	0.104152	0.986814	6.94078	7.41596e-07	-4.3004	0.0172365	3.6133	0.0153059	4.37598	0.0158466
CRLF3	-1.27028	0.147328	-1.63016	0.0471108	-1.04333	0.048391	-0.73662	0.836149	-0.448821	0.767214	-1.1675	0.559482	-0.524211	0.851654	-1.161	0.582357	-0.45314	0.843869	-0.477672	0.846326	-0.522321	0.874286	-0.712031	0.694612	-1.41392	0.217978	1.21625	0.203457	1.46706	0.208039
CRTAC1	3.8405	0.0154489	2.02769	0.159066	3.72402	0.000368957	3.24505	0.231246	2.44545	0.0919583	2.24274	0.304829	2.61426	0.300445	2.66128	0.239672	3.2894	0.12489	5.38057	0.0259789	2.8085	0.0469342	6.78775	2.00461e-07	-4.17887	0.0504523	3.50232	0.044848	4.24513	0.0461226
CRTAM	-5.84289	0.0463391	-7.3562	0.013276	-2.98437	0.0483059	-13.4912	0.229558	-5.17443	0.216486	-14.6205	0.0758195	-10.7787	0.17758	-14.6205	0.0873601	-12.6914	0.0760328	-9.49069	0.168201	-5.18539	0.4803	-6.29102	0.189508	2.1627	0.426039	-1.72183	0.441862	-2.12013	0.436532
CRTC2	-1.30714	0.00798797	-1.66977	0.00052949	0.548168	0.042757	-0.603331	0.585946	-0.467779	0.33571	0.300897	0.695705	0.3738	0.679237	-0.410126	0.602709	-0.404434	0.582072	0.0478733	0.968003	-0.412643	0.649765	-0.195046	0.791141	-1.10572	0.0644861	0.999525	0.0385951	1.19403	0.0431177
CRYBB1	-1.55452	0.108566	-2.88606	0.00389316	0.153633	0.79741	0.621886	0.915218	-0.946778	0.627939	0.516847	0.882571	1.55512	0.639293	0.757607	0.825176	1.15483	0.686158	-0.19304	0.966382	-0.238834	0.963436	0.924204	0.698053	0.701024	0.82648	-0.497288	0.853287	-0.629776	0.843643
CRYBG1	2.69937	6.05916e-05	3.42612	7.70128e-07	2.70638	2.40448e-08	1.24764	0.629517	0.591197	0.679281	-1.38434	0.452531	0.197173	0.94967	-1.05711	0.597156	-0.0879596	0.977046	0.18206	0.947188	2.37367	0.0372942	1.62526	0.133465	4.07798	0.00493432	-3.2304	0.00504983	-3.95286	0.00484715
CSDC2	0.669769	0.800488	3.86296	0.0498412	-1.94524	0.223667	-1.45579	0.817755	-1.40276	0.567041	-1.29519	0.71876	-1.88636	0.649016	-0.00310629	1	-1.37656	0.693745	-1.68567	0.648	0.728194	0.886999	0.561908	0.895088	1.47618	0.410745	-1.15432	0.426343	-1.42342	0.420021
CSE1L	0.0757067	0.856636	0.792444	0.0113781	-0.82771	0.000524667	0.973225	0.370636	-0.552957	0.342528	-0.64789	0.440504	0.25685	0.830045	-0.088289	0.944886	1.02003	0.188763	1.36428	0.104296	-0.0646331	0.970992	-0.171844	0.850239	0.28797	0.652991	-0.181284	0.752842	-0.237599	0.730807
CSF1	-2.03262	0.126156	-3.22546	0.0149654	0.265513	0.728091	-1.53944	0.675909	-0.0641821	0.976674	0.986146	0.653746	1.20939	0.636686	-0.889966	0.727373	-2.57442	0.237828	-1.33287	0.58041	-1.28936	0.645182	-0.556929	0.801019	-0.930956	0.586959	0.798278	0.572925	0.953876	0.580128
CSF1R	-2.48174	0.122781	-3.80513	0.0181474	-0.287256	0.758414	-0.963665	0.877318	0.0846604	0.976285	0.976154	0.757349	1.4672	0.678821	-3.27278	0.309784	-3.74794	0.224264	-1.93778	0.558799	-1.96001	0.604992	-2.02235	0.389672	0.488609	0.810994	-0.368428	0.829686	-0.464062	0.82133
CSF2RA	-1.5607	0.0924411	-1.67568	0.0475141	-0.0821561	0.888478	-1.64651	0.745649	-0.611444	0.73845	-0.509288	0.876832	-0.6411	0.86872	-2.10206	0.458211	-2.31453	0.380665	-0.598568	0.859088	-1.82741	0.563661	-2.13604	0.267587	-3.8924	0.00936432	3.27546	0.00855808	3.97058	0.00871972
CSK	-2.4024	0.04773	-2.14967	0.0460188	-0.0870406	0.904196	-0.118129	0.979929	-0.221359	0.886902	0.270627	0.9112	0.538381	0.834744	0.421162	0.857233	-0.163046	0.950305	-0.0744277	0.983152	-1.0832	0.654561	-0.768815	0.642607	-2.11086	0.10593	1.78097	0.100168	2.15108	0.103019
CSN3	8.46944	0.0150864	7.23982	0.0210384	-3.53575	0.121293	NA	NA	NA	NA	NA	NA	NA	NA	NA	NA	NA	NA	NA	NA	NA	NA	NA	NA	NA	NA	NA	NA	NA	NA
CSNK1A1	1.3257	2.47271e-05	2.40851	7.11823e-11	0.169743	0.402994	0.400028	0.701148	0.128648	0.826309	0.111011	0.901633	0.521916	0.513593	0.122226	0.893694	0.667948	0.297225	0.708836	0.299815	0.390267	0.623468	-0.0870088	0.909576	0.431561	0.306938	-0.288722	0.402715	-0.368596	0.374932
CSNK1D	-0.882027	0.0401005	-0.844607	0.0301043	0.472934	0.0481226	0.429666	0.639176	-0.508368	0.22376	0.202506	0.770968	0.168572	0.85039	0.147227	0.853549	0.604192	0.297865	0.697449	0.257806	-0.277649	0.73852	-0.355719	0.485807	0.808665	0.0329637	-0.58281	0.0559315	-0.729875	0.0505834
CSNK2A2	1.44106	0.00287155	1.01986	0.0250557	1.60324	1.51786e-06	1.17007	0.128847	-0.0869725	0.876424	0.478343	0.449403	0.602925	0.414306	0.790795	0.217712	0.954326	0.115264	0.955672	0.139259	1.13588	0.00690989	0.820946	0.0346201	-0.317188	0.3648	0.329334	0.247501	0.383144	0.268309
CSNK2B	0.239261	0.659851	1.34407	0.00233815	0.814459	0.00656841	0.540835	0.610855	-0.128535	0.821409	-0.393547	0.588085	-0.170912	0.87023	0.0539206	0.963469	0.308565	0.67109	0.0800144	0.938574	0.457244	0.547386	-0.11453	0.879419	-0.0374067	0.966044	0.0971121	0.884042	0.097474	0.905224
CST6	4.75609	0.00102935	2.15159	0.0958934	6.64444	4.35757e-09	2.14727	0.564225	1.82129	0.430122	-0.351446	0.923336	-1.25376	0.724682	-0.792891	0.810694	-1.89645	0.483286	-0.833053	0.800248	6.43407	3.77757e-06	4.02272	0.0131192	11.0188	0.00176851	-8.92345	0.00192712	-10.884	0.00187352
CST7	-3.2895	0.00829117	-4.67137	0.000439839	-1.3818	0.0410365	-1.95167	0.699349	-1.80079	0.457181	-2.54169	0.440335	-1.95544	0.628855	-2.7135	0.434624	-2.81947	0.379431	-1.79547	0.614885	-1.64636	0.730596	-1.5022	0.615549	-2.91855	0.103007	2.4633	0.0947268	2.98377	0.0967062
CSTA	14.1564	1.90161e-12	15.1956	5.69147e-13	11.8626	2.59032e-16	5.35424	0.334879	8.43651	0.0334462	1.68341	0.944472	1.68341	0.963713	1.68341	0.956842	1.68341	0.934994	4.31856	0.480791	14.2063	5.49389e-06	8.88735	0.000563776	NA	NA	NA	NA	NA	NA
CSTB	1.27804	0.163273	3.01164	0.000428377	3.02069	8.87995e-07	1.25477	0.526025	1.45304	0.0875493	1.27964	0.365361	1.01102	0.563462	-0.140936	0.951514	0.20953	0.915446	-0.127649	0.956633	1.29102	0.382788	0.536937	0.669212	-3.30106	0.000517371	2.73113	0.000689638	3.3124	0.000674301
CT83	3.89876	0.0371843	4.03984	0.0181786	4.01317	0.000607758	NA	NA	NA	NA	NA	NA	NA	NA	NA	NA	NA	NA	NA	NA	NA	NA	NA	NA	NA	NA	-8.4429	0.000672472	-10.2932	0.000635489
CTC1	-1.7683	0.000134249	-1.9954	1.84526e-05	0.280647	0.266377	0.0404401	0.989128	-0.522233	0.516957	0.145774	0.923039	-0.0908438	0.965962	-0.577586	0.641314	-0.149737	0.919399	0.722252	0.530784	-0.454461	0.769647	-0.718104	0.404428	-1.74631	0.0072978	1.53062	0.00409869	1.84285	0.00441206
CTCF	-0.736824	0.0179845	-0.720905	0.0119126	-0.173779	0.349615	0.277017	0.866805	-0.166291	0.831448	-0.423416	0.664439	-0.0939557	0.953733	-0.489003	0.63079	0.126194	0.917296	0.713555	0.447514	-0.0441092	0.98389	-0.0478748	0.968817	-0.663477	0.0781926	0.619977	0.0649149	0.736488	0.0708006
CTDSP1	-0.945613	0.0264581	-1.40731	0.000646592	0.357632	0.13231	-0.29378	0.849184	-0.322464	0.575324	-0.172747	0.86472	-0.170715	0.892527	-0.898442	0.281205	-0.792683	0.316938	-0.318622	0.737958	-0.388143	0.724148	-0.153429	0.863525	-1.10124	0.0353955	0.99768	0.0126073	1.19196	0.0146501
CTF1	-2.42407	0.121254	-3.22065	0.0336905	-0.971131	0.265105	-0.894168	0.757414	-1.23409	0.268031	0.591117	0.742305	0.0708711	0.985478	-0.213046	0.92883	-0.0175487	0.999944	0.734424	0.686981	-1.62467	0.439864	-1.64064	0.195287	NA	NA	NA	NA	NA	NA
CTNNB1	0.458649	0.247802	1.55538	2.94075e-05	0.023997	0.933489	0.784313	0.485857	0.644449	0.225482	0.819709	0.318276	1.03164	0.272372	1.10013	0.193608	1.42628	0.0770382	0.996344	0.241024	0.0695291	0.969105	0.400694	0.558452	-1.53499	0.0182458	1.30968	0.012727	1.57977	0.0132438
CTNNBIP1	4.04868	9.34037e-07	5.82643	8.72099e-10	4.24361	2.39756e-11	0.353813	0.915616	1.66308	0.188188	0.214436	0.926409	0.956415	0.643695	0.00439838	1	-0.0559669	0.986952	-0.127382	0.96345	2.17534	0.0518414	1.51405	0.155554	1.49274	0.118705	-1.18644	0.130874	-1.46089	0.127636
CTSB	-1.82014	0.0334826	-2.0477	0.00998112	0.222121	0.646918	0.0432181	0.988413	-0.318314	0.718852	-0.0319891	0.989848	0.781703	0.568933	-0.682283	0.590029	-0.623143	0.601727	-0.274182	0.854412	-0.148011	0.949473	-0.372886	0.73975	-0.483999	0.731348	0.471331	0.670947	0.556345	0.680185
CTSF	0.423632	0.465361	1.17442	0.0185662	1.32871	0.00014538	-0.213831	0.931999	0.0132028	0.992496	0.214551	0.895921	0.461051	0.787803	-1.03143	0.439163	-1.92726	0.128498	-0.950189	0.487831	0.0958548	0.970808	0.422942	0.710635	0.128533	0.860094	-0.0345581	0.958309	-0.0591476	0.93537
CTSH	-1.48603	0.201865	-2.764	0.01808	0.327074	0.628989	0.9917	0.779102	-1.94232	0.236539	0.552538	0.829738	1.44294	0.57525	0.756504	0.769772	0.467407	0.860307	0.017903	1	-0.745427	0.832376	-1.11509	0.574319	0.536824	0.724406	-0.386796	0.759754	-0.487397	0.748838
CTSK	1.77868	6.43387e-05	0.200996	0.661125	2.36995	2.77583e-11	4.32215	0.0103809	5.85742	1.7024e-09	6.38633	0.000352577	5.95173	0.00127613	2.47926	0.142078	2.20411	0.160117	2.6205	0.119359	1.94883	0.118274	2.79133	0.00105458	-10.6036	1.34201e-17	8.73801	2.02447e-17	10.6206	1.97404e-17
CTSW	-2.82647	0.0260466	-3.67818	0.00329054	-2.938	0.000424366	-5.02643	0.25396	-2.30198	0.27749	-3.93814	0.18753	-5.15478	0.154274	-6.18323	0.0730489	-7.02149	0.0382858	-3.34935	0.263424	-4.59607	0.214146	-5.45542	0.03241	-0.259649	0.912913	0.253815	0.898872	0.294342	0.902136
CTSZ	-3.9797	0.00631062	-5.06112	0.00066044	-2.00301	0.0130336	-1.28701	0.579543	-0.258859	0.830758	0.342016	0.84438	-0.141855	0.957852	-1.6475	0.281531	-2.00613	0.169671	-2.19458	0.166196	-1.75065	0.345431	-1.15313	0.315772	-1.07616	0.342725	0.951144	0.300151	1.14108	0.308155
CUX2	-5.36145	0.0763273	-7.06728	0.0202921	-0.737706	0.619046	-4.5394	0.46045	-2.75054	0.302548	-2.83289	0.431228	-3.68851	0.397217	-5.90521	0.15843	-4.14806	0.251052	-4.58886	0.242856	-1.58385	0.764248	-1.48793	0.665466	2.56125	0.131264	-1.99887	0.139093	-2.45576	0.136938
CWC25	-1.21916	0.0347675	-1.02447	0.047113	-0.249177	0.464582	-0.380382	0.780544	-0.00205616	0.997914	-0.424261	0.608697	-0.414332	0.682616	-0.419847	0.632527	0.0478137	0.969159	0.18002	0.858862	0.187317	0.885698	0.257045	0.720262	-0.684741	0.0521982	0.626962	0.0415553	0.745933	0.0447114
CWH43	10.4033	0.000196123	12.8288	1.21213e-05	1.18697	0.37416	3.80951	0.696084	4.88926	0.458616	1.04443	0.890448	-3.61879	0.729714	-1.18752	0.886718	-0.511902	0.943793	-3.61879	0.624564	4.89372	0.180077	1.33362	0.771122	5.74722	0.0111347	-4.63667	0.0121145	-5.65933	0.011907
CXCL10	-3.39118	0.00741192	-3.50145	0.0035765	-4.43284	2.97797e-06	-4.36782	0.405095	-1.436	0.559988	-7.25143	0.0590286	-5.50612	0.167696	-6.32549	0.09466	-6.06201	0.0770382	-4.2835	0.203728	-3.72739	0.387987	-2.73548	0.290619	-1.33259	0.23534	1.15211	0.208969	1.38834	0.214044
CXCL12	-0.945716	0.357008	-3.34026	0.00243875	-0.759649	0.211792	-2.5581	0.513018	-2.0791	0.25383	-2.61066	0.300654	-2.90967	0.322578	-4.7357	0.0960968	-4.92756	0.0677079	-2.61488	0.319919	-1.52068	0.653131	-0.69478	0.799052	-7.13439	5.27297e-06	5.92054	5.73914e-06	7.19183	5.81891e-06
CXCL14	6.63471	0.00114408	5.3693	0.00375179	4.34323	0.000368239	5.35012	0.0343227	4.52711	0.00103486	6.87405	0.0107104	3.91354	0.161087	1.65647	0.522964	1.76761	0.459912	5.01117	0.0515974	7.33911	2.62963e-07	4.65131	0.000166518	-0.959812	0.718623	0.82705	0.704007	0.99048	0.708128
CXCL16	-1.90252	0.0844318	-2.31723	0.0245868	-0.301664	0.63785	-2.12849	0.51759	-2.20859	0.12463	-1.73629	0.38725	-1.15733	0.642228	-2.16812	0.29636	-2.72888	0.171562	-1.92435	0.363069	-1.56074	0.523878	-1.8899	0.210651	1.03706	0.56982	-0.778929	0.603294	-0.962627	0.596538
CXCL9	-3.65342	0.0260466	-3.23296	0.0264808	-5.2928	1.68937e-05	-4.37398	0.449712	-4.42546	0.176031	-7.32321	0.248842	-4.88673	0.477647	-4.79936	0.42493	-3.12355	0.560482	-4.20536	0.464623	-5.87342	0.336132	-2.9729	0.36215	2.61795	0.0925522	-2.05511	0.104196	-2.52412	0.102004
CXCR2	2.24553	0.242689	3.47228	0.0470814	1.81474	0.116726	-0.957629	0.92491	1.54898	0.640046	-1.82674	0.727023	-0.159326	0.998524	-2.2827	0.683294	-2.82193	0.566453	-2.60592	0.624669	-1.45474	0.8176	-2.83452	0.441986	-4.77646	0.0846615	3.99992	0.0782851	4.84996	0.0798482
CXCR6	-3.37848	0.0185066	-3.65823	0.00712332	-1.07857	0.149899	-1.78413	0.592869	-1.85956	0.240794	-2.44269	0.263565	-2.89202	0.263043	-3.84418	0.119222	-4.27564	0.0665125	-1.53879	0.502724	-2.36331	0.415577	-2.85138	0.0972332	3.34386	0.122781	-2.66799	0.131383	-3.26783	0.130065
CYFIP2	-3.11065	0.163509	-4.67736	0.0390408	-2.35395	0.0697207	-2.15856	0.650051	-0.352711	0.896055	-0.901243	0.806963	-5.29008	0.190288	-8.11715	0.0536337	-7.29207	0.0529818	-6.14064	0.103363	-2.39513	0.583417	-3.42159	0.227433	-4.17547	0.017307	3.47437	0.0163215	4.21062	0.0167985
CYR61	-1.65308	0.155572	-3.19163	0.00774665	-0.951895	0.161315	-0.128296	0.989724	-1.13435	0.552403	-0.0746204	0.991793	-0.629985	0.898412	0.723965	0.853413	1.87467	0.517586	0.481897	0.910267	1.35786	0.630312	1.6554	0.318627	-2.62289	0.0869763	2.22469	0.0775223	2.69057	0.079806
CYSLTR1	-1.52193	0.233064	-3.91249	0.00649838	-1.35465	0.0748128	3.47619	0.501524	0.145827	0.977155	-1.84179	0.719915	1.48011	0.802581	-1.50368	0.797743	-1.23538	0.802573	0.437966	0.948244	1.07665	0.804466	0.651536	0.85644	1.36824	0.224347	-1.05512	0.262573	-1.30178	0.256277
CYSRT1	6.10924	0.000201377	7.35943	1.29457e-05	4.05088	4.00735e-05	2.16302	0.698374	-0.549469	0.846736	2.3669	0.518136	2.02506	0.670932	2.02843	0.623717	-2.18793	0.573167	2.36702	0.530278	4.55497	0.0107444	1.04547	0.681479	NA	NA	NA	NA	NA	NA
CYSTM1	-2.1537	0.022209	-3.13739	0.000894328	-1.64207	0.00426247	-0.708768	0.689785	-1.27921	0.112771	-0.830598	0.468135	-0.0617922	0.979091	0.448985	0.732373	-1.85504	0.104577	-3.1558	0.017695	-0.174188	0.937368	-0.654237	0.494129	0.706324	0.281554	-0.507658	0.344124	-0.636747	0.33005
CYTH4	-3.12936	0.0918014	-4.99635	0.00930147	-0.44429	0.660443	-2.04557	0.690838	-0.254777	0.922595	-0.43593	0.912508	0.433181	0.929008	-3.57195	0.27404	-4.47879	0.158758	-2.76096	0.401657	-2.67391	0.525114	-1.80178	0.502531	-0.826228	0.668325	0.716735	0.651626	0.855397	0.658929
CYTIP	-2.1701	0.182029	-3.11125	0.0495815	-2.2722	0.0251125	-0.340042	0.95201	-2.2891	0.299714	-1.00666	0.763834	-2.36952	0.518523	-2.50081	0.436284	-2.81296	0.34417	-0.905057	0.803685	-0.236722	0.968287	-1.6188	0.526652	0.825298	0.672324	-0.621832	0.703259	-0.770784	0.696535
DAAM1	0.965158	0.0288652	1.09276	0.00694749	0.961805	0.000603975	0.459067	0.784455	-0.588604	0.458982	-1.87707	0.083684	-0.3619	0.800342	-0.403969	0.739353	-0.508808	0.636769	0.339372	0.782131	0.521484	0.666185	0.186177	0.863525	2.8755	1.4364e-05	-2.28402	2.49695e-05	-2.79732	2.13248e-05
DAAM2	-0.711233	0.19311	-1.98612	0.000450705	0.699329	0.0245826	-0.813227	0.764896	0.837926	0.401367	0.413123	0.825248	-0.313642	0.900324	-0.52329	0.789892	-1.24705	0.431717	0.447269	0.822248	-0.268321	0.932757	2.10908	0.0172685	0.487957	0.554525	-0.348014	0.608855	-0.443227	0.590467
DACT2	5.58198	0.000425023	7.80049	4.4514e-06	3.57554	0.000191896	-3.85406	0.465476	1.71388	0.382642	-2.51167	0.398934	-2.3351	0.513593	-1.1628	0.717341	-0.14644	0.932992	0.0779626	0.977925	1.72824	0.511076	2.08253	0.179483	9.42727	0.00268181	-7.6607	0.00293846	-9.3422	0.00284138
DAPK1	-1.42212	0.182959	-2.55569	0.0168458	0.118169	0.860725	1.04201	0.648388	-0.465084	0.720803	1.54413	0.324936	0.404846	0.866713	-1.36595	0.432865	-1.3321	0.411519	0.708524	0.698229	-0.432166	0.879128	-0.103027	0.962489	1.75578	0.124608	-1.35854	0.137552	-1.67231	0.13388
DAPL1	4.93151	0.00107769	5.50803	0.000206882	6.20221	3.45567e-08	2.84505	0.758297	5.8516	0.360428	-0.741543	0.928161	0.10762	0.990057	-6.48926	0.444217	-6.48926	0.354982	-3.89646	0.552059	2.37894	0.604143	1.28587	0.774319	9.07695	0.0269082	-7.40131	0.0265291	-9.02339	0.0265655
DARS	0.127113	0.794483	1.11692	0.00304352	-0.695561	0.0113118	0.568917	0.582513	-0.346803	0.518847	-0.098573	0.923545	0.355161	0.712322	0.63702	0.396844	1.06189	0.128498	0.915047	0.219562	0.0348083	0.984512	0.111277	0.893555	-0.156306	0.835512	0.184588	0.760768	0.210615	0.774587
DAXX	-1.29486	0.000486126	-1.01803	0.00318656	0.347406	0.0917421	0.463374	0.778095	-0.102561	0.905422	0.0750765	0.95891	0.296037	0.829591	0.138849	0.918598	0.953188	0.289706	1.20678	0.208	0.003339	0.998724	-0.104866	0.925935	-1.37764	0.00517121	1.1941	0.00504983	1.43652	0.00531778
DBI	0.305736	0.715502	3.21084	5.39433e-06	-0.16313	0.749971	2.3636	0.0524393	-0.217056	0.840039	-0.408265	0.755428	0.210102	0.908843	1.24977	0.273536	2.07932	0.0589285	1.44586	0.210858	0.639676	0.630312	-0.186586	0.883554	1.85121	0.12518	-1.43753	0.130641	-1.76335	0.12872
DBR1	0.394505	0.268705	0.752196	0.0193687	0.114605	0.621742	0.173182	0.923769	0.093378	0.908856	-0.290057	0.781592	0.229279	0.863882	-0.111897	0.933238	1.04827	0.211054	1.05305	0.242856	0.224298	0.880828	0.123885	0.902033	-0.811942	0.153324	0.732171	0.130348	0.875216	0.136878
DCAF11	-1.55722	0.0639553	-1.69955	0.0269509	-0.556326	0.243599	-1.07237	0.412074	-1.67473	0.0132196	-1.26646	0.188305	-1.35019	0.223026	-1.54361	0.124118	-1.35248	0.145601	-1.06678	0.278781	-0.908145	0.452902	-1.01552	0.160843	2.16788	0.0827145	-1.68015	0.0852498	-2.06166	0.0835877
DCAF13	0.934586	0.00235766	0.925536	0.00154998	-0.477491	0.0202286	0.639652	0.576247	-0.306099	0.616245	0.102147	0.927504	0.1921	0.875954	0.261142	0.792593	1.00623	0.185005	1.08623	0.185391	0.0915748	0.95455	0.0446101	0.966924	-0.948999	0.0120555	0.836775	0.0103983	1.00236	0.0109893
DCAF5	-1.11345	0.00721889	-0.999986	0.00906441	-0.333528	0.167696	0.0622188	0.974484	-0.230802	0.706756	0.059903	0.961499	0.0587768	0.972261	-0.0601557	0.965019	0.261963	0.773684	0.357353	0.695162	-0.489909	0.630312	0.0835416	0.931861	-0.0445549	0.938352	0.100057	0.822586	0.103417	0.849073
DCAF7	-0.461109	0.285298	-0.785993	0.0486315	0.230956	0.366068	0.885429	0.51518	-0.31403	0.678828	0.0577184	0.97084	0.319084	0.823543	0.309929	0.80177	0.616388	0.538189	0.979697	0.334333	-0.496048	0.721587	-0.002276	0.998961	-0.467424	0.308595	0.450504	0.254412	0.530144	0.270262
DCBLD1	0.48121	0.306922	0.848634	0.0431673	1.60937	3.10762e-07	1.31546	0.277534	0.885376	0.103377	1.4658	0.103316	1.82609	0.0762106	2.45395	0.00857135	2.78017	0.00374506	1.94723	0.0360757	0.918895	0.298536	0.704316	0.239923	-1.01765	0.0858356	0.909167	0.0507644	1.08619	0.0554157
DCHS1	-0.514798	0.588148	-2.16611	0.0170214	0.863835	0.0814578	1.4087	0.634226	1.46853	0.14009	2.34921	0.17553	1.60774	0.439374	1.72198	0.336346	1.50616	0.380665	2.14268	0.231482	-0.163645	0.962113	1.70646	0.0966183	-0.275194	0.822073	0.277702	0.783519	0.320273	0.793065
DCK	0.735374	0.176521	1.83691	0.000270777	-0.336742	0.344576	1.58781	0.38147	0.428773	0.682595	0.391224	0.80926	1.52231	0.322839	1.11089	0.430278	2.1905	0.0921913	2.29219	0.0983704	0.491766	0.793569	0.649623	0.537855	-4.30396	0.000602685	3.60736	0.000692547	4.37446	0.000696942
DCN	2.04045	0.0172717	-0.339112	0.715028	2.67317	2.97797e-06	2.7737	0.302858	1.5552	0.241775	1.78899	0.402564	1.29207	0.632351	2.39383	0.271205	2.90753	0.156397	2.20666	0.318817	1.95845	0.358169	3.06608	0.0195013	-0.373562	0.875425	0.351814	0.85624	0.41179	0.859689
DCSTAMP	-3.79991	0.0983159	-7.14584	0.0154484	-5.02397	0.00207174	-4.27206	0.411768	0.119679	0.972065	-1.91726	0.579619	-2.27348	0.580896	-6.30526	0.116599	-7.23754	0.0643387	-4.46431	0.22625	-4.09736	0.434862	-3.88524	0.19749	-10.9534	0.000428504	9.01372	0.000474224	10.9586	0.000467643
DCT	9.58473	4.43674e-09	10.3493	8.79149e-10	8.18688	1.04434e-11	4.6313	0.416417	6.69623	0.0507643	-0.641872	0.807636	-0.641872	0.8654	-0.641872	0.845517	-0.641872	0.782896	5.10192	0.231756	5.76899	0.020589	2.74854	0.260193	1.97145	0.337543	-1.52078	0.358537	-1.87385	0.353253
DCTN6	0.372049	0.374244	1.17494	0.0016145	-0.427051	0.0984385	0.991935	0.370636	-0.0780673	0.923525	-0.101141	0.933182	-0.183986	0.891781	0.46446	0.623717	0.918945	0.255846	0.785252	0.373277	0.120912	0.943637	0.286827	0.719295	-0.863618	0.411213	0.743896	0.388177	0.892231	0.395956
DCUN1D2	-4.02691	0.100404	-4.86065	0.0382839	-2.6195	0.0534231	-0.397453	0.904681	-0.266232	0.857199	-1.39551	0.418014	-0.503737	0.838319	-0.257179	0.914186	0.11732	0.962543	0.356744	0.87232	-1.31829	0.548397	-0.0308936	0.990731	1.46501	0.376487	-1.14606	0.400392	-1.4161	0.394157
DCUN1D5	0.125088	0.752133	1.08721	0.000574655	-0.325761	0.130825	0.805023	0.531572	0.568838	0.34161	1.06876	0.2353	0.416084	0.735844	1.00405	0.278246	1.28024	0.143334	1.14309	0.221198	0.0965201	0.958577	0.198599	0.838042	-0.957106	0.125583	0.83503	0.107731	0.997243	0.115653
DDAH1	-3.0654	0.0425761	-4.76871	0.00236912	-3.48584	0.000503136	-1.04053	0.857048	-1.40947	0.488858	-3.35064	0.268451	-2.48202	0.482664	-1.02745	0.763412	-1.05948	0.734742	-0.948182	0.782354	-1.98526	0.589405	1.29189	0.514277	1.90761	0.559989	-1.4043	0.594704	-1.73057	0.589606
DDHD1	3.35957	1.86789e-07	2.1093	0.000271914	1.46555	0.000216652	1.16273	0.525089	0.730209	0.435383	-0.552063	0.706241	0.091497	0.973962	0.462783	0.769621	0.774207	0.557932	0.612424	0.679488	3.16313	1.68351e-05	1.28325	0.120995	0.750214	0.0519436	-0.550907	0.0979035	-0.688236	0.08799
DDHD2	-0.104584	0.767364	-0.866625	0.00399412	-0.105762	0.593041	0.575269	0.653941	-0.123583	0.874917	-0.495245	0.601318	-0.0615981	0.97406	-0.430121	0.676386	-0.0976212	0.937106	0.624525	0.508667	-0.227812	0.883726	0.563333	0.398879	-1.67303	0.00125702	1.42074	0.00170596	1.71505	0.00169025
DDIT3	-1.65057	0.000383225	-2.31866	3.0026e-06	-0.0896771	0.753435	0.477077	0.754633	-0.546415	0.411052	0.579148	0.541115	0.51339	0.662705	0.012215	1	-0.274073	0.803232	-0.0110438	1	-0.470957	0.708712	0.061611	0.959178	-1.56006	0.00458284	1.33151	0.0053269	1.60494	0.00558493
DDO	-5.75382	0.0150699	-7.33666	0.00328081	-4.726	0.000837774	-6.81178	0.233328	-7.66737	0.029632	-8.28459	0.15974	-7.11658	0.260222	-7.09566	0.212597	-7.73909	0.151073	-6.0913	0.250548	-6.06678	0.24291	-3.98798	0.218735	6.88034	0.0156672	-5.55343	0.0158787	-6.77139	0.0157425
DDR1	1.82606	0.0770258	2.1542	0.0211234	2.66198	5.19407e-05	0.484479	0.920035	0.615977	0.78232	0.76406	0.772062	0.249421	0.951782	0.903726	0.740861	0.49651	0.862607	0.435525	0.891624	1.58524	0.494061	-0.300759	0.910345	4.79457	0.00461602	-3.87402	0.00492461	-4.73288	0.0047397
DDX18	0.331188	0.313404	0.602409	0.0401546	-0.284941	0.161976	-0.228304	0.902789	-0.246801	0.728435	-1.23399	0.188305	-0.692049	0.535374	-0.246654	0.833609	0.640854	0.46943	0.827597	0.374869	-0.103174	0.95455	0.203095	0.826203	-0.717269	0.0862442	0.642237	0.076254	0.7673	0.0793706
DDX21	0.519269	0.186394	0.964534	0.00729308	0.210889	0.395824	0.775016	0.653544	-0.0363431	0.977068	-0.704692	0.556919	-0.210378	0.908904	0.0387865	0.990062	0.941337	0.385526	1.48968	0.193517	0.250535	0.896541	0.466779	0.623989	0.450571	0.393653	-0.307385	0.504685	-0.390493	0.483169
DDX23	-0.771136	0.0437258	-0.571203	0.0907334	0.236255	0.282141	0.239041	0.866466	-0.245324	0.671533	-0.145174	0.883445	-0.107959	0.935084	0.129809	0.902421	0.694446	0.339922	0.970352	0.208313	0.00258834	0.998771	0.14366	0.864076	-0.653877	0.0766044	0.597939	0.0612794	0.712706	0.0648743
DDX39B	-1.16969	0.00191215	-0.987334	0.00491345	0.388414	0.0651388	0.339644	0.815667	0.00847882	0.992496	0.29044	0.748393	0.222691	0.851127	0.184961	0.861475	0.634897	0.412616	1.07417	0.189189	-0.205603	0.881213	-0.235888	0.771026	-2.82606	5.90949e-09	2.38981	2.03847e-08	2.89069	2.09611e-08
DDX3X	0.300357	0.417594	0.704562	0.0295245	-0.493392	0.0316227	-0.467236	0.794467	-0.28115	0.728432	-1.16927	0.258957	-0.467924	0.734772	-0.490973	0.678593	0.283911	0.812717	0.508418	0.656818	-0.0531101	0.982028	0.235946	0.817509	-0.153966	0.792374	0.18607	0.693563	0.21119	0.713903
DDX42	-0.688371	0.0385107	-0.987147	0.00173706	0.240756	0.205884	0.287608	0.845452	0.0334395	0.968565	0.320892	0.725676	0.400406	0.711891	0.0593689	0.967046	0.328208	0.714656	0.835077	0.32199	-0.00815782	0.9969	0.202914	0.808678	-0.10967	0.800052	0.159629	0.655319	0.17768	0.683075
DDX55	-0.826649	0.049669	-1.05356	0.00725887	-0.00764923	0.97996	0.131657	0.951977	-0.184325	0.82779	-0.136221	0.921314	-0.869106	0.469804	-0.384382	0.747929	0.277401	0.810747	1.17135	0.237952	-0.138081	0.944947	0.447154	0.582971	-1.1314	0.0330452	0.985705	0.0318313	1.18399	0.0334153
DDX59	-1.4621	0.018619	-1.62603	0.0053866	-0.0475467	0.904296	0.525157	0.690673	0.0735449	0.923628	0.661133	0.424585	1.07392	0.251343	1.15438	0.172284	1.32814	0.0964355	1.12062	0.188498	-0.0835366	0.961303	0.128686	0.888191	-0.836656	0.106203	0.737842	0.0977455	0.882078	0.102919
DEGS1	1.27897	0.0279102	0.892621	0.0904622	0.477711	0.185001	-0.287567	0.919272	-0.57656	0.49223	-0.875698	0.500986	-0.0359767	0.993201	-0.119885	0.952379	0.247617	0.874045	-0.556757	0.703018	-0.452793	0.796623	0.0647626	0.967131	-0.904771	0.132529	0.815278	0.0821195	0.974696	0.0870074
DEGS2	5.61491	0.00513225	6.17866	0.00138315	3.54042	0.0025748	-1.08138	0.900388	-1.56239	0.711602	-4.05993	0.41144	-4.16118	0.496321	-4.94591	0.378041	-7.46565	0.195578	-3.98845	0.435761	1.46309	0.75835	-0.661036	0.885381	1.05355	0.349652	-0.774567	0.406256	-0.960425	0.395956
DENND1A	-0.829093	0.093112	-1.07196	0.0192006	-0.431054	0.137066	-0.0551214	0.985233	-0.432757	0.606224	-0.321965	0.811573	-0.408272	0.798836	-0.831555	0.496907	-0.676671	0.564835	0.00897415	1	-0.571479	0.71761	0.0141158	0.993893	1.13917	0.0436282	-0.844063	0.0559713	-1.04886	0.052696
DENND1C	-5.27778	0.0328348	-6.57174	0.00842635	-1.39723	0.23106	-1.64145	0.693535	-3.14049	0.155385	-2.27355	0.412139	-1.61183	0.639396	-3.28385	0.263208	-3.61637	0.191562	-1.81886	0.540042	-0.809345	0.855352	-3.65631	0.116321	-1.03248	0.598097	0.913194	0.56865	1.09382	0.575015
DENND2A	-2.65385	0.0766135	-5.05833	0.00191258	0.210418	0.802603	-2.30111	0.417024	-0.0966214	0.950879	0.352493	0.866908	-1.55298	0.457522	-2.439	0.189368	-3.4813	0.0602659	-1.21944	0.514742	-0.392853	0.894318	-0.877333	0.539401	1.69997	0.131996	-1.35024	0.153992	-1.66168	0.14997
DENND2C	4.18443	1.652e-08	4.88173	5.50133e-10	3.62405	1.5625e-11	1.2537	0.539537	3.39216	0.00024746	2.39671	0.106134	1.5141	0.380468	0.0829668	0.979415	-0.438581	0.805816	1.19211	0.448766	2.92903	0.000393754	2.14876	0.00871586	NA	NA	NA	NA	NA	NA
DENND3	-1.67972	0.091895	-2.20032	0.0195195	-0.728303	0.199348	0.0579849	0.991938	-1.61685	0.291795	-0.567176	0.822752	-0.185026	0.963537	0.512745	0.84959	-1.71167	0.42274	-1.3181	0.581273	-1.38137	0.627708	-0.634961	0.775738	-0.583297	0.722375	0.544832	0.686292	0.646275	0.694066
DENND4B	-2.72053	0.00290472	-3.71148	0.000101059	-0.307132	0.542785	-1.44888	0.406546	-0.690046	0.39499	-0.0650779	0.971468	-0.455919	0.773844	-0.939275	0.44411	-1.17779	0.303607	-0.133733	0.938941	-1.45421	0.296016	-0.595287	0.571379	-0.597428	0.517053	0.554446	0.470212	0.655588	0.485741
DENND4C	1.27451	0.00162662	0.936618	0.0142354	0.247978	0.345217	0.133477	0.950909	0.296727	0.703578	-0.591386	0.580758	-0.412294	0.767032	-1.2605	0.238831	-0.72656	0.4765	-0.10442	0.947378	0.558461	0.641914	0.545693	0.478502	2.48864	3.2647e-06	-1.97603	2.92611e-06	-2.42355	2.32787e-06
DENND5A	-1.09863	0.0472016	-2.1319	0.000154809	-0.238013	0.46681	-0.0685486	0.979929	-0.376995	0.636765	-0.32013	0.803308	-0.501409	0.732756	-0.228705	0.875987	-0.0523481	0.977733	0.386071	0.765115	-0.8089	0.555126	0.288221	0.788853	-0.0379773	0.970371	0.0839082	0.922203	0.0867081	0.933055
DENND5B	-0.899051	0.174639	-1.69674	0.0089355	-2.47485	1.48723e-06	-2.4405	0.16474	-2.27581	0.0152483	-2.9725	0.0323887	-2.9554	0.0563565	-3.62371	0.0131532	-3.51077	0.0121366	-2.88516	0.0399104	-2.36315	0.0491671	-0.657364	0.544123	2.31573	0.0259514	-1.82376	0.0253272	-2.23845	0.024504
DENR	0.518509	0.335868	1.13808	0.0170184	-0.519223	0.125931	0.0266388	0.991289	-0.333627	0.64741	-0.476369	0.63649	-0.0643423	0.974342	-0.0505549	0.978863	0.618558	0.505148	0.961955	0.311111	0.476313	0.679028	0.239467	0.798801	-0.290573	0.631669	0.28502	0.561855	0.33427	0.574651
DEPDC1	2.31317	0.131528	3.09508	0.0275327	2.46416	0.00968392	0.997403	0.897141	2.21401	0.252544	-1.01001	0.822492	0.0897179	0.994249	-0.0739325	0.997249	1.41654	0.697894	2.43751	0.488914	1.70028	0.59974	-0.832408	0.795127	-3.81821	0.0144933	3.2111	0.0133535	3.89076	0.0137393
DEPDC5	-1.46698	0.00829117	-1.45392	0.00519464	0.428338	0.158571	0.190016	0.930647	-0.444941	0.593151	0.349432	0.787526	0.00607961	1	-0.0682156	0.973234	-0.357259	0.78397	0.468053	0.716492	-0.0629175	0.981022	-0.214055	0.864186	0.7308	0.544015	-0.498193	0.60246	-0.626686	0.589301
DEPTOR	-1.4227	0.126372	-2.6226	0.00520737	-0.5943	0.273239	-1.22513	0.674842	-1.38422	0.330673	-2.46472	0.223385	-2.26139	0.331596	-2.10214	0.304287	-2.68093	0.169998	-1.88958	0.361865	-0.36799	0.919017	-0.351599	0.865736	3.61607	0.0937737	-2.90229	0.0988132	-3.55693	0.0979369
DES	-5.82293	0.126328	-7.71239	0.0438051	-3.85848	0.0625127	-4.64719	0.496319	-7.67212	0.0662163	-6.43289	0.170688	-6.85546	0.208259	-6.78558	0.161886	-4.59992	0.282091	-3.1856	0.48815	-2.27064	0.702474	0.37584	0.960908	12.7543	0.0202383	-10.4008	0.0202859	-12.6839	0.020293
DESI1	1.3893	0.00716717	0.400941	0.41981	0.540679	0.093957	0.420169	0.799378	-0.501446	0.449684	-0.431968	0.680071	-0.210702	0.887907	0.372607	0.741221	0.854165	0.345364	0.607822	0.551565	0.970226	0.301387	-0.0153063	0.990849	-0.0582877	0.937348	0.115182	0.836985	0.123898	0.855028
DFFB	-1.84415	0.0323944	-1.83518	0.0195147	0.37848	0.416197	-0.339116	0.8803	0.36012	0.661321	-0.535947	0.662195	0.0420285	0.988764	-0.0737469	0.970605	-0.00410538	1	0.389372	0.773284	-0.0185461	0.994513	0.0281679	0.986146	-1.69298	0.041349	1.43673	0.0402003	1.73715	0.0410166
DGAT2L6	9.51797	2.26898e-08	1.70629	0.176717	5.50034	1.8148e-08	3.70333	0.386695	5.20512	0.0532265	0.352716	0.939956	-0.401476	0.943648	-0.522604	0.909569	-0.806458	0.833526	-0.244778	0.959148	8.88086	9.08199e-08	5.4448	0.00181132	10.552	9.76251e-05	-8.59492	0.000127019	-10.4758	0.000121096
DGCR2	1.11117	0.0223812	1.14708	0.0103391	0.95356	0.0018964	0.435592	0.709332	0.211457	0.71079	1.33172	0.0798261	1.16185	0.174145	1.05794	0.166542	0.996991	0.16258	1.22703	0.11247	0.177387	0.891604	0.0960877	0.910761	0.399217	0.511847	-0.257126	0.589074	-0.328475	0.566669
DGKD	-2.86803	3.01568e-05	-3.71157	6.20213e-07	-0.862404	0.020138	-1.67459	0.388628	-0.15762	0.885511	0.0598405	0.977083	-0.2236	0.912184	-0.490033	0.746236	-1.21712	0.329376	-0.660142	0.645096	-1.56251	0.312263	-0.388819	0.753563	-0.854355	0.149298	0.770303	0.131131	0.920674	0.138927
DGKE	-0.402145	0.434792	-1.161	0.0158434	-0.52908	0.0812445	-1.80586	0.219797	-1.42343	0.0595035	-2.3862	0.0357214	-1.74479	0.158435	-1.96427	0.0821024	-1.7779	0.0906784	-1.46859	0.18415	-0.942062	0.479265	-0.266212	0.801019	0.299262	0.585111	-0.180698	0.716301	-0.238036	0.688922
DGKG	-1.7879	0.182018	-3.17008	0.0206107	0.165383	0.841003	-1.80418	0.637722	-2.94527	0.138222	-3.76582	0.186805	-3.07047	0.338307	-5.49107	0.105655	-3.53678	0.182235	0.610695	0.843061	0.106972	0.985868	0.890046	0.66946	-1.76417	0.178039	1.54651	0.151142	1.86173	0.156816
DGKQ	1.01797	0.244352	1.88755	0.0162083	1.26722	0.0166344	-0.106254	0.969542	0.921253	0.258147	1.71394	0.140361	1.22594	0.360626	1.22749	0.295668	0.77321	0.509176	1.21459	0.308827	1.17727	0.303208	0.357814	0.754713	2.28006	0.070521	-1.77991	0.0714079	-2.18264	0.0700456
DGKZ	-0.857061	0.166657	-1.27723	0.0292606	0.55382	0.111189	-0.134837	0.964507	-0.373224	0.706315	0.620197	0.646851	0.890614	0.563462	-0.261505	0.880247	-0.408197	0.784571	0.0679517	0.975973	-0.436255	0.828844	-0.574366	0.641103	-0.756932	0.357749	0.685449	0.31479	0.818256	0.325809
DHCR7	1.75875	0.00159887	1.7368	0.00109484	2.57592	1.12446e-09	-0.571112	0.867345	0.155822	0.905955	-1.42814	0.39457	-0.604551	0.790272	-0.410056	0.847878	0.909746	0.571476	0.772521	0.66578	1.98395	0.0564222	0.688543	0.563562	6.86027	0.0555255	-5.49823	0.0536515	-6.71381	0.053689
DHH	2.3447	0.00255723	0.897432	0.225924	0.887785	0.0736426	0.372736	0.936797	-1.18643	0.474057	-0.257329	0.935349	-0.0778813	0.990485	-0.349817	0.913533	-0.932929	0.706739	1.35039	0.567936	-0.351794	0.935205	1.54581	0.28315	0.491926	0.784163	-0.345057	0.818984	-0.438234	0.808526
DHRS12	-2.0314	0.0364668	-3.27909	0.00091049	-0.585675	0.277756	-1.76583	0.277994	-1.83925	0.0232429	-2.11955	0.0780826	-1.903	0.156472	-2.95705	0.0203699	-2.91219	0.017278	-2.24688	0.0662463	-0.60213	0.68485	-0.454024	0.65503	NA	NA	NA	NA	NA	NA
DHRS3	-0.935298	0.289268	-2.2863	0.00975434	-1.03476	0.0533859	-1.98466	0.221462	-1.79032	0.0191081	-2.0393	0.0820349	-2.05872	0.12131	-1.8356	0.119141	-1.39002	0.193896	-1.48816	0.199466	-1.60592	0.138407	-1.3379	0.0874426	-0.962736	0.352356	0.863127	0.282581	1.03676	0.289708
DHX16	-1.02334	0.0758435	-1.05454	0.0432739	0.348438	0.281022	-0.297351	0.824378	-0.10169	0.874266	0.222793	0.787526	0.124549	0.914083	0.220864	0.803394	0.592663	0.386884	0.841513	0.242793	-0.0590347	0.968404	-0.188713	0.799085	-0.164064	0.714566	0.198685	0.594603	0.226207	0.618357
DHX29	0.211491	0.440199	0.568886	0.0176961	-0.345939	0.0375891	0.192397	0.890932	-0.280525	0.604878	-1.07695	0.150923	-0.669986	0.440988	-0.319223	0.708314	0.439953	0.548963	0.749458	0.310236	0.00357083	0.998308	0.0852239	0.917176	1.24484	0.0281671	-0.960757	0.0356459	-1.1869	0.0336577
DHX32	0.68558	0.272215	1.75011	0.00190041	0.919451	0.0151659	1.47373	0.140622	-0.194698	0.792374	0.629461	0.471802	1.11217	0.257531	0.704836	0.436184	0.771131	0.358965	0.83976	0.351852	0.728571	0.45789	0.677586	0.26407	0.476484	0.499873	-0.318794	0.573722	-0.405702	0.554336
DHX33	-0.925888	0.0690545	-1.4954	0.00230047	0.22772	0.440657	0.0829478	0.963159	0.0999553	0.87142	-0.246924	0.773296	-0.0744805	0.956659	0.367026	0.659563	0.666181	0.345364	1.0368	0.166196	-0.0019137	0.999207	0.0889686	0.912091	-0.987533	0.0127898	0.880451	0.00797817	1.05311	0.00893338
DHX34	0.263156	0.671707	1.11185	0.0252289	1.15149	0.000840709	1.31456	0.352154	0.891448	0.176425	1.70918	0.108742	1.0506	0.400002	0.740029	0.518188	0.385247	0.749346	1.43352	0.190184	0.0146494	0.995709	0.255683	0.819303	-1.13261	0.0517065	1.00586	0.0395374	1.20728	0.0418882
DIAPH1	-1.17816	0.0927108	-1.47952	0.0230543	-0.296704	0.473902	-0.219799	0.930137	-1.6418	0.0764837	-1.35652	0.283105	-0.764804	0.626675	-0.930458	0.485058	-0.925821	0.457404	-0.301476	0.853097	-0.218152	0.928377	-0.187935	0.896285	0.942554	0.407494	-0.699926	0.464497	-0.869517	0.455099
DIO2	3.83611	0.019011	3.85892	0.0106062	3.87738	0.000209563	-0.273383	0.979929	0.118213	0.973492	-4.10792	0.380381	-4.18385	0.464453	-0.85692	0.877079	-2.78664	0.531752	0.841095	0.870825	1.28914	0.776881	-0.1373	0.97834	1.34474	0.600973	-1.02686	0.622014	-1.27073	0.615803
DIP2C	-1.32404	0.127785	-1.9112	0.0213581	-0.484391	0.341888	0.897424	0.422614	-0.157718	0.821727	-0.158767	0.88324	-0.072637	0.963881	0.191634	0.860857	-0.211356	0.834062	-0.0258238	0.988569	-0.467063	0.67363	0.971475	0.065239	1.00883	0.302664	-0.768832	0.337083	-0.956122	0.327934
DIS3L	-0.663031	0.0864923	-0.771627	0.0289974	-0.310965	0.172721	0.183468	0.863241	-0.0233817	0.966575	-0.15941	0.809477	0.354204	0.606169	-0.291721	0.644016	0.0875043	0.906824	0.162145	0.817401	0.242032	0.735666	0.240911	0.604995	0.141323	0.810449	-0.0564311	0.921377	-0.0861406	0.894587
DISC1	-1.25633	0.211542	-2.02279	0.0373982	-0.674526	0.258964	-0.186267	0.967791	-0.169277	0.914365	-1.93821	0.325386	0.647194	0.805926	-0.18282	0.950547	-1.14259	0.56183	-0.703573	0.756508	-1.09074	0.659305	-0.26708	0.900746	1.78064	0.184883	-1.41785	0.205613	-1.74557	0.20099
DIXDC1	-0.646269	0.494444	-1.79626	0.0431673	-1.32089	0.0229842	-0.486851	0.853448	-0.666206	0.515026	-1.26226	0.379129	0.637316	0.727807	-0.332647	0.857438	0.772535	0.585265	0.181595	0.93067	-0.278924	0.91734	2.51024	0.000441748	-2.07789	0.00338446	1.77563	0.00306	2.14558	0.0031086
DLG1	0.642538	0.163041	1.28913	0.00230523	-0.453144	0.126077	1.03074	0.287661	-0.506172	0.35068	-0.627826	0.421727	-0.0744964	0.95872	0.315642	0.728927	0.850109	0.242774	0.65508	0.415712	0.17109	0.897898	-0.162592	0.843643	1.1726	0.00628061	-0.886877	0.0108332	-1.09719	0.00933849
DLG4	-1.84607	0.115076	-3.35416	0.00534578	0.617251	0.320122	0.179093	0.962762	0.821009	0.411385	1.10782	0.48468	1.04151	0.592602	0.902523	0.605019	0.817761	0.621366	1.45209	0.374712	-0.721737	0.755529	0.250724	0.884836	-2.55804	0.00227682	2.15014	0.00272635	2.59755	0.0028639
DLK1	-1.74527	0.43049	-8.16028	0.0161255	-5.81482	0.00344051	-1.72768	0.894928	-1.83221	0.570502	-1.21332	0.864944	-2.3891	0.769909	-1.79398	0.806274	-2.61891	0.670285	1.23063	0.859301	-3.96641	0.499057	-4.79972	0.160085	8.22996	0.0761676	-6.68097	0.0764246	-8.15704	0.0764367
DLK2	4.36057	0.00196266	4.62446	0.000663721	4.90847	8.6612e-07	-1.08069	0.907288	3.18645	0.458131	-1.33584	0.802819	-0.855185	0.905133	0.348778	0.963616	-1.52567	0.765339	-1.35563	0.810701	2.32327	0.571169	0.189941	0.972636	7.09921	0.0443398	-5.77343	0.0451561	-7.04465	0.0451308
DLL4	-2.52343	0.0487236	-2.8408	0.0173605	-0.800516	0.250068	-0.771926	0.888985	-1.57851	0.294179	0.540036	0.84902	0.369544	0.923004	0.753366	0.790303	-0.679221	0.809883	0.095588	0.983633	-0.531841	0.885274	-0.842259	0.661569	-0.204888	0.859758	0.207683	0.827087	0.236495	0.836053
DLX1	6.11809	2.74852e-07	8.61842	3.63802e-10	6.74818	3.03297e-11	0.714747	0.901035	3.6454	0.134837	5.7387	0.0882648	1.2294	0.798322	1.17877	0.777892	2.78252	0.367552	3.33194	0.3113	6.82694	0.000322017	7.16513	2.9253e-05	NA	NA	-0.350416	0.895465	-0.448513	0.885568
DLX2	7.82107	1.53171e-05	9.55349	2.4232e-06	6.52476	3.02764e-06	-0.518028	0.798076	4.06585	0.0134291	4.59037	0.926804	3.2387	0.920613	3.63765	0.91428	3.26144	0.901686	3.19096	0.90727	6.83764	7.97064e-06	5.91387	1.41479e-05	NA	NA	-4.33339	0.0103828	NA	NA
DLX3	7.77734	1.17913e-08	9.79739	2.09032e-10	11.0509	1.87387e-15	6.78542	0.0689703	8.12492	1.61402e-07	8.49489	0.00813323	7.25956	0.0384198	7.07143	0.0280292	5.75277	0.0602225	3.59238	0.297046	7.93853	2.11332e-06	4.78377	0.00411338	-11.6447	2.08136e-09	9.59625	2.0995e-09	11.664	2.09287e-09
DLX4	2.78563	0.0551449	5.48225	0.000119518	5.79926	1.82745e-07	4.06982	0.115713	5.55916	6.58914e-06	5.62187	0.0331387	2.67368	0.332814	2.32963	0.341842	2.11947	0.360589	2.67669	0.276529	5.86465	2.03074e-05	3.37458	0.00457738	-9.58027	3.69289e-09	7.91522	4.07346e-09	9.61355	4.20425e-09
DLX5	7.66903	4.54423e-07	9.04986	2.13821e-08	5.36867	3.2911e-08	5.3611	0.136186	9.62851	2.80102e-10	7.77008	0.00545274	6.89719	0.0225217	7.22411	0.00884503	7.12643	0.00825209	6.36335	0.0215452	5.04764	0.000432701	8.33102	3.55166e-09	-12.2149	2.1654e-06	10.0934	1.91887e-06	12.2656	1.96069e-06
DMBT1	-10.2659	0.0196739	-11.0828	0.00853806	-6.88902	0.00424183	NA	NA	NA	NA	NA	NA	NA	NA	NA	NA	NA	NA	NA	NA	NA	NA	NA	NA	12.9708	0.0597694	-10.5768	0.0580457	-12.899	0.0582885
DMKN	13.1623	1.8852e-09	14.6108	3.23815e-10	13.4232	2.09319e-14	4.05797	0.464131	6.07788	0.0765593	2.15372	0.585061	6.50027	0.126739	4.47368	0.230299	-2.03205	0.680203	-1.53196	0.776668	10.6998	3.38372e-07	6.9089	0.000355624	10.5395	0.00035656	-8.58575	0.000416119	-10.4684	0.000396537
DMXL1	0.603649	0.055911	0.721991	0.0117579	-0.937287	3.33413e-05	0.301964	0.86661	-0.122971	0.895083	-0.677812	0.522826	-0.60378	0.644096	-1.43772	0.185491	-1.07934	0.285955	-0.881217	0.424433	-0.604577	0.659189	0.155835	0.889765	2.37545	0.00983184	-1.87135	0.011219	-2.29623	0.0105733
DNAJB1	0.106871	0.815176	1.03279	0.00317695	0.943903	0.000116554	0.164661	0.97406	-0.177698	0.920657	-0.677915	0.772507	0.130781	0.974956	0.0826696	0.986053	0.488837	0.837773	0.646333	0.790208	0.686628	0.791761	-0.4881	0.806023	-1.56987	0.0182512	1.3704	0.0112024	1.64944	0.0120041
DNAJB12	-0.722257	0.122071	-1.079	0.0142672	-0.0254407	0.936444	0.288896	0.786199	-0.352594	0.404114	-0.01271	0.993853	0.231799	0.783024	0.202743	0.788561	0.466512	0.434373	0.714934	0.250318	-0.14332	0.894318	-0.0757703	0.913594	0.131166	0.845131	-0.0359905	0.953059	-0.0614613	0.928794
DNAJB13	-4.93479	0.072099	-5.98063	0.0305666	-1.227	0.345662	-3.33926	0.709162	-2.8403	0.31499	-2.60408	0.604202	-2.93391	0.630059	-2.53024	0.638236	-3.97273	0.41618	-2.10807	0.689442	-3.08313	0.555388	-1.62701	0.620752	3.37327	0.111052	-2.70903	0.119508	-3.3136	0.118276
DNAJC1	-0.0688125	0.920752	1.12242	0.020193	-0.444974	0.197455	0.676552	0.639069	0.16398	0.832621	-0.0329463	0.985767	0.306688	0.820487	1.33472	0.157132	1.3193	0.1361	0.583343	0.569269	0.409624	0.734279	-0.11392	0.913594	0.940448	0.296898	-0.694488	0.317241	-0.86293	0.307949
DNAJC18	-0.11506	0.863627	-1.28119	0.0202111	-0.287019	0.414978	-0.550308	0.826661	-0.145937	0.899761	-0.692071	0.626437	-0.496603	0.787036	-1.29984	0.348877	-0.965138	0.468269	-0.196286	0.917764	-0.476147	0.809187	0.765892	0.425559	-1.09281	0.139423	0.938296	0.129106	1.12679	0.134876
DNAJC7	-0.770038	0.11278	0.820979	0.0431632	-0.205537	0.484976	0.157608	0.927808	-0.206778	0.757771	-0.440276	0.619839	-0.142043	0.915961	-0.329174	0.740284	0.439898	0.604207	0.574484	0.512327	-0.217961	0.876488	-0.0220367	0.985277	0.0559168	0.960281	0.00491618	0.999891	-0.0110207	0.995393
DNASE1L2	9.24973	2.10667e-08	10.4429	2.32819e-09	9.41109	3.85527e-13	1.48017	0.527902	1.13863	0.353368	1.18311	0.501309	2.29042	0.235261	3.51696	0.0458857	3.53778	0.0351278	2.70144	0.118593	5.60398	1.96387e-07	1.39617	0.215574	NA	NA	NA	NA	NA	NA
DNASE1L3	-4.64759	0.0584917	-4.22044	0.0497617	-4.46555	0.00354191	-5.70952	0.265279	-4.55429	0.0724049	-5.92559	0.0882648	-5.34309	0.162668	-7.01746	0.0563052	-7.92963	0.0302447	-7.66889	0.0426883	-3.75914	0.390224	-5.58952	0.0377723	-4.01703	0.00286139	3.33673	0.00280766	4.04572	0.00285185
DNM1	0.377376	0.7243	-2.01753	0.045224	2.2165	0.000140574	2.92603	0.12387	1.78275	0.0352273	2.80833	0.0686323	3.65768	0.0337274	3.51538	0.02525	3.97501	0.00977187	4.28849	0.0117867	1.97932	0.0524539	2.58372	0.000719769	0.748473	0.612168	-0.552793	0.653957	-0.690726	0.644268
DNMT3A	-1.53667	0.0131791	-2.1447	0.000468848	-0.0644796	0.86995	0.21004	0.932623	-0.000454338	0.99952	-0.416828	0.754968	-0.645739	0.67165	-0.205556	0.899071	-0.133685	0.934363	0.0409376	0.9861	-0.843143	0.561481	-0.0195249	0.990731	0.279887	0.730852	-0.182112	0.798626	-0.24039	0.779293
DNMT3B	0.294625	0.66632	1.48682	0.0066816	0.242864	0.539311	0.575302	0.793214	0.765336	0.339393	0.101004	0.957887	0.655653	0.685295	0.623378	0.660486	1.2933	0.275059	1.89332	0.134973	0.120893	0.961409	0.281328	0.820721	-3.05431	0.000825648	2.58256	0.000786136	3.12628	0.000798821
DNTTIP2	0.212907	0.473409	0.531257	0.0383837	-0.744553	0.00015669	0.465852	0.71435	-0.330502	0.591138	-1.04026	0.20974	-0.57402	0.569979	-0.473749	0.60112	0.418638	0.618985	0.777653	0.350828	0.0561969	0.974359	0.17543	0.836703	1.46972	0.0118381	-1.15033	0.0195122	-1.41814	0.0181148
DOCK10	-2.10139	0.126328	-3.03898	0.0236924	-2.01857	0.0175817	0.255019	0.964842	-1.2529	0.534731	-1.6783	0.550308	-1.07863	0.767278	-1.48354	0.623361	-1.24382	0.663332	-0.660782	0.848469	-1.89654	0.61626	-0.330802	0.913594	1.34187	0.482731	-1.03896	0.512159	-1.28366	0.505813
DOCK2	-3.99659	0.048389	-5.49024	0.00708884	-1.8878	0.0759029	-3.72214	0.442773	-2.47799	0.259709	-3.89803	0.211858	-2.38318	0.502774	-5.47443	0.113458	-5.93636	0.0733805	-3.99584	0.217419	-2.95472	0.484825	-3.78004	0.136989	-0.31029	0.904133	0.314341	0.881695	0.36763	0.884724
DOCK4	-0.691127	0.219144	-1.56314	0.00478718	-1.16945	0.00160276	-1.1072	0.472329	-0.26296	0.722704	-1.25971	0.209263	-1.37453	0.235988	-1.39091	0.181765	-1.21562	0.20656	-1.19934	0.24586	-1.12711	0.326971	-0.400299	0.64835	1.58069	0.0610654	-1.22694	0.0726502	-1.51242	0.0698067
DOCK7	1.0064	0.0127485	0.82774	0.026781	0.237845	0.35607	0.684926	0.66205	1.21148	0.0484853	0.179146	0.895286	0.617731	0.629116	0.308734	0.810694	0.324748	0.784571	0.423606	0.72358	0.235961	0.895086	1.0944	0.0883484	-1.67865	0.0440312	1.44605	0.0278535	1.74305	0.029531
DOK1	-1.38634	0.142529	-2.61512	0.00635313	-0.075745	0.900892	-0.831399	0.826366	-0.929398	0.486457	-0.594501	0.791244	0.419289	0.885207	0.92737	0.659114	0.08757	0.979077	-0.229623	0.936467	-1.38883	0.571572	1.27267	0.297523	-1.33702	0.366102	1.14103	0.351618	1.37479	0.35753
DOK2	-3.3751	0.0486161	-5.67577	0.00232851	-0.597855	0.50479	-2.67603	0.532426	-1.33135	0.488403	-1.49906	0.588971	-0.44946	0.913896	-2.80762	0.317783	-3.4605	0.200196	-1.64994	0.572513	-2.19185	0.537748	-2.08491	0.340645	-1.41233	0.364256	1.22484	0.334519	1.47778	0.339189
DOPEY2	1.66748	0.0142906	0.472141	0.474812	1.02059	0.0166868	1.25678	0.513792	0.307685	0.774106	0.364729	0.82406	0.953318	0.565021	0.235818	0.901765	0.233868	0.895709	0.624678	0.687785	1.2354	0.378382	0.961802	0.312369	-1.36036	0.0390763	1.20751	0.0278329	1.45189	0.0295139
DPF3	-4.36327	0.0029465	-4.73841	0.00103158	-3.18145	0.000403844	0.198917	0.977101	-3.31115	0.189651	-5.37008	0.178866	-0.902826	0.838838	-5.37008	0.219005	-2.19932	0.476296	-1.30456	0.703698	-2.35666	0.571011	-1.16175	0.727108	3.68908	0.0316343	-2.93657	0.0335403	-3.59927	0.0331054
DPH6	0.580617	0.236006	1.75129	0.000112458	-0.756826	0.01971	0.251027	0.873435	-0.444534	0.477917	-0.174451	0.876578	-0.032122	0.988893	-0.513283	0.596811	-0.190099	0.860799	0.437524	0.654545	0.143764	0.930898	-0.23635	0.792494	1.63528	0.133418	-1.23885	0.141064	-1.52946	0.137119
DPM1	0.474728	0.113676	0.792165	0.00393268	-0.678271	0.000875438	0.0630366	0.967889	-0.111324	0.849626	0.187894	0.814861	0.25751	0.780649	0.755406	0.266136	1.21986	0.0612927	0.741253	0.280163	0.345676	0.684278	0.0793467	0.917107	0.166552	0.698589	-0.0701118	0.852549	-0.104497	0.813751
DPM3	1.19473	0.019514	1.71305	0.000353529	-0.208674	0.545163	0.101476	0.95773	-0.20168	0.76317	0.0825187	0.946334	-0.538359	0.612907	0.0644407	0.964334	-0.047087	0.973272	-0.214759	0.845198	-0.195214	0.894203	-0.166701	0.857173	0.484961	0.588285	-0.355846	0.625189	-0.44721	0.612014
DPY19L4	1.79414	7.50636e-05	1.61896	0.000207611	-0.506353	0.0937455	1.09448	0.460651	-0.226964	0.820335	0.02732	0.992001	0.200836	0.914076	0.0739766	0.971082	0.108105	0.947366	0.0952907	0.959153	-0.0424988	0.989011	0.0524768	0.974045	-0.624478	0.184324	0.585862	0.109668	0.695821	0.117978
DPYSL2	-0.470477	0.587547	-1.8074	0.0247162	0.378626	0.429934	-0.0217667	0.997423	-1.1278	0.426934	-0.860508	0.713401	-0.0492432	0.995929	0.267736	0.92849	1.1168	0.589789	0.429336	0.876337	-0.593751	0.857982	0.456416	0.820747	0.854598	0.510659	-0.668817	0.536598	-0.830334	0.527283
DPYSL3	-0.159902	0.901225	-3.07709	0.00850037	0.842135	0.162463	0.843766	0.855192	1.58559	0.243607	0.286675	0.931084	-0.55353	0.883037	0.889358	0.754534	1.90194	0.39933	1.57375	0.531892	1.24411	0.629958	2.45842	0.183739	-1.61012	0.528606	1.34903	0.515045	1.62719	0.51988
DR1	0.656325	0.0892854	1.08781	0.00205723	-0.729839	0.00493386	0.99053	0.371417	-0.130945	0.867555	0.620411	0.482046	0.806777	0.433856	0.898684	0.310805	1.43783	0.0906784	1.29804	0.149634	0.0301	0.989739	-0.0273248	0.983243	-0.981326	0.0393966	0.860272	0.0387781	1.02921	0.0417556
DRAM1	-1.25974	0.230845	-2.32523	0.0247336	-0.140874	0.834501	0.0177823	0.998187	-1.19703	0.463893	0.622978	0.837596	-0.240553	0.961236	-2.2495	0.43292	-1.70766	0.532289	0.411386	0.908588	-0.379515	0.930889	-0.761749	0.728885	-0.760093	0.667432	0.669747	0.644458	0.79923	0.651362
DRD1	2.99851	0.0510414	2.79731	0.0459716	3.91406	0.000219884	0.484485	0.936488	1.40024	0.539999	-2.8008	0.4793	-6.22916	0.29591	-3.69972	0.406939	-1.55449	0.697074	2.58833	0.438264	4.25585	0.103461	4.81715	0.00791102	3.4719	0.209802	-2.76181	0.217367	-3.38825	0.215378
DROSHA	-0.555291	0.0291825	-0.405569	0.0739154	-0.0778397	0.624392	0.599971	0.650313	-0.0344414	0.969336	-0.149894	0.896402	0.27189	0.82869	0.192154	0.868068	0.480708	0.589006	1.03325	0.237577	-0.0622602	0.973649	0.398534	0.578564	-0.226246	0.60073	0.252566	0.484349	0.289433	0.510601
DSC1	10.9723	3.10118e-06	12.5679	4.49934e-07	8.73666	1.01432e-08	5.23631	0.526691	9.01643	0.170026	0.244977	0.982115	-1.52205	0.877715	-1.52548	0.857223	-3.97252	0.594399	-0.42186	0.958303	6.45406	0.00488921	5.21119	0.105228	19.0548	6.17948e-09	-15.6044	5.3689e-09	-19.0074	5.33796e-09
DSCC1	1.58881	0.000918719	1.63265	0.000406014	1.3307	3.70499e-05	1.44079	0.442074	0.632073	0.527515	1.11228	0.420565	1.59926	0.308472	1.15276	0.423234	2.0999	0.114254	2.29378	0.107119	0.973795	0.521639	0.605344	0.60588	-1.15966	0.115824	1.04509	0.0861523	1.24962	0.091978
DSEL	1.95612	0.00122787	1.76894	0.00215328	1.33108	0.000774703	1.33211	0.546516	0.365077	0.76577	0.672775	0.701147	0.308835	0.904409	0.545021	0.78074	1.19823	0.439299	1.87821	0.242698	-0.289712	0.92862	0.616735	0.660377	2.72916	0.000249136	-2.18072	0.000569153	-2.67387	0.000506057
DSG1	14.9994	1.79717e-10	16.4275	4.16286e-11	11.8784	7.85103e-14	7.76239	0.23017	10.0642	0.0396638	3.73408	0.390327	0.192594	1	-2.27617	0.781689	-2.27617	0.699394	0.394537	0.984989	10.7321	4.67662e-06	8.41566	0.00296278	17.183	2.58745e-07	-14.1049	2.72799e-07	-17.1858	2.66118e-07
DSG3	10.4343	2.24693e-08	11.5826	3.56911e-09	7.43572	2.18535e-10	3.17516	0.594097	4.28998	0.26132	-1.06464	0.845222	-4.18389	0.615152	-4.18389	0.56468	-4.18389	0.45516	0.257196	0.974545	7.80054	6.07798e-05	4.71843	0.065297	20.1416	9.61802e-11	-16.5063	1.45159e-10	-20.106	1.39193e-10
DSP	6.21521	0.00173069	7.10026	0.000316736	4.43157	0.000245524	1.35247	0.847586	1.31341	0.752504	-2.2116	0.583255	-1.29391	0.809841	-3.21077	0.436316	-6.64022	0.121264	-6.01776	0.177997	3.82931	0.0934412	1.68164	0.59744	17.9755	7.79343e-05	-14.6947	8.3724e-05	-17.9062	8.08869e-05
DSTN	1.6364	0.0689082	1.90483	0.0191414	0.463997	0.419911	0.364541	0.894401	-0.25035	0.829829	0.0334958	0.991793	0.713839	0.686132	0.978072	0.495624	0.849072	0.538189	0.289548	0.87665	0.684207	0.673714	0.829968	0.396467	-1.94944	0.0466915	1.64066	0.0379007	1.98236	0.0390389
DTD2	0.939416	0.219436	1.43711	0.0369922	-0.327408	0.523976	-0.128675	0.959131	0.373278	0.630906	-0.433935	0.719599	-0.221656	0.896968	-0.542565	0.662204	-0.539715	0.639958	-0.433374	0.734673	0.799876	0.499097	0.326078	0.739819	-1.8062	0.0359555	1.56432	0.0218888	1.88383	0.0234735
DTNA	-3.83293	0.117812	-6.91366	0.0106758	-3.36585	0.0220139	-2.00394	0.679017	-3.12335	0.162061	-3.40275	0.252914	-3.05306	0.37955	-2.06157	0.500216	-0.7854	0.810414	-1.16908	0.720207	-2.08367	0.584706	-1.05559	0.727108	6.4094	0.0712643	-5.21502	0.0716194	-6.37075	0.0716393
DTNBP1	-2.21537	0.00956468	-2.65633	0.00142627	-1.57896	0.00263333	-1.7658	0.277534	-0.518567	0.495923	-0.922034	0.404383	-1.63992	0.209069	-1.6762	0.152806	-1.78481	0.107499	-1.75104	0.138148	-0.994716	0.476346	-0.624277	0.491297	-1.68593	0.0527559	1.4241	0.0492291	1.71713	0.0518021
DTX3L	-1.41308	0.15798	-1.97777	0.0379921	-1.73047	0.00739378	-1.11313	0.614805	-0.257594	0.827709	-1.61091	0.251792	-1.10173	0.513054	-2.02018	0.172502	-2.01786	0.145383	-1.16614	0.431311	-1.2518	0.48459	-0.518736	0.690617	0.538368	0.552254	-0.379687	0.624549	-0.475982	0.611756
DUOX1	9.26168	4.19336e-08	10.8148	2.82086e-09	8.75806	6.34702e-12	-0.175459	0.988753	0.376896	0.91441	-0.161687	0.983039	-0.999394	0.88386	-1.03567	0.859013	0.58941	0.913264	-0.658976	0.912688	4.78152	0.0182842	0.839948	0.807779	2.2197	0.328615	-1.77737	0.338014	-2.17793	0.33506
DUOX2	3.33473	0.080146	4.63831	0.00920296	3.64504	0.00198923	-1.53468	0.844427	-1.91532	0.535375	-1.15775	0.846435	-1.0722	0.891825	-1.61134	0.797822	-2.24287	0.667126	-4.95229	0.407136	3.59408	0.290724	0.630214	0.869464	8.60277	0.0324321	-7.0277	0.0325113	-8.56912	0.0325366
DUOXA1	10.7746	2.07289e-08	12.1321	4.12465e-09	11.1776	6.31863e-11	4.16476	0.353718	3.32936	0.167856	2.60115	0.646129	0.510977	0.897342	0.510977	0.87982	3.15111	0.465237	2.3925	0.701074	7.31736	3.05175e-05	3.21463	0.1146	11.0333	0.00885728	-9.0292	0.00927597	-11.0024	0.00912877
DUOXA2	2.37729	0.236562	3.69688	0.0411352	3.78728	0.00252293	-6.18003	0.608129	-5.1288	0.425384	5.89085	1	5.89085	1	5.89085	1	5.89085	1	5.89085	1	2.49179	0.674675	-1.45805	0.898163	11.3484	0.0148574	-9.29136	0.0151462	-11.3243	0.0150352
DUSP10	-3.04783	0.0117562	-4.35079	0.000536668	-0.917406	0.153124	0.118701	0.979929	-2.01195	0.147239	-0.391365	0.868552	-0.856887	0.735425	-1.38075	0.498945	-0.277895	0.911381	1.04543	0.602792	-0.879989	0.734704	0.14588	0.955561	4.26834	0.0539951	-3.46496	0.0561749	-4.2372	0.0559582
DUSP11	-0.214512	0.550938	0.94183	0.00172852	-0.137048	0.520525	0.4398	0.786924	-0.348095	0.637371	0.0523682	0.973301	-0.140295	0.933532	-0.0971753	0.94933	0.711619	0.448276	0.350364	0.761166	0.0938051	0.961476	0.195392	0.854721	-0.99193	0.0031269	0.891908	0.00267706	1.06701	0.00297922
DUSP14	3.48929	7.35284e-07	5.24572	2.12835e-10	3.43192	8.74593e-11	0.759783	0.731759	-0.607032	0.561874	-1.46379	0.318276	0.246868	0.91435	0.531704	0.753988	0.440618	0.787105	-0.304625	0.874727	1.82753	0.0803398	-0.179452	0.910345	5.97544	4.18322e-09	-4.85391	3.94021e-09	-5.92647	3.36254e-09
DUSP15	-3.14803	0.084275	-4.05816	0.0221752	-2.47386	0.0212119	1.69185	0.469788	1.51337	0.170077	3.20344	0.0935389	2.15654	0.311523	1.65002	0.391983	1.13476	0.552077	1.84148	0.342123	-0.7561	0.79195	1.11806	0.404741	NA	NA	NA	NA	NA	NA
DUSP19	-0.0499477	0.917388	-0.849354	0.0222725	-0.765924	0.00263659	0.394627	0.844127	0.26185	0.779495	-0.710193	0.571388	-0.137321	0.947853	-0.0924087	0.963812	0.240356	0.870623	0.769568	0.542051	-0.0361522	0.990977	0.0815134	0.957885	-0.462232	0.695995	0.438625	0.647819	0.516308	0.660228
DUSP2	-3.83192	0.102273	-4.41796	0.0480594	-0.290657	0.817491	-2.75107	0.593095	-1.22923	0.628328	-1.90291	0.586119	-3.2688	0.428189	-3.3954	0.345595	-3.05441	0.361925	-2.51333	0.490135	-0.983959	0.861306	-4.7447	0.119076	-1.72071	0.389271	1.47023	0.370817	1.77385	0.37529
DUSP28	-1.00011	0.107964	-1.45708	0.0131446	0.056198	0.889153	-0.274731	0.857048	-0.595	0.301608	-0.700208	0.403187	-0.555467	0.591874	-0.519051	0.569349	-0.586672	0.481075	-0.349032	0.718496	-0.236702	0.863714	0.224951	0.78953	0.715216	0.288762	-0.515736	0.347312	-0.648681	0.332672
DUSP3	-2.32869	0.0747762	-2.88481	0.0193345	-1.74383	0.0230703	0.440842	0.865294	-1.79286	0.107908	-0.94589	0.5398	-0.698493	0.725685	-0.727878	0.670874	-0.267713	0.888136	0.0257099	0.997046	-1.1312	0.554002	-0.396933	0.807779	2.90293	0.0925522	-2.3419	0.0970182	-2.86899	0.0957014
DUSP4	3.13412	0.000428523	-0.351223	0.730645	1.70221	0.0030484	-0.315988	0.932008	1.10048	0.223735	1.41659	0.35269	0.0124759	1	-0.297016	0.89267	-1.61459	0.319367	-0.921759	0.614548	1.60633	0.216869	0.601305	0.641898	-3.54681	0.00175523	2.95065	0.0019858	3.57698	0.00199829
DUSP6	-1.53055	0.079793	-2.03401	0.0137212	-0.222954	0.668215	-0.0579061	0.98837	-0.74539	0.463597	0.281985	0.875727	0.158574	0.949362	-0.925	0.555161	-1.66161	0.242573	-0.766389	0.636317	-0.0423204	0.990977	-0.765753	0.532484	-1.547	0.121171	1.33714	0.0921935	1.61181	0.0955194
DUSP7	0.906291	0.124272	1.30909	0.0145372	1.2891	0.000526304	-0.0694207	0.982886	0.879889	0.236638	0.301488	0.837111	0.580343	0.714922	0.555967	0.688627	0.203216	0.898439	-0.147339	0.936561	0.0937657	0.970344	0.171228	0.896302	-0.388835	0.632208	0.365213	0.591282	0.425026	0.60894
DVL3	-0.243702	0.392752	-0.571695	0.0279065	0.734449	2.87926e-05	1.00907	0.3328	0.491735	0.299689	1.16023	0.124985	1.23505	0.154082	1.35278	0.0817926	1.3558	0.0642658	1.56412	0.0444507	-0.174142	0.895683	0.48604	0.373799	-1.42404	0.000298089	1.24553	7.48033e-05	1.49489	9.64364e-05
DYNC1I2	0.647888	0.00491072	1.43631	7.77582e-09	0.0188613	0.910284	0.141177	0.923329	0.0159756	0.983434	0.139034	0.877416	0.404373	0.645105	0.146353	0.876451	0.743778	0.263883	0.884296	0.213533	0.308897	0.734376	0.356996	0.524888	-0.738551	0.0853258	0.65991	0.0676488	0.787059	0.072014
DYNC1LI1	0.684255	0.18163	1.78561	0.000177794	-0.0395979	0.91562	1.10582	0.492789	0.220014	0.83194	0.663761	0.591432	0.950184	0.497881	0.823093	0.511512	1.42039	0.202801	1.4132	0.238876	0.408976	0.806482	0.363313	0.763315	-0.0701027	0.906948	0.101821	0.839625	0.109842	0.856334
DYNC2LI1	1.65932	0.0252128	0.613754	0.380515	-0.0438308	0.937506	-1.14111	0.713381	-0.330024	0.829832	-1.85649	0.318276	-2.13649	0.325337	-1.9254	0.313935	-1.51679	0.401141	-0.977442	0.634292	-0.414096	0.897898	-0.315872	0.875833	0.134822	0.924042	-0.0480519	0.972508	-0.074809	0.959684
DYNLL1	1.48735	0.0188677	2.62232	1.80732e-05	1.25388	0.00178633	2.22831	0.168789	0.819897	0.282648	0.376479	0.794305	0.662985	0.675742	1.28964	0.293568	1.1147	0.343811	1.12394	0.375699	0.703791	0.580055	0.182329	0.883554	-1.53942	0.0811919	1.30616	0.0772772	1.57206	0.0807817
DYNLL2	-1.32628	0.10355	-1.66716	0.0279552	-1.429	0.00551398	-0.172615	0.923329	-1.1919	0.0706764	-0.524179	0.584223	-0.663039	0.553658	-0.615353	0.531437	-0.031348	0.986222	-0.185976	0.880241	-1.13802	0.280902	-0.362695	0.673149	-0.130088	0.88846	0.186208	0.788268	0.206965	0.805713
DYNLRB1	0.568474	0.14319	1.2756	0.000405914	0.251858	0.298781	0.781197	0.600758	0.056213	0.9522	-1.47353	0.150701	-1.13689	0.324666	-0.845888	0.414979	-0.726554	0.459792	-0.813828	0.441361	0.145986	0.93569	0.0491284	0.970099	0.0194855	0.984555	0.0509047	0.948865	0.0406092	0.965899
DYNLRB2	-1.04883	0.284149	-2.26635	0.0213581	-2.16268	0.00121346	-2.08587	0.62326	-2.27799	0.193576	-3.23818	0.221632	-2.14116	0.481595	-4.6193	0.118637	-6.54281	0.0351727	-4.07825	0.150943	-1.3008	0.682344	-0.80849	0.716003	1.77444	0.386413	-1.38663	0.407041	-1.70546	0.401798
DYNLT3	1.7105	0.00634888	2.18503	0.000263277	-0.21502	0.625895	0.623017	0.696084	0.25034	0.778838	-0.0891899	0.954642	0.309162	0.839343	-0.645056	0.58037	-0.213319	0.871622	-0.0889543	0.958578	0.760355	0.511631	-0.0060359	0.99721	-0.0328856	0.976874	0.0649172	0.946474	0.0645037	0.954395
DYRK2	-0.1661	0.792013	-1.18357	0.0253673	-0.286053	0.39994	1.22539	0.244105	0.20519	0.763644	0.204663	0.847026	0.597498	0.570007	0.0821462	0.952655	0.527316	0.546916	0.934319	0.28756	0.00752332	0.9973	0.0803864	0.937664	0.971732	0.149903	-0.738584	0.190178	-0.918782	0.181826
DYSF	-3.44534	0.00237232	-3.86287	0.000548828	-2.68973	0.000184054	-1.21149	0.63345	-1.61804	0.128965	-0.460172	0.792541	-0.745916	0.70672	-0.37161	0.849873	-1.25411	0.400281	-1.06702	0.515172	-1.40959	0.466458	0.190266	0.919083	0.882642	0.516933	-0.682574	0.547817	-0.84812	0.539323
DZIP3	-0.715909	0.328523	-1.39795	0.0430367	-2.2175	3.11202e-05	-0.941135	0.65195	0.0784718	0.952438	-2.48814	0.088779	-1.45391	0.366858	-2.35898	0.110813	-2.80475	0.0511179	-1.3087	0.363184	-0.593358	0.760883	0.360626	0.78953	1.80901	0.0909001	-1.39248	0.102427	-1.71171	0.0994723
E2F3	-0.878769	0.0271098	-0.720729	0.0434447	-0.2299	0.326401	-1.21506	0.573067	-0.0470945	0.96953	-1.49506	0.257492	-1.07958	0.492363	-0.692072	0.636344	-0.160091	0.926642	0.174139	0.92722	-0.930349	0.554411	-0.247673	0.850285	-2.10809	0.00183916	1.8091	0.00161063	2.18257	0.00171952
E2F4	-1.09062	0.00960957	-0.971595	0.0121528	0.391401	0.094928	0.223787	0.917977	0.0499594	0.958779	0.228597	0.855763	0.324858	0.82293	0.608813	0.57744	0.95032	0.322348	1.03655	0.311017	-0.129538	0.94816	-0.00996382	0.995376	-1.84894	0.00142376	1.58374	0.00183808	1.91191	0.00189796
E4F1	0.568196	0.307036	1.13316	0.0222134	0.89819	0.00781752	0.504782	0.749973	0.33772	0.628182	1.6828	0.0833021	1.25094	0.249925	1.38307	0.156875	1.52103	0.0999729	1.77071	0.0718934	0.630096	0.564674	0.261427	0.789325	0.945999	0.0365653	-0.711754	0.0657772	-0.883522	0.0602297
EAF1	0.386798	0.251136	0.932545	0.00241238	0.83738	0.000100845	0.842702	0.58234	0.293755	0.710048	0.935498	0.372287	1.02373	0.407592	1.59932	0.138988	1.64664	0.105472	1.00498	0.360311	0.394538	0.793276	0.341335	0.738036	-0.552477	0.496583	0.535854	0.384537	0.634989	0.399112
EAPP	0.472896	0.19311	0.736709	0.025919	-0.195112	0.405875	0.191789	0.911501	-0.24467	0.734207	-0.780844	0.384643	-0.414468	0.728065	-1.07112	0.250314	-0.655968	0.46033	-0.51913	0.601807	0.0249672	0.990977	0.115321	0.908601	-1.03255	0.0271688	0.898875	0.0218599	1.07815	0.0233743
EBI3	-4.05632	0.0351044	-5.71908	0.0044422	-2.24909	0.0324304	-3.08317	0.497015	-0.512004	0.813618	-1.64826	0.56247	-2.20625	0.511605	-4.06004	0.187284	-4.77696	0.108869	-2.91886	0.323402	-4.42132	0.214037	-2.20467	0.335976	-2.89033	0.0199733	2.44601	0.0179537	2.9575	0.0188116
ECHDC1	3.69121	2.57681e-09	1.13339	0.0262709	1.66413	5.88065e-06	0.300666	0.914987	0.83926	0.456767	-0.529149	0.74471	-0.0666058	0.983786	-0.149544	0.946324	0.0928079	0.966753	0.10469	0.964903	3.17858	5.19988e-05	1.62435	0.0690765	0.465094	0.728929	-0.282302	0.793067	-0.364087	0.778856
ECHDC3	-3.35739	0.00598835	-4.94684	0.0001501	-2.44971	0.00104594	2.67323	0.36554	-1.01042	0.63603	1.25329	0.577495	0.898934	0.737519	-0.551849	0.962705	0.218117	0.873897	-0.0668484	0.951752	0.116845	0.986814	0.0671491	0.98709	4.39509	0.0511422	-3.4824	0.0502274	-4.25966	0.0499548
ECM1	2.30518	0.0218388	2.75756	0.0031406	4.34802	4.97654e-09	1.49606	0.679736	0.422663	0.830394	1.01457	0.668872	1.50716	0.570907	1.28391	0.592267	0.895483	0.708644	0.729861	0.788916	1.37081	0.532563	1.07205	0.514402	0.799783	0.589759	-0.564861	0.638439	-0.708404	0.627373
ECT2	1.43194	0.141631	2.6092	0.00356597	1.30242	0.0289563	1.55558	0.575613	1.43468	0.179919	0.097689	0.972993	1.12698	0.606415	1.11814	0.556324	2.17355	0.18571	2.7517	0.118696	1.04511	0.549642	0.763959	0.548954	-2.0702	0.00906696	1.77007	0.00822046	2.13893	0.00848322
EDARADD	2.88658	0.00302295	2.49189	0.00822584	6.05113	5.94341e-11	-2.66514	0.609371	-0.0314169	0.992496	-4.80599	0.175893	-6.00278	0.168252	-4.84991	0.185491	-4.34579	0.188873	-3.45798	0.317714	-0.0185649	0.998014	-1.18531	0.689724	1.44171	0.555142	-1.12298	0.574359	-1.38663	0.567669
EDC3	-1.22831	0.0512819	-1.1784	0.0381077	0.230316	0.525708	1.04866	0.409893	0.108577	0.892272	0.709986	0.436327	1.05779	0.306125	0.976233	0.288977	1.408	0.107455	1.58062	0.0920296	0.303863	0.820291	0.158925	0.874277	-1.1466	0.0222544	0.998471	0.021553	1.19798	0.0232439
EEA1	1.21439	0.000810452	1.32745	0.000159436	-0.483513	0.0454045	0.177878	0.920035	-0.257523	0.717146	-1.88544	0.0506901	-1.65815	0.124435	-1.3073	0.166542	-0.634588	0.478922	-0.550664	0.58041	0.218425	0.885274	0.883607	0.124658	1.46176	0.0474965	-1.11704	0.0494348	-1.37909	0.0473205
EED	-0.344214	0.230072	-0.551916	0.0375864	-0.533622	0.0036025	0.0337826	0.987311	-0.302879	0.609561	-0.415981	0.625537	0.123491	0.924965	-0.281968	0.772128	0.457976	0.569378	0.536296	0.525993	-0.216551	0.871273	-0.0709972	0.941807	-0.731075	0.0535683	0.668722	0.0436585	0.795812	0.0479283
EEF1A1	0.954728	0.231439	1.58457	0.0270032	1.12561	0.0200687	0.280335	0.891248	-0.157818	0.867496	0.0732072	0.964665	0.315684	0.838326	-0.016975	0.998711	1.00922	0.318391	0.949058	0.386811	0.74788	0.526207	0.222442	0.840591	-0.677058	0.509095	0.603827	0.461277	0.722237	0.471583
EEF1AKMT1	-1.19022	0.0432239	-1.19866	0.0253795	-0.358397	0.293876	1.2777	0.164255	0.403988	0.409337	0.479706	0.530083	0.817262	0.339184	1.62765	0.0359275	1.81912	0.0151723	1.41137	0.0648836	0.210961	0.862159	0.64613	0.204547	0.0802514	0.945225	-0.015974	0.993212	-0.0385517	0.976239
EEF1E1	0.18199	0.624083	0.746684	0.0147572	-0.401793	0.0594043	0.392057	0.826967	-0.22487	0.787054	-0.70045	0.493786	-0.955298	0.42603	-0.674967	0.533803	0.295678	0.798093	0.0749953	0.963598	-0.00994563	0.996809	0.222213	0.827843	-1.91329	0.000195419	1.62196	0.00033215	1.9588	0.000335526
EFCAB8	0.454629	0.572613	1.45601	0.0282804	0.259615	0.594566	2.49393	0.304257	1.72909	0.181429	-2.83213	0.290257	1.94242	0.475023	-0.355912	0.935528	-0.989442	0.665673	0.599858	0.861265	1.58126	0.889306	2.45342	0.0491314	0.375284	0.835342	-0.239958	0.876037	-0.317104	0.862713
EFHB	-1.67094	0.0280881	-1.92148	0.00711248	-1.493	0.00178606	NA	NA	NA	NA	NA	NA	NA	NA	NA	NA	NA	NA	NA	NA	NA	NA	NA	NA	5.87197	0.104492	-4.76038	0.106924	-5.81823	0.106189
EFNA3	8.13129	4.08723e-08	8.84605	7.3898e-09	8.95916	5.93064e-13	3.74273	0.387181	4.62887	0.109021	2.23316	0.460131	2.21972	0.543517	2.91722	0.340147	1.40116	0.663715	1.48304	0.667184	5.34883	0.00029701	2.33076	0.206909	-0.822335	0.505072	0.736414	0.449896	0.88019	0.458715
EFNA5	2.44396	0.00153874	0.692388	0.353795	1.53399	0.00208561	1.21543	0.526402	1.53701	0.0618644	1.65836	0.221334	-1.06396	0.548322	-0.0505415	0.989017	1.23354	0.354691	1.86145	0.186904	1.77485	0.0840568	1.3062	0.141175	-1.6094	0.171595	1.37469	0.152355	1.65597	0.157646
EFNB1	1.19122	0.0673257	1.6674	0.00478924	1.49734	0.000269881	0.371575	0.910781	1.60555	0.0627125	1.35027	0.361198	1.56937	0.358543	0.813119	0.629493	0.318826	0.867605	0.610838	0.731269	0.524575	0.791863	0.675473	0.546198	-2.25448	0.00543909	1.89161	0.00458477	2.2889	0.00460834
EFNB2	1.48367	0.0365319	0.56028	0.400956	1.94535	2.20936e-05	-0.868171	0.794094	-0.968083	0.452383	-1.37893	0.456204	-1.41701	0.52277	-0.769364	0.717625	-1.41564	0.432209	-0.0869316	0.978473	1.11926	0.55824	0.196455	0.921049	3.34736	0.00429689	-2.69355	0.00537142	-3.29694	0.00504306
EFS	3.14485	0.0179845	3.40775	0.00579666	4.66996	5.64088e-07	5.32632	0.0343217	4.38681	0.000185344	5.45578	0.0166923	4.91095	0.0523262	5.31488	0.0206887	5.36888	0.0161803	5.84145	0.0158026	4.31852	0.000146967	2.66312	0.0236373	-1.78048	0.196476	1.49431	0.188824	1.79951	0.194992
EGFL8	3.00126	0.00029883	2.60978	0.00100494	2.23963	5.47492e-05	-0.884193	0.800442	-0.941221	0.520853	-2.56492	0.223666	-2.01921	0.408769	-2.36855	0.270592	-2.05579	0.303619	1.1624	0.58041	0.74385	0.77596	0.86694	0.573724	-1.34693	0.0799033	1.15978	0.0742526	1.39508	0.0775999
EGLN2	-1.14737	0.00482358	-1.62562	7.45276e-05	-0.0620446	0.812889	0.0694379	0.971095	0.23927	0.68559	0.91717	0.245241	1.09669	0.22789	0.881839	0.276185	0.734037	0.343858	0.718429	0.392349	-0.550179	0.590805	-0.209418	0.803646	NA	NA	NA	NA	NA	NA
EHD1	-1.61617	0.0115231	-1.16094	0.0414285	-0.24743	0.50639	-0.893425	0.575378	-0.861894	0.214298	-0.906842	0.372033	-1.03961	0.384962	-0.977633	0.34933	-0.642283	0.531305	-0.730449	0.504207	-1.0687	0.395816	-0.6425	0.43061	1.37534	0.174893	-1.06028	0.207051	-1.31133	0.201301
EID2	0.144622	0.862138	-2.23308	0.00402528	-1.78064	0.000443943	-1.01887	0.431766	-0.804954	0.173154	-1.1675	0.183717	-1.4091	0.165272	-1.52174	0.0994456	-1.41837	0.0992809	-1.39946	0.125124	-1.06366	0.270831	-0.722637	0.270289	NA	NA	NA	NA	NA	NA
EID3	-0.911989	0.149361	-2.07828	0.00134032	-1.12443	0.00563545	-2.20766	0.437205	-0.322454	0.849626	-2.25283	0.240623	-2.08109	0.351172	-1.17627	0.564	-1.18402	0.530836	-0.437252	0.855297	0.109289	0.97833	0.53168	0.750822	2.36484	0.0154139	-1.86646	0.0215865	-2.29141	0.0206578
EIF1AX	0.125466	0.760853	1.03353	0.00151533	-0.359171	0.108905	0.217367	0.880142	-0.163373	0.798581	-0.771953	0.323941	-0.6587	0.481595	-0.101899	0.928198	0.643351	0.386102	0.383139	0.659941	0.123305	0.934631	0.088522	0.921166	0.552233	0.453742	-0.395489	0.523242	-0.499346	0.506555
EIF2S3	1.136	0.000138788	1.67994	8.48658e-08	0.126318	0.523923	0.36596	0.767841	-0.326359	0.539941	-0.575646	0.435793	-0.176611	0.874084	-0.11542	0.910757	0.578908	0.407249	0.554093	0.471688	0.352074	0.695451	-0.0878805	0.915358	-1.6619	0.00112416	1.4256	0.000932409	1.71837	0.000991976
EIF3A	0.354927	0.384841	0.839072	0.0194983	0.145395	0.571048	0.524391	0.698161	-0.0291103	0.976285	-0.619118	0.4904	-0.0952222	0.951253	0.125054	0.920692	0.769596	0.358801	1.02106	0.248005	0.559948	0.573647	0.139579	0.885437	0.543302	0.165288	-0.366507	0.249553	-0.464667	0.229297
EIF3L	0.717757	0.117624	1.35958	0.00122555	0.794498	0.00530012	0.743727	0.376114	-0.153919	0.750791	-0.419893	0.50705	-0.0786499	0.942746	0.0239957	0.98738	0.700505	0.227971	0.696318	0.263074	0.693084	0.228672	0.314613	0.527094	0.0181966	0.983466	0.0484426	0.944894	0.0405349	0.961342
EIF3M	0.905594	0.0979539	1.51242	0.00241163	-0.130804	0.728728	0.0894586	0.958656	-0.356634	0.516014	-0.797139	0.292829	-0.293547	0.775937	-0.519379	0.521624	0.125917	0.897094	0.236021	0.798681	0.260366	0.806482	0.165943	0.83068	0.395068	0.484662	-0.26931	0.576531	-0.343719	0.554626
EIF4A1	0.69523	0.192396	1.69806	0.000543732	0.89136	0.00702753	1.01311	0.537875	0.533752	0.441489	0.427761	0.728229	0.593941	0.676085	0.960191	0.394845	1.58365	0.128498	1.61798	0.14674	0.759051	0.520641	0.0257656	0.986487	-2.55382	0.000213061	2.13126	0.000283066	2.58258	0.000270663
EIF4E	0.70499	0.0744172	2.07525	1.48667e-07	-0.389937	0.118434	0.271896	0.853447	-0.113594	0.875417	0.102996	0.927282	0.206987	0.863046	0.47358	0.588251	0.978719	0.195564	0.996937	0.220493	0.00826424	0.996796	0.343073	0.620287	-0.803712	0.285038	0.703035	0.259479	0.839566	0.26993
EIF4ENIF1	-0.901057	0.0162415	-0.934611	0.00724571	0.109644	0.630496	0.043633	0.979929	-0.120093	0.842185	0.137547	0.878632	0.244021	0.804126	0.387262	0.616092	0.738299	0.266328	0.813228	0.250773	-0.0717389	0.959635	0.277601	0.653532	-1.28718	1.24952e-05	1.1265	1.422e-05	1.35378	1.45133e-05
EIF6	1.41752	0.00497092	2.98303	2.95147e-08	1.22704	0.000208925	0.323984	0.861658	0.344561	0.650153	-0.14352	0.918233	-0.192333	0.905642	0.303421	0.808436	0.436401	0.683159	0.533555	0.63356	0.435134	0.737164	0.325687	0.732135	-0.343682	0.527757	0.322883	0.466131	0.380186	0.478744
ELAC1	-0.901147	0.0316574	-1.10132	0.00497804	-0.29796	0.224169	0.152258	0.919272	-0.322984	0.559102	0.000518857	1	0.111522	0.931669	-0.212141	0.82827	-0.204985	0.822602	0.322857	0.712597	-0.110122	0.944097	0.493266	0.379796	-0.489544	0.144862	0.472956	0.108767	0.556974	0.120259
ELAVL3	-3.83236	0.213485	5.32621	0.00144867	1.09508	0.347959	0.0352334	0.99303	-0.5881	0.84584	0.199101	0.95265	-0.48158	0.963167	-3.01601	0.557043	-1.17464	0.814906	-3.01601	0.480716	-2.66006	0.605671	-1.22716	0.720262	7.27317	0.00321151	-5.89091	0.00387203	-7.1906	0.003733
ELF2	-0.327119	0.388877	-1.11305	0.00224605	-0.516335	0.0247516	-0.218208	0.858609	-0.143015	0.78704	-0.505961	0.441376	0.0242621	0.988764	-0.518317	0.450852	-0.216982	0.770248	0.274698	0.713114	-0.266037	0.776579	0.368191	0.456435	-0.0171391	0.970539	0.0752548	0.836142	0.0753291	0.864989
ELK1	-1.12568	0.0486161	-1.26963	0.0157619	0.0804915	0.822559	-0.543951	0.733382	-0.158003	0.835741	-0.187103	0.872056	-0.192598	0.893154	-0.170292	0.890373	0.418715	0.659957	0.631196	0.509706	0.0844199	0.962748	-0.0607293	0.957706	-0.121572	0.828452	0.161674	0.712845	0.178314	0.739355
ELMO1	-1.69789	0.0967078	-3.27014	0.00195546	-0.976218	0.0961726	-0.242353	0.950545	0.0200335	0.990547	0.523221	0.772793	0.170958	0.951879	-0.0974292	0.973266	-0.234558	0.914508	-0.863022	0.640616	-1.3588	0.497592	0.420353	0.78953	-0.973611	0.313479	0.860737	0.277187	1.02802	0.28741
ELMO2	-1.6916	0.0241479	-2.58003	0.000582645	-0.205414	0.640914	0.176638	0.940265	0.109869	0.911732	0.852416	0.440504	1.10006	0.391385	0.308392	0.829112	0.782162	0.475804	0.928655	0.425539	-0.598565	0.696709	0.105966	0.935674	-0.168434	0.811548	0.210118	0.720569	0.235613	0.741911
ELMOD1	6.74922	0.000519064	6.08628	0.000837403	3.99229	0.000476722	-0.34027	0.979304	0.777522	0.851166	-1.06979	0.863663	-2.59878	0.720692	-1.27515	0.846931	-0.922073	0.880357	1.83356	0.718561	1.87712	0.662084	-0.080589	0.989036	8.52532	0.0521197	-6.89814	0.0507644	-8.41505	0.0509635
ELMOD2	1.23278	0.0306279	1.0091	0.0518663	-1.05706	0.00788459	0.355504	0.837159	-0.191654	0.821276	-0.156292	0.907718	-0.047273	0.983362	0.131009	0.927571	0.275394	0.813115	0.576419	0.596497	0.363944	0.798403	0.120148	0.913695	-0.84432	0.297958	0.759323	0.232392	0.908302	0.240809
ELMOD3	-1.33656	0.000797471	-1.50965	0.000124165	-0.429057	0.0637563	-0.220793	0.896389	-0.500085	0.403101	-0.197633	0.854085	0.174821	0.897681	-0.231553	0.835837	-0.0957337	0.936562	0.0380493	0.981307	-0.484781	0.673582	0.16977	0.85775	0.587172	0.504766	-0.435251	0.551519	-0.545278	0.538749
ELOB	0.800571	0.302441	1.69828	0.0138625	-0.219445	0.678089	0.230868	0.857253	-0.139632	0.801587	-0.546546	0.430854	-0.824429	0.301808	-0.00747981	1	-0.148341	0.862069	-0.59602	0.417514	-0.292201	0.75835	-0.0531233	0.950884	0.27893	0.81701	-0.20506	0.839354	-0.259758	0.829354
ELOVL1	3.61099	4.06979e-10	1.1998	0.00951869	2.69537	1.26465e-11	1.09577	0.66205	0.392734	0.723904	0.480023	0.785241	0.97473	0.600692	1.05548	0.507359	1.3601	0.344889	1.18111	0.457562	2.48953	0.00293383	0.349369	0.807785	-2.12782	0.00379065	1.81364	0.0031673	2.19193	0.00322247
ELOVL3	15.1539	5.85035e-16	6.38555	5.35897e-09	13.6108	7.48509e-20	6.84079	0.236801	5.89882	0.103423	5.83721	0.156047	-1.04105	0.905642	-3.50922	0.660446	-3.50922	0.566453	-0.83375	0.902779	9.87143	8.2535e-06	7.16448	0.0142727	0.546268	0.82671	-0.37731	0.862227	-0.478892	0.851779
ELOVL4	8.2557	1.137e-05	8.87625	3.23677e-06	6.96805	3.07619e-08	3.1741	0.363276	3.27861	0.12533	1.51069	0.564123	-0.665516	0.868529	-1.55063	0.616092	-1.49097	0.595147	-0.893786	0.782347	8.15496	7.35701e-08	5.55484	0.000900398	3.34752	0.0135227	-2.70373	0.0161204	-3.30812	0.0155497
ELOVL7	6.06737	0.00363722	6.43849	0.00136268	2.87096	0.0164746	2.88428	0.490013	-0.0905763	0.983369	-0.167747	0.971704	-0.927748	0.836883	-1.46281	0.687221	-2.00837	0.530438	0.0327436	1	2.6852	0.269797	0.742273	0.791578	5.41436	0.00733952	-4.36331	0.00762395	-5.32754	0.00741711
ELP5	-1.20228	0.0494753	-1.02204	0.0601923	-0.119111	0.753175	-0.171149	0.872717	-0.290986	0.45233	-0.221899	0.721867	-0.0773939	0.936558	0.158818	0.821951	0.359409	0.520838	0.459846	0.431311	-0.0768978	0.946325	0.0301467	0.96801	-1.08883	0.0185382	0.955223	0.0119672	1.14637	0.0130474
EMB	4.82197	0.000722086	3.33586	0.010296	3.20885	0.000324239	-3.58696	0.513792	0.96115	0.666182	-0.831536	0.824104	-1.70195	0.682616	-6.68588	0.0966182	-7.35503	0.0575165	-6.90887	0.0862825	-0.0780394	0.992646	-1.61337	0.589042	-4.05504	0.00973934	3.35552	0.0100686	4.0707	0.0102328
EMC4	0.237572	0.60023	0.760919	0.0421553	-0.0549622	0.85141	0.216963	0.829201	-0.223055	0.594901	-0.307503	0.611424	-0.157577	0.851491	0.346536	0.572206	0.425681	0.439881	0.249826	0.698528	0.3248	0.630312	0.154048	0.785331	-0.250572	0.72676	0.252557	0.663029	0.291026	0.681197
EMILIN1	-0.648942	0.575306	-3.01941	0.00992972	-0.407048	0.547727	0.319374	0.940479	1.87076	0.100495	2.08654	0.26374	1.47008	0.521815	1.69892	0.386516	2.06771	0.25507	1.93474	0.323402	-1.15643	0.66652	0.484594	0.795699	-3.56253	0.0100658	2.94151	0.0103157	3.5681	0.0104824
EML1	-1.15158	0.335021	-2.88307	0.0176961	0.0518557	0.94746	0.0929462	0.981465	-0.0496051	0.976285	0.248554	0.906063	-0.117338	0.971741	0.524118	0.782502	0.463678	0.79805	0.619945	0.732254	0.386992	0.880916	1.03937	0.368825	1.3273	0.487009	-1.06504	0.496221	-1.31576	0.490991
EML2	0.320526	0.662567	1.4313	0.0149148	0.980024	0.0141335	1.93711	0.245602	0.348427	0.755005	2.0652	0.124985	2.17965	0.155234	1.53769	0.259723	1.87505	0.144316	2.10156	0.126052	1.00549	0.499097	-0.0782351	0.965946	0.937735	0.412068	-0.73127	0.445278	-0.900729	0.438109
EMSY	-0.39652	0.199607	-0.682141	0.0188176	-0.248359	0.184131	0.113082	0.949776	-0.210655	0.739763	-1.40833	0.0979328	-0.881809	0.35354	-0.596541	0.490624	-0.323958	0.714398	-0.154769	0.889744	-0.499985	0.623468	0.0965161	0.913695	0.200032	0.747088	-0.0869555	0.87573	-0.127461	0.845316
ENAH	1.38053	0.162445	2.40492	0.0076944	-0.143329	0.843967	1.51585	0.49908	1.63244	0.0885262	1.05663	0.523274	1.2513	0.518923	1.23673	0.465982	1.88594	0.217599	2.02725	0.218281	0.765665	0.705954	1.46321	0.174134	-2.73264	0.033472	2.28382	0.0314924	2.76212	0.0327745
ENDOD1	2.32842	0.000216155	2.85973	6.04445e-06	2.79742	2.91603e-09	1.98295	0.344698	1.45402	0.172038	1.85924	0.259941	1.59238	0.419166	1.80313	0.288511	1.46811	0.36756	1.87455	0.274789	2.46835	0.0219485	2.04523	0.0354426	-1.70963	0.0769507	1.46604	0.0628104	1.77029	0.0650641
ENDOG	-2.71945	0.0195517	-2.95453	0.00725716	-1.67225	0.0131403	-1.12492	0.622153	-1.75565	0.120476	-0.381465	0.834965	-0.220611	0.932588	-0.707912	0.686481	-1.22216	0.414296	-1.11011	0.500906	-1.92034	0.31576	-1.9151	0.112463	2.48818	0.102224	-1.9521	0.107119	-2.39907	0.104873
ENDOU	7.25105	9.87014e-06	8.73745	5.79029e-07	7.60159	6.33585e-10	3.12016	0.3328	2.04153	0.312757	1.89471	0.423737	1.95393	0.490738	1.99112	0.420162	0.83949	0.761677	0.466181	0.894291	4.42807	0.00021925	3.09355	0.0217129	8.163	0.000140541	-6.63448	0.000209893	-8.09433	0.000199155
ENO1	0.411798	0.461883	1.4722	0.00238476	0.917396	0.00534161	0.570163	0.783636	0.428736	0.566707	-0.0879176	0.961428	0.519139	0.734415	1.83878	0.110412	1.64266	0.12844	1.31661	0.253824	0.0533313	0.98389	0.726354	0.345973	-1.07992	0.181893	0.957673	0.134696	1.1517	0.139852
ENO2	2.21877	0.0856554	3.59945	0.00253872	2.19702	0.00567371	-2.7005	0.645898	-1.12598	0.73486	-3.41535	0.390327	-2.77291	0.563801	-1.87113	0.664166	-4.23021	0.283271	-2.2476	0.590104	-0.93831	0.883331	-1.35322	0.701896	0.94647	0.600936	-0.733637	0.626788	-0.9105	0.619467
ENO3	-9.75555	0.0610653	-10.4631	0.030897	-7.34307	0.0115755	-4.85367	0.560397	-5.61554	0.227074	-5.6193	0.279013	-5.99946	0.32297	-5.48524	0.300872	-5.36836	0.285689	-5.30116	0.324362	-7.08822	0.380988	-1.39151	0.865207	16.4926	0.043733	-13.5321	0.0419599	-16.4875	0.0423481
ENPP1	-1.59131	0.254989	-4.53266	0.0039689	-0.720047	0.379353	0.235859	0.924721	1.51284	0.0433031	1.78283	0.144121	1.35103	0.336669	-0.454132	0.765721	-0.538658	0.692028	-0.639007	0.655553	-1.23888	0.453233	1.61221	0.0288818	-3.78054	8.32766e-05	3.15981	5.60067e-05	3.83233	5.67306e-05
ENPP4	-2.15285	0.0451124	-4.43845	0.000180423	-2.56672	0.000333363	0.424612	0.884361	-1.79548	0.166302	-2.33578	0.188448	-0.786489	0.729931	-1.89941	0.287654	-1.93465	0.249658	-1.22106	0.5086	-1.19348	0.590313	-1.1203	0.416455	-0.031327	0.982998	0.104347	0.927075	0.11282	0.933553
ENPP5	-0.802161	0.625086	-4.58564	0.0102327	-1.63754	0.0894557	1.87911	0.413725	-0.569756	0.707247	2.4888	0.210494	1.25962	0.61093	-3.37302	0.133352	-2.47308	0.213522	-0.455859	0.863635	0.578633	0.837998	-0.221336	0.920372	5.39356	0.227592	-4.31929	0.229323	-5.27738	0.229309
ENSA	0.0298363	0.957093	1.01089	0.0088498	0.0388356	0.897438	-0.577074	0.638168	-0.477328	0.388434	-1.26306	0.120518	-0.968247	0.285845	-1.20914	0.145162	-0.904572	0.23537	-0.535882	0.528257	0.239747	0.839952	-0.394366	0.5498	0.755559	0.106244	-0.56743	0.139148	-0.704665	0.128867
ENTPD2	3.92642	0.000804711	3.65039	0.00106187	4.72397	4.23588e-08	2.58948	0.490463	1.9072	0.396895	-0.543754	0.878176	0.794315	0.836528	-0.838702	0.813046	-0.123017	0.979438	1.94178	0.480791	4.08145	0.00254117	3.25396	0.0183784	5.88912	0.0276998	-4.771	0.0292953	-5.82734	0.0290406
ENTPD6	-2.01937	0.0187402	-2.6493	0.00164999	-0.858289	0.0755397	-0.402027	0.698374	-0.562055	0.212988	0.14881	0.853981	0.256091	0.773571	-0.0523099	0.962705	0.243902	0.734742	0.698102	0.294493	-0.452133	0.580366	-0.143152	0.842343	-0.749214	0.652157	0.65847	0.625136	0.788074	0.631074
EOMES	-7.4092	0.0360121	-7.26667	0.0235258	-4.95175	0.0103079	-6.37161	0.485426	-4.52313	0.21317	-7.54193	0.223356	-6.63158	0.339294	-5.9038	0.317815	-7.81684	0.189675	-4.77774	0.412324	-6.90571	0.342972	-6.96473	0.115478	2.35221	0.447039	-1.86997	0.460985	-2.29845	0.457389
EPB41	-0.730798	0.201454	-1.34472	0.0144411	-0.401639	0.242956	-0.0841529	0.975609	-1.4176	0.103423	-2.14164	0.0897216	-1.23077	0.380475	-1.90315	0.134123	-2.05266	0.0883488	-0.7121	0.587609	-0.0402274	0.989489	-0.664016	0.50403	0.684252	0.488157	-0.458109	0.578744	-0.575642	0.564658
EPB41L2	-1.33857	0.17848	-3.77815	0.000661439	-0.959855	0.104407	-0.355473	0.95205	0.796639	0.549943	0.0115728	1	0.00837184	1	0.520587	0.861743	0.828098	0.739864	-0.071251	0.988569	-0.799184	0.796508	0.160603	0.950029	-2.57297	0.0113054	2.15536	0.0115628	2.60465	0.0121137
EPC1	-0.513263	0.102264	-0.876813	0.00327315	-0.0983298	0.616389	0.162305	0.919272	-0.140412	0.835338	-0.234917	0.800343	-0.0584	0.97198	-0.618667	0.459793	-0.512276	0.524744	-0.100609	0.932456	-0.082392	0.958828	0.388167	0.540283	-0.679464	0.0387713	0.625768	0.0326851	0.742635	0.0369431
EPGN	5.40601	9.21401e-07	9.08521	1.16748e-10	5.69931	9.53706e-11	3.18412	0.546516	4.68277	0.148149	4.16489	0.337029	1.28929	0.958543	1.28929	0.951334	1.28929	0.92753	1.28929	0.933693	7.07796	0.000437897	3.82245	0.116321	5.59804	0.000990301	-4.51352	0.00112504	-5.51638	0.00104606
EPHA4	2.88942	0.0264603	2.8593	0.0166226	2.68392	0.00125055	0.495187	0.932008	2.43057	0.299689	-1.05458	0.73557	-0.680207	0.871675	-3.43372	0.264303	-1.53992	0.598965	1.153	0.711418	1.35242	0.642195	0.952574	0.683895	0.964564	0.451419	-0.743978	0.481578	-0.921729	0.473085
EPHB2	3.32271	0.0271098	1.52756	0.2716	3.2869	0.000720234	1.54638	0.63505	1.22436	0.326119	-0.474185	0.861802	0.331961	0.92264	2.39351	0.243887	2.68513	0.161169	2.88969	0.162686	1.70913	0.388999	2.17028	0.0578301	4.91403	0.0381677	-3.98776	0.040707	-4.8736	0.0404829
EPHB3	2.56496	0.0826072	3.09788	0.0213651	3.86915	5.22617e-05	2.54157	0.531667	1.42147	0.367022	0.957316	0.762078	2.77554	0.366175	2.88241	0.282565	3.28371	0.189842	3.60713	0.181822	2.11008	0.394254	2.48801	0.0874426	2.0325	0.0765831	-1.63124	0.0878269	-1.99992	0.0853579
EPHB6	5.26231	7.32434e-05	5.83808	1.25016e-05	6.80093	2.42197e-10	0.117872	0.988413	2.71606	0.223931	2.96409	0.258137	-1.03284	0.806852	-2.31943	0.500561	-0.230391	0.956623	1.05007	0.743032	4.19498	0.00438409	2.70902	0.165994	2.02752	0.31661	-1.62017	0.331605	-1.98837	0.328504
EPHX1	-3.92847	0.0472238	-3.93686	0.0285328	-2.10109	0.0483412	-2.4946	0.369376	-3.86882	0.00868897	-2.62046	0.170236	-2.77858	0.206883	-4.63657	0.0313466	-4.80714	0.0212152	-3.23855	0.109423	-2.45215	0.28356	-3.53164	0.0124112	4.74601	0.0804924	-3.76864	0.0798875	-4.60761	0.0795437
EPPK1	3.12241	0.039057	2.44404	0.0722959	2.54964	0.00585988	-1.38167	0.761774	-0.43683	0.837308	-2.64679	0.297972	-2.42168	0.418197	-1.24843	0.652364	-2.79288	0.258075	-1.57757	0.558982	2.17811	0.289473	1.00889	0.600942	13.9395	3.09563e-05	-11.3495	2.80747e-05	-13.8328	2.73132e-05
EPS8L3	3.45464	0.0172904	0.636431	0.717637	5.99854	6.36523e-08	6.63925	0.828778	-0.964292	0.798185	6.24415	0.45707	5.66724	0.597209	3.20133	0.982753	3.20137	0.970214	3.20137	0.9715	-0.771157	0.937319	-1.61424	0.718816	NA	NA	-5.5727	0.0133881	NA	NA
EPSTI1	-1.84959	0.0818317	-2.07954	0.033721	-2.05606	0.00255072	-3.47121	0.411948	-0.129917	0.947303	-2.81169	0.245436	-1.84683	0.518131	-3.27562	0.197148	-3.21935	0.174181	-0.569342	0.847593	-2.1442	0.445094	-2.20839	0.181019	-3.56728	0.00235211	2.96299	0.00267283	3.59604	0.00264303
ERAP2	-2.13572	0.0387631	-2.64088	0.00717907	-1.70958	0.00652734	-0.5044	0.853321	-0.472383	0.682094	-0.322183	0.862096	-0.332573	0.884133	-1.4811	0.340147	-1.53663	0.296477	-0.186796	0.932707	-0.579541	0.79407	-0.636558	0.639023	-0.182464	0.889599	0.196661	0.857241	0.224047	0.864651
ERBB4	-0.869779	0.451724	-2.9463	0.0133967	-2.96094	0.000382435	-1.52273	0.81327	-3.16467	0.321102	-5.10382	0.406672	-5.10382	0.520104	-5.10382	0.461715	-5.10382	0.368743	-2.48514	0.689569	0.0523825	0.995616	-0.0834006	0.986671	6.21904	0.0297708	-5.03047	0.0295352	-6.14365	0.0293608
ERCC4	-0.802868	0.0340444	0.323097	0.313286	-0.0877421	0.71116	1.44711	0.30995	-0.284668	0.7747	-1.24242	0.312136	-1.86518	0.199995	-0.787526	0.551815	-1.55885	0.191872	-0.333599	0.831209	-0.123821	0.960667	0.280621	0.815307	0.543901	0.520601	-0.375037	0.597998	-0.474717	0.581072
ERCC6	0.0873358	0.867752	0.773859	0.0450467	1.10707	5.46105e-05	0.23159	0.907052	-0.0276714	0.980924	-0.936367	0.375049	-0.231778	0.885988	-0.206894	0.883604	-0.226908	0.860415	0.279649	0.834394	0.449199	0.73852	0.321574	0.737689	0.948051	0.0827809	-0.704568	0.10537	-0.877364	0.0984169
EREG	3.87182	0.0733221	5.55681	0.00696974	1.55931	0.227586	-4.44365	0.631045	-3.3139	0.361778	-8.28139	0.260747	-3.09331	0.651306	-4.99838	0.426523	-8.28139	0.227899	-8.28139	0.258736	1.47733	0.764248	-0.0701038	0.990787	8.82498	0.0259181	-7.09285	0.0254023	-8.65429	0.0254146
ERGIC1	-0.970414	0.0379543	-2.08117	2.08397e-05	-0.516307	0.0586336	1.04835	0.426792	-0.564552	0.397335	0.314743	0.77597	0.197951	0.896159	0.673407	0.505201	1.01765	0.262643	0.789101	0.431734	0.0392893	0.987	-0.0606029	0.961403	-0.303484	0.671009	0.328694	0.55909	0.378084	0.583864
ERH	0.547543	0.148189	1.14898	0.00102589	-0.335354	0.164458	0.261251	0.91608	-0.091125	0.933413	-0.665862	0.59998	-0.727076	0.630254	-0.676717	0.613798	0.048913	0.981527	0.0469025	0.983923	-0.100876	0.965693	0.194473	0.873995	-1.83435	0.000244577	1.56372	0.000183727	1.88507	0.000201149
ERLIN2	-1.38985	0.0908422	-1.54432	0.040147	-0.125263	0.806805	-0.319463	0.8743	-1.24136	0.134479	-1.40748	0.227017	-0.908124	0.514667	-1.97145	0.110374	-0.735884	0.528753	0.531393	0.679952	-0.207772	0.925908	0.286739	0.797029	-0.0417074	0.94345	0.11544	0.790398	0.123936	0.813444
ERMARD	-0.828488	0.0490792	-1.32786	0.00105902	0.00136404	0.997262	-0.145534	0.930398	0.333647	0.54748	0.774949	0.330838	0.481308	0.634073	0.654789	0.434281	0.389753	0.648946	0.590867	0.493299	0.20074	0.882909	-0.140185	0.877147	-0.779161	0.0398744	0.720975	0.0190578	0.85832	0.0215936
ERO1B	-2.58288	0.0828149	-3.50244	0.0154926	-2.45332	0.00781218	-1.31122	0.533925	-1.65153	0.11171	-2.1089	0.150843	-1.3087	0.436766	-1.18058	0.424747	-1.39275	0.313917	-0.957379	0.529092	-1.67122	0.345431	-0.4532	0.739713	-0.193626	0.8681	0.230141	0.803696	0.262552	0.81499
ERP27	-2.87794	0.0908863	-3.25038	0.042969	-0.606199	0.516685	-5.2868	0.417169	-4.26867	0.242792	-6.5181	0.31773	-2.59274	0.737159	-1.85492	0.797299	-3.28785	0.572032	-1.41087	0.855297	-4.31184	0.532637	-1.48426	0.726102	1.33782	0.458935	-1.00875	0.499262	-1.2498	0.491618
ESPNL	-2.5365	0.0440156	-3.63249	0.00396366	0.509813	0.430092	1.53096	0.755299	0.581638	0.82792	4.86584	0.171692	3.05694	0.44354	-2.08595	0.69362	-2.08595	0.595147	1.46956	0.672295	-1.53652	0.776511	-1.27581	0.801462	2.87116	0.155111	-2.22591	0.166823	-2.73439	0.164733
ESR1	-4.72652	0.0480806	-7.3684	0.00450397	-1.88548	0.116458	-0.0920671	0.984907	-0.162705	0.919354	-0.568496	0.787526	-1.03179	0.658602	-0.27434	0.91428	0.700612	0.715089	1.56012	0.390723	-0.130008	0.973629	0.634096	0.690669	0.257874	0.907835	-0.0947467	0.963485	-0.137086	0.952621
ESRP1	5.38639	0.0178594	6.28688	0.00389316	4.34395	0.00152522	2.66787	0.772338	1.4866	0.789324	-0.55688	0.949762	-6.37847	0.601147	-6.37847	0.547239	-4.46512	0.558833	-6.37847	0.493299	4.43761	0.254796	2.1215	0.642052	21.9912	0.00319137	-18.0016	0.00330372	-21.9302	0.0032248
ESYT1	-0.847227	0.252867	-1.80163	0.0129093	0.696027	0.0888265	1.06253	0.639212	0.0157046	0.992203	1.34703	0.342444	1.3032	0.439322	1.68358	0.246413	2.48214	0.071863	1.89697	0.194721	0.0772058	0.981022	0.539842	0.693159	-1.23231	0.0828146	1.06139	0.0837488	1.27819	0.0860179
ESYT3	4.14417	0.0243083	5.33218	0.0024553	4.73503	7.0588e-05	1.67087	0.756467	-0.0793029	0.984352	2.0429	0.586255	2.08709	0.644439	-2.73058	0.528852	-3.62039	0.367603	-2.33069	0.587066	1.38825	0.743133	-0.00312988	0.999849	0.439374	0.767972	-0.325506	0.794016	-0.413117	0.783025
ETF1	0.203208	0.568376	0.939748	0.00191745	-0.290006	0.162536	0.82134	0.505208	-0.412493	0.538817	-0.627779	0.498737	0.11348	0.943173	0.199805	0.868068	0.991084	0.244751	1.03351	0.257707	0.428595	0.706873	0.0997847	0.923858	-0.0487332	0.937127	0.0945119	0.850486	0.0988499	0.870908
ETFBKMT	-0.918448	0.158051	-1.96397	0.00276193	-0.772151	0.0503322	-1.90405	0.16474	-1.15319	0.116907	-1.80224	0.0996452	-0.0605422	0.9788	-2.2979	0.0477927	-2.59588	0.0204284	-1.73565	0.11887	-1.27709	0.297647	-0.821708	0.304734	3.12762	0.0617568	-2.4567	0.0608947	-3.00997	0.060113
ETS1	-1.83754	0.0602286	-2.05351	0.0224558	-0.716934	0.19097	-1.44625	0.629179	-1.42822	0.23915	-1.46232	0.412318	-0.329811	0.905327	-0.902039	0.649872	-1.72929	0.321572	-1.24781	0.513903	-1.57309	0.488447	-0.204577	0.918534	-0.983636	0.431609	0.844674	0.418637	1.01304	0.4259
ETV2	0.629849	0.503777	1.67487	0.0343125	1.17532	0.0304562	-0.135451	0.964368	-0.801766	0.33978	-0.771826	0.547032	-0.521114	0.755375	-0.806537	0.548156	-1.25386	0.303678	-0.917822	0.492463	-0.0314655	0.991141	0.288431	0.811277	1.73687	0.197824	-1.35714	0.209052	-1.67316	0.204604
ETV3	0.695071	0.151492	1.29669	0.00351053	1.6458	4.98925e-07	0.134509	0.948417	-0.069265	0.939732	-0.851958	0.385802	-0.242393	0.86872	-0.125937	0.929067	0.145778	0.910285	0.578748	0.583077	0.902091	0.383594	0.139493	0.895231	0.98737	0.132105	-0.744673	0.175705	-0.924384	0.166561
ETV5	-1.20464	0.402974	-3.11186	0.0327443	-0.19042	0.833548	-0.394631	0.933438	-0.748122	0.63351	-0.751088	0.760278	-1.16324	0.681592	-1.40596	0.555939	-2.03369	0.351622	-1.85085	0.433314	-0.561821	0.876291	0.835646	0.613656	-0.34068	0.857503	0.340076	0.825621	0.395157	0.831572
EVA1B	1.43356	0.0145799	0.868619	0.107954	0.555594	0.126863	-0.532393	0.883255	0.272042	0.814657	0.417747	0.827559	1.0574	0.58187	1.17188	0.473115	0.371695	0.848879	-0.318249	0.886514	-0.627966	0.764038	-0.473904	0.733517	0.614045	0.477889	-0.466929	0.506288	-0.582686	0.493482
EVI2A	-2.16724	0.189228	-3.74864	0.0266693	-1.80591	0.067032	-1.8592	0.699349	-0.485472	0.849505	-1.96018	0.515643	-1.51561	0.689455	-2.49912	0.425628	-1.52568	0.616555	-1.67962	0.607108	-0.412645	0.943428	-1.06991	0.71008	-2.0875	0.168152	1.75489	0.161944	2.12299	0.165407
EVI2B	-3.71646	0.0676187	-5.16974	0.0109397	-2.50849	0.0286138	-2.99698	0.552383	-1.9064	0.409033	-2.91377	0.37146	-2.01634	0.612426	-5.56437	0.137946	-5.38232	0.120477	-4.37128	0.217419	-2.57992	0.557115	-2.31534	0.414991	-2.76766	0.105909	2.34577	0.0966399	2.83544	0.0995557
EVL	-1.21593	0.0406573	-1.29678	0.0174498	0.271812	0.419522	0.0719301	0.987618	0.260111	0.825369	0.192175	0.928212	0.259494	0.916993	-0.0407611	0.994332	0.294023	0.878862	0.600029	0.736628	-0.288849	0.91577	0.0714022	0.972104	-0.861903	0.628044	0.758597	0.604148	0.904825	0.612248
EVPL	4.08967	0.0841266	4.49607	0.0376966	5.44968	0.000365848	-0.646336	0.962762	0.601384	0.895958	-1.18457	0.856686	-3.415	0.653692	-1.21139	0.862581	-3.79727	0.524546	-3.61934	0.570274	3.04213	0.429099	0.38842	0.93882	12.8453	0.000451859	-10.5298	0.000534562	-12.8309	0.000509653
EWSR1	-0.623126	0.0614172	-0.707937	0.0198847	0.502422	0.00914698	0.18344	0.908776	0.689519	0.165277	1.27823	0.103765	0.797476	0.383475	0.839019	0.290901	1.1762	0.119088	1.31993	0.102527	0.134069	0.929789	0.0856387	0.925854	-1.116	0.0107378	0.984084	0.00765251	1.18199	0.0079879
EXOC1	0.410256	0.182862	0.804013	0.00458958	-0.34803	0.0737395	0.962838	0.359666	0.247727	0.691229	0.50173	0.554723	0.758586	0.431062	0.264703	0.796002	0.581442	0.474559	1.00103	0.232843	0.168831	0.911038	0.380357	0.579481	-0.090109	0.794828	0.139104	0.631307	0.152941	0.662712
EXOC2	-0.652166	0.0255339	-0.381147	0.13652	0.254365	0.12721	0.843418	0.422085	-0.209728	0.744392	0.117755	0.914793	0.298929	0.788904	0.10893	0.925664	0.258359	0.780774	0.574906	0.505491	-0.183647	0.90031	0.122929	0.891711	-0.278125	0.436513	0.300176	0.319701	0.34868	0.339534
EXOC3L1	-2.07956	0.0751369	-2.60753	0.0188018	-0.148168	0.832942	0.694145	0.898195	-0.458749	0.76039	2.258	0.295943	1.82841	0.485383	1.8468	0.420162	0.706559	0.789136	0.92053	0.728555	-1.88036	0.468632	-0.6662	0.757406	-0.0516515	0.964846	0.0894906	0.927746	0.0924937	0.93647
EXOC4	0.0238887	0.959293	0.665335	0.0435041	0.204033	0.370939	0.864485	0.552907	-0.55064	0.47887	-0.732434	0.512613	0.00890586	1	-0.364453	0.785828	-0.0579896	0.974703	0.654623	0.57927	-0.0739256	0.975245	-0.128293	0.919328	1.91545	0.00112642	-1.50571	0.00219018	-1.85116	0.00196395
EXOC5	0.926184	0.0165211	1.18053	0.00104749	-0.478961	0.0556636	0.955177	0.432874	-0.0030199	0.997623	0.147282	0.905219	0.453757	0.702382	0.506409	0.615661	1.0046	0.24442	1.15118	0.212816	-0.0136066	0.99527	0.145857	0.884392	0.528921	0.455331	-0.373483	0.532566	-0.471409	0.515454
EXOG	1.05503	0.0244033	0.61237	0.149718	0.670825	0.0207645	0.70233	0.698374	-0.366651	0.703707	-2.98027	0.0319764	-0.669136	0.673472	-0.194857	0.909007	0.716239	0.55862	2.43998	0.0485788	0.317495	0.873165	-0.00234387	0.999262	2.04784	0.0364414	-1.60681	0.0488022	-1.97475	0.0469861
EXTL1	-4.5626	0.0640952	-5.57509	0.0204247	-2.93051	0.0309462	-3.92849	0.606158	-1.60933	0.437117	-4.80076	0.239524	-0.142023	0.98442	-1.20647	0.78074	-6.6757	0.107866	-6.94556	0.11887	-0.881667	0.856055	1.68244	0.369176	5.42565	0.211198	-4.28028	0.216722	-5.23567	0.216465
EYA3	-1.19327	0.00298097	-1.06446	0.00467366	-0.613091	0.0121883	0.117914	0.95205	-0.694722	0.272749	-1.16435	0.208747	-0.615594	0.587038	-0.655256	0.502053	-0.237278	0.828606	0.165679	0.89446	-0.372193	0.777364	-0.277334	0.766029	-0.770612	0.0405878	0.713085	0.0281763	0.848651	0.0312611
EZH1	-1.19978	0.0498107	-1.64117	0.00468596	-0.0957394	0.802988	-0.346338	0.86126	-0.707197	0.350713	-0.360946	0.77318	0.058088	0.979808	-0.925545	0.420162	-1.12161	0.295663	-0.0430314	0.984175	-0.319773	0.859864	0.340303	0.74435	1.16665	0.0534644	-0.875507	0.0850856	-1.08481	0.0800895
F11	-11.8144	0.0738497	-13.8429	0.0430045	-8.59736	0.0129198	-22.6517	0.277534	-13.006	0.139677	-20.4414	0.149314	-20.4414	0.214533	-20.4414	0.165672	-20.4414	0.128139	-17.7907	0.181766	-8.53788	0.49186	-8.50129	0.238875	24.2466	0.0216789	-19.7685	0.0205684	-24.0896	0.0206541
F13A1	1.54301	0.153435	-2.42638	0.047684	3.09554	1.10192e-05	5.58986	0.0126898	1.73322	0.209366	1.65104	0.486902	5.89517	0.0384198	2.06899	0.395266	0.865143	0.743192	2.73136	0.258501	5.03276	6.41795e-05	4.58774	8.39151e-05	-2.05896	0.274852	1.77187	0.249482	2.13911	0.254894
F2RL1	3.63427	0.0456146	3.41039	0.0380389	1.82865	0.0902425	0.806199	0.907761	-0.836038	0.821966	-2.72191	0.483385	-0.430853	0.945289	1.27515	0.755649	0.997546	0.801387	0.558681	0.908007	2.14066	0.515406	-1.69325	0.604995	10.0799	0.00171423	-8.21753	0.00189011	-10.0191	0.00181737
F3	4.42551	0.000558418	5.34325	3.82161e-05	3.53624	2.25951e-05	-1.22069	0.867345	0.713859	0.765094	-1.74517	0.632709	-2.11109	0.627097	-1.13695	0.781359	0.588216	0.882084	0.827257	0.836897	2.25989	0.383308	0.794486	0.750462	1.67248	0.27912	-1.33359	0.294875	-1.63671	0.291069
F5	-6.58861	0.104555	-8.45514	0.0365971	-6.34692	0.0113436	-10.3651	0.16885	-5.68629	0.123576	-9.9229	0.0598599	-10.7016	0.0832831	-13.2035	0.0338725	-10.851	0.0417958	-10.5022	0.0537505	-6.62568	0.31576	-8.3485	0.0488431	2.09886	0.571476	-1.56665	0.599868	-1.92299	0.596437
FA2H	12.0944	9.5482e-07	5.19533	0.00407701	7.26399	1.53459e-07	3.73028	0.561537	4.36686	0.337799	1.68354	0.709287	-3.05045	0.597271	-3.70925	0.467819	-3.13527	0.492916	-2.31894	0.641553	6.09054	0.00452632	3.22207	0.271397	10.2389	0.0102803	-8.27465	0.0102531	-10.0946	0.0101444
FABP5	5.31055	0.00463864	6.21712	0.000730179	1.66512	0.130153	0.364103	0.95829	1.35887	0.632871	-0.0405271	0.998692	0.658523	0.891825	0.258545	0.960223	0.813246	0.825889	0.0212116	1	2.44585	0.389417	0.12891	0.976686	-1.34895	0.437287	1.12692	0.429642	1.3589	0.434451
FABP9	10.6212	1.61641e-13	11.3768	3.53135e-14	13.1958	6.20232e-20	10.8905	0.0686625	8.31604	0.0452788	2.48158	0.965529	2.48158	0.97784	2.48158	0.97528	2.48158	0.95952	2.48158	0.963327	15.8234	5.85601e-06	8.04593	0.00197109	NA	NA	NA	NA	NA	NA
FADS1	-0.205796	0.830393	-2.33302	0.0073981	-0.524984	0.306824	-1.04541	0.883621	-0.925394	0.560252	-2.12996	0.483892	-2.13685	0.563801	-0.318852	0.942524	0.490172	0.893479	0.1718	0.972246	-1.86795	0.523036	-1.11544	0.550859	2.7299	0.368765	-2.10114	0.383628	-2.57932	0.380427
FADS3	2.31145	0.114875	3.22144	0.0162496	3.08858	0.000767963	-0.680578	0.929743	-1.1311	0.571415	-0.20448	0.965596	-0.59555	0.904409	0.373588	0.93348	0.348196	0.934169	-0.0448721	0.998016	-2.8099	0.469067	-0.515323	0.864698	-3.8428	0.034053	3.17544	0.033478	3.85123	0.0341716
FAIM2	0.1192	0.946766	2.79085	0.0210912	0.933297	0.263194	2.69821	0.399655	1.86608	0.232926	2.6256	0.348118	1.4065	0.714692	-1.70675	0.64877	0.762545	0.830171	3.68586	0.205048	-0.314081	0.955718	1.26604	0.525474	2.36235	0.185815	-1.86548	0.201952	-2.29119	0.198859
FAM104A	0.61292	0.15051	1.16193	0.00302508	0.235729	0.381453	0.191345	0.900965	0.210061	0.729347	0.827322	0.283172	0.931873	0.294612	1.11781	0.16083	1.42697	0.0602659	1.21799	0.128335	0.508153	0.57262	0.590226	0.292928	-0.704794	0.0425416	0.648455	0.0255393	0.770555	0.0286981
FAM107A	-1.03844	0.225237	-2.59796	0.00340148	0.037261	0.948523	0.121077	0.984039	-1.77956	0.391331	-3.71871	0.188152	-2.5179	0.433594	-1.63245	0.572486	-3.7442	0.165466	-1.85163	0.514742	-1.25111	0.728077	0.926295	0.638742	2.45994	0.111056	-1.92258	0.123497	-2.36012	0.121321
FAM107B	-1.30975	0.270273	-2.88146	0.0170972	-0.710715	0.311076	-1.22195	0.699349	-1.90292	0.161056	-1.03822	0.597206	-0.524535	0.846238	-1.49257	0.451108	-1.66805	0.367374	-1.14763	0.578809	-0.488529	0.877877	-1.42564	0.338797	-0.661316	0.731114	0.653858	0.666278	0.778232	0.673488
FAM110A	1.91676	0.0426962	3.26878	0.000237433	2.78836	7.30472e-06	2.08259	0.539065	2.17454	0.249454	2.24356	0.328151	1.79201	0.521909	0.85744	0.76513	1.1851	0.63122	1.79979	0.467877	2.84174	0.0663033	0.530233	0.826554	0.0179675	0.991852	0.0497683	0.976086	0.0441713	0.981109
FAM118B	-0.33463	0.497586	-1.1254	0.0136189	-0.0188516	0.954894	1.40508	0.297825	0.0529445	0.95915	0.941428	0.365361	1.05083	0.387489	0.728739	0.515453	1.12292	0.261821	1.01881	0.347762	-0.413651	0.79407	0.515341	0.566445	-2.84681	1.20981e-06	2.37064	1.88109e-06	2.87284	1.7318e-06
FAM124A	-0.75821	0.500883	-2.31876	0.037636	0.791818	0.184493	0.44769	0.892394	-0.263826	0.87131	0.129595	0.963927	-1.59317	0.518688	-2.47925	0.266136	-3.11217	0.134797	-0.77308	0.730932	1.50494	0.423974	1.98753	0.106295	2.40221	0.153068	-1.88129	0.168066	-2.31379	0.16516
FAM126A	1.1254	0.0592401	2.47644	1.21213e-05	-0.657183	0.0904186	-1.01179	0.673642	-0.69788	0.47154	-1.80421	0.214107	-1.65687	0.320143	-1.47939	0.313935	-0.904725	0.529761	-0.830883	0.597901	-0.858318	0.630312	-0.478871	0.713343	0.67718	0.355113	-0.481166	0.433592	-0.602352	0.418294
FAM126B	1.67149	6.98228e-05	1.29191	0.00126454	-0.346192	0.215317	0.523236	0.728087	-0.385743	0.60899	-1.22697	0.21681	-0.574262	0.642701	-0.111607	0.939661	0.439006	0.668104	0.164237	0.904445	0.432197	0.731018	0.277701	0.763384	1.40979	0.00186208	-1.07249	0.00496224	-1.32549	0.00438358
FAM129B	1.8298	0.0823672	2.15354	0.0239417	2.65632	7.33876e-05	1.70464	0.607508	0.689717	0.638354	1.51344	0.49093	2.63233	0.276522	2.23041	0.303977	1.24476	0.580409	1.06575	0.67087	1.04594	0.681706	1.58798	0.244187	-0.347945	0.843172	0.320771	0.823554	0.378428	0.825978
FAM131B	-4.54984	0.0990857	-6.2839	0.0320485	-1.72344	0.217322	-0.79117	0.897124	-1.26877	0.563443	0.0731846	0.990798	-1.49686	0.70541	-1.78704	0.593681	-0.723358	0.839444	0.489767	0.902576	-2.07349	0.613927	1.76711	0.582302	1.34825	0.448806	-1.03231	0.483495	-1.27947	0.475338
FAM131C	0.0375033	0.988092	3.54848	0.0335866	-1.57452	0.229447	2.62688	0.691106	-0.138954	0.98573	0.351485	0.951447	-0.277728	0.987061	-0.286689	0.985238	-0.987955	0.884092	0.368383	0.952195	-1.68069	0.820046	-2.46523	0.570041	1.7732	0.390816	-1.38936	0.402472	-1.70957	0.397846
FAM135A	1.43034	0.00228052	1.84179	5.48054e-05	0.758807	0.0115268	0.538974	0.825882	0.606104	0.545643	-1.621	0.250644	-0.88493	0.612413	-0.277425	0.881484	-0.0808875	0.971114	-0.666534	0.674008	0.922668	0.532637	0.792488	0.412998	0.723476	0.164146	-0.50386	0.237392	-0.633522	0.222955
FAM151B	0.899498	0.116018	1.46148	0.00498189	-0.696973	0.0623996	0.748027	0.618976	-1.00625	0.206523	-0.545952	0.650559	-0.42507	0.782992	-1.44114	0.223658	-1.10389	0.316472	-0.0205031	0.996185	0.656193	0.604959	-0.66963	0.469001	-0.147258	0.82956	0.194467	0.709562	0.220364	0.728461
FAM161A	-1.08764	0.113063	-2.30563	0.00102589	-2.45485	1.98421e-06	-0.500211	0.735147	-0.296796	0.6242	-1.40606	0.111129	-0.668514	0.515755	-0.768837	0.38446	-0.0428989	0.976413	-0.0124719	0.998201	-0.562031	0.580055	0.0158839	0.989924	2.26014	0.0490182	-1.79567	0.054747	-2.20453	0.053347
FAM161B	-1.66424	0.0128709	-1.1548	0.0508426	-1.05505	0.00909285	-0.211519	0.904523	-0.867536	0.183819	-0.470608	0.63317	0.444756	0.70889	-0.0546788	0.974301	0.36604	0.710357	0.388666	0.710422	-0.604534	0.604702	-0.120147	0.908334	2.20781	0.0152015	-1.73653	0.0200813	-2.13484	0.0189789
FAM166B	-2.65284	0.00768832	-2.62721	0.0051659	-1.44457	0.0124641	0.446886	0.933438	-2.6758	0.102233	-1.29066	0.639255	1.66685	0.543517	0.850082	0.761309	-0.637555	0.834168	-0.678004	0.836653	-2.56799	0.383594	-0.652805	0.756346	7.39652	0.00668566	-5.99629	0.00749224	-7.31906	0.0073073
FAM168B	-0.322911	0.20515	-0.637176	0.00821022	0.0536965	0.74675	0.300676	0.850645	-0.521138	0.405258	-0.361821	0.716347	-0.208758	0.879713	-0.337671	0.754891	0.137714	0.908402	0.760622	0.411848	-0.194977	0.904003	0.194894	0.832852	0.616906	0.0641928	-0.435031	0.104534	-0.547138	0.0915154
FAM169A	3.61437	0.00285457	3.52909	0.00214102	0.176257	0.843967	1.12862	0.675472	1.02528	0.392142	-1.60965	0.410204	0.0240465	1	0.524331	0.821951	-1.84446	0.331514	-1.23726	0.553529	0.339952	0.920713	2.13392	0.042707	-0.729234	0.759364	0.679972	0.720652	0.809135	0.726111
FAM171B	3.35238	3.40908e-05	1.02928	0.168872	0.848693	0.0918353	1.60413	0.481631	2.76051	0.00295718	1.71323	0.287809	0.717997	0.746875	0.30411	0.894168	1.36548	0.389626	2.55766	0.124588	1.8008	0.1901	2.37814	0.00504893	-1.05803	0.301355	0.907356	0.285256	1.08646	0.294206
FAM172A	0.834229	0.0398418	0.814402	0.027437	-0.0870425	0.756171	0.904106	0.556554	-0.280186	0.77325	-1.01069	0.390327	-0.272849	0.878584	-0.358784	0.804554	-0.115829	0.942903	0.835641	0.49433	0.00620411	0.998184	0.628489	0.469836	1.52293	0.00333329	-1.18915	0.00879758	-1.46479	0.00774685
FAM173A	0.813968	0.144454	1.08001	0.0334506	0.595135	0.0787544	0.0661943	0.978342	0.127764	0.887835	1.59633	0.114115	1.2793	0.263043	0.688072	0.524892	0.566873	0.58907	0.976501	0.352303	0.058842	0.980496	-0.265759	0.803646	NA	NA	NA	NA	NA	NA
FAM177A1	1.8333	0.00330178	1.78663	0.00253216	-0.083867	0.857602	0.186576	0.93547	-0.333173	0.710273	-0.60096	0.618593	-0.170273	0.928174	0.190078	0.90252	0.95616	0.369101	0.534853	0.671057	0.499235	0.726093	0.697513	0.375872	-0.111649	0.848876	0.172269	0.6916	0.191469	0.718274
FAM180A	2.67982	0.0177878	0.149033	0.908367	2.21446	0.00180624	3.03517	0.364929	-0.948416	0.682081	-1.67268	0.600348	3.17948	0.368143	3.53633	0.258813	-1.78524	0.563195	1.64056	0.621831	2.79772	0.272736	3.99681	0.00483026	3.83822	0.0664343	-3.0443	0.0713404	-3.73067	0.0706016
FAM181B	-0.998885	0.46836	-3.08776	0.0362684	-1.86829	0.0279355	1.22003	0.783714	0.0894257	0.961967	3.09559	0.226984	1.88902	0.544965	-0.527229	0.918007	-1.35875	0.690556	0.699726	0.820318	0.262522	0.955692	1.12688	0.571081	5.02705	0.0317816	-4.05178	0.0323515	-4.9508	0.032063
FAM186B	-1.62087	0.048389	-3.02595	0.000457657	-0.375561	0.429222	-0.270014	0.962376	-1.96199	0.336932	-1.2316	0.695705	-1.88267	0.610814	-3.86964	0.257428	-4.55801	0.146985	-0.848241	0.813216	-0.691616	0.884292	0.0306902	0.994181	-1.43054	0.180874	1.24216	0.148586	1.49308	0.1543
FAM20B	0.991157	0.112344	1.61022	0.00455579	0.211117	0.608	1.35987	0.379007	0.0593011	0.96002	-1.09095	0.360918	1.24884	0.340011	1.21614	0.293208	1.24949	0.2529	1.49624	0.201458	0.665796	0.617558	1.31509	0.0563583	0.601308	0.402357	-0.411717	0.475578	-0.516822	0.459708
FAM212A	1.86808	0.0522645	2.40809	0.00604063	1.54969	0.00904486	-0.0451081	0.992635	0.92233	0.353823	0.833639	0.634286	0.363786	0.88902	0.603519	0.763003	-0.101042	0.96939	0.324653	0.887879	0.419738	0.862159	0.966385	0.399787	-0.608233	0.498982	0.535062	0.482361	0.636176	0.492657
FAM213A	0.886504	0.342822	2.67871	0.00131808	0.069395	0.917547	-1.58365	0.670539	-1.59784	0.451086	-3.25241	0.200753	-4.97318	0.120832	-5.07829	0.0798369	-4.50388	0.0829528	-4.52323	0.101184	0.0863688	0.987684	-0.997615	0.633503	-0.359896	0.806789	0.38143	0.745647	0.449404	0.752803
FAM219B	0.183966	0.636786	0.836519	0.00893584	1.01723	9.74522e-06	-0.264926	0.841769	-0.291113	0.562387	-0.05342	0.961428	0.392944	0.656987	-0.594235	0.424747	-0.450558	0.531766	0.0877198	0.934223	-0.0659065	0.96335	0.263529	0.664954	-0.43266	0.481138	0.416304	0.396126	0.493957	0.408103
FAM222B	-1.29726	0.0183463	-1.76366	0.000969932	-1.04672	0.00233268	1.03411	0.359644	-0.457213	0.445276	0.275831	0.779618	0.223513	0.860508	0.152147	0.897426	0.448234	0.611807	0.704765	0.428801	-0.70727	0.510648	-0.550788	0.417417	-0.114861	0.864169	0.192557	0.702498	0.210099	0.734208
FAM229A	3.72335	0.00207984	3.75204	0.00139129	0.883404	0.201925	-1.29238	0.718663	-0.326964	0.856006	1.03625	0.640185	1.27132	0.622413	0.953319	0.691793	0.366738	0.893574	0.93284	0.693995	0.60038	0.829224	-0.197191	0.93735	NA	NA	NA	NA	NA	NA
FAM234B	-0.292796	0.750201	-1.93343	0.0188018	-0.0510919	0.92758	1.18874	0.560397	-0.895528	0.445713	-0.0854869	0.973544	-0.299043	0.908552	0.424268	0.837719	0.417956	0.828494	0.950966	0.589627	0.897333	0.637874	-0.651707	0.674192	-0.782691	0.296781	0.72959	0.203394	0.86918	0.215034
FAM32A	0.191094	0.518254	0.915775	0.000395594	0.190374	0.266826	1.29523	0.412967	0.0232018	0.984631	-1.71202	0.157629	-2.19843	0.122929	-1.76235	0.156195	-1.59023	0.166338	-1.58283	0.200675	0.361324	0.824503	0.00338771	0.998459	-1.58946	4.61037e-07	1.37293	9.54392e-08	1.65265	1.03164e-07
FAM3B	-3.83696	0.0271686	-4.2894	0.0093071	-1.46104	0.103833	2.25742	0.689317	-1.10699	0.753068	-0.692723	0.891919	-0.728243	0.908386	-1.24348	0.804823	-0.715651	0.884544	0.0341954	1	0.61595	0.930572	-2.04252	0.57001	8.07706	0.0458568	-6.5451	0.0442432	-7.98819	0.0443158
FAM46B	3.44199	0.00235766	4.94509	1.95668e-05	2.92013	7.7842e-05	-0.21968	0.984039	0.17952	0.96298	-2.04245	0.648805	0.281066	0.972261	-0.292801	0.965019	-2.57134	0.555737	-1.08951	0.834394	2.45994	0.434117	1.06303	0.693148	9.16524	0.000687536	-7.44807	0.000823887	-9.08195	0.000788391
FAM49A	-2.95057	0.0217555	-3.75043	0.00299432	-0.852733	0.212176	-1.90474	0.620167	-2.1441	0.227126	-3.41404	0.175296	-1.83658	0.522804	-3.47266	0.180834	-3.37099	0.16095	-2.18694	0.387816	-1.14033	0.735287	-0.640958	0.795145	0.973509	0.404334	-0.731421	0.458767	-0.910051	0.448169
FAM49B	-2.12502	0.0180671	-1.52061	0.0528491	-1.486	0.00625181	-0.999883	0.708159	-0.288401	0.829121	-1.29023	0.422914	-0.675993	0.752732	-1.16067	0.496663	-0.0784748	0.976809	-0.334014	0.875327	-1.2464	0.542081	-0.811512	0.555792	-2.71376	0.0111347	2.27868	0.0115471	2.7576	0.0119207
FAM53C	-1.30353	0.10328	-1.45784	0.0464687	-0.384219	0.412598	0.209823	0.91653	-0.651221	0.367131	-0.26812	0.827966	0.38727	0.780813	0.0220858	0.996338	0.572027	0.582855	1.08036	0.297046	-0.381023	0.804644	-0.0627163	0.964526	-0.370006	0.701032	0.359888	0.650959	0.419311	0.666231
FAM57A	2.55532	3.84462e-05	3.03348	1.49108e-06	3.49209	7.98986e-12	2.84614	0.158176	1.50369	0.134734	1.95199	0.215283	2.33604	0.198218	2.44554	0.133593	3.08685	0.0480698	2.64909	0.104296	2.01725	0.0634809	0.929435	0.415854	-0.582965	0.450865	0.527121	0.408496	0.622498	0.42304
FAM78A	-4.57986	0.0351044	-5.67455	0.00793577	-1.59328	0.140861	-1.26338	0.787189	-0.428667	0.840535	0.611415	0.838609	0.0876779	0.990057	-2.14697	0.434928	-3.01481	0.245672	-2.61131	0.347352	-2.97825	0.419497	-0.200756	0.959792	0.297391	0.905589	-0.173829	0.938988	-0.232288	0.928843
FAM81A	2.35652	0.117073	3.32614	0.0157586	-1.17336	0.268837	1.28094	0.705758	0.764218	0.644852	1.14113	0.639023	0.5688	0.870467	-0.364466	0.91254	0.361121	0.907334	1.39226	0.577413	0.786196	0.815538	0.432055	0.862632	4.10186	0.0683405	-3.29008	0.0682637	-4.02272	0.0677678
FAM83A	5.47668	0.000900538	3.48894	0.0202111	4.53506	2.25951e-05	2.14114	0.708046	3.64003	0.0960618	0.305119	0.961471	0.706894	0.909762	-2.59057	0.592464	-2.59057	0.483369	-0.7757	0.871292	4.64849	0.00876669	2.37586	0.270289	6.94869	0.00107586	-5.63245	0.00135474	-6.87494	0.00129725
FAM83B	9.52078	3.66574e-05	10.6857	6.52035e-06	5.89194	6.95026e-06	0.522015	0.963377	2.88894	0.572562	-5.99229	0.449531	-1.80898	0.838996	-5.99229	0.502246	-4.11217	0.541708	-0.40002	0.970821	3.78802	0.400274	2.60387	0.540442	21.5664	0.000825648	-17.5943	0.000849098	-21.435	0.000818742
FAM83C	9.53928	3.16005e-10	11.8841	6.25382e-12	8.9267	1.77185e-14	6.15069	0.189408	7.93414	0.0193832	3.03364	0.440504	3.79092	0.384863	-0.474898	0.818964	2.19255	0.633655	2.64469	0.53573	8.4361	1.58471e-06	5.68123	0.00253899	6.49907	0.00846647	-5.27726	0.00880585	-6.44276	0.00862561
FAM83D	3.38142	0.0177878	6.4599	1.83281e-05	2.84996	0.00148378	2.56553	0.64866	0.823962	0.672426	0.83603	0.836945	2.44099	0.522308	2.38934	0.474363	3.5236	0.229224	4.16534	0.181997	1.92223	0.49636	-0.0144471	0.997582	-2.28222	0.117949	1.92642	0.110769	2.33041	0.113414
FAM83F	6.45562	2.95595e-05	6.96689	7.08436e-06	5.972	2.42319e-08	3.74765	0.43022	3.9705	0.194112	0.919317	0.847664	1.27608	0.811383	-2.95507	0.553069	-1.07529	0.770649	0.520801	0.93781	5.19672	0.000981381	2.76804	0.193423	12.3191	0.0398744	-10.0378	0.0381067	-12.2368	0.038175
FAM83G	5.33587	1.27804e-07	7.20908	4.74057e-10	4.05269	2.06734e-09	-0.0656331	0.992991	0.912078	0.76333	-1.83304	0.554887	0.142739	0.980006	-2.08351	0.527383	-7.34935	0.0766826	-2.20906	0.492882	3.37302	0.047466	0.906697	0.730466	12.3526	0.00014448	-10.064	0.000134121	-12.2699	0.000128877
FAM83H	3.29214	0.000692028	4.1443	2.168e-05	2.97373	5.39006e-06	0.377003	0.929345	-0.0794213	0.974896	-0.13659	0.967762	1.00056	0.724462	0.566263	0.838298	0.598882	0.8131	0.393863	0.894618	2.07209	0.266716	-0.252801	0.91929	6.66693	0.000426471	-5.36269	0.000424064	-6.54651	0.000401788
FAM84A	5.31841	0.0015691	6.61683	0.000108902	3.62973	0.000444787	1.48907	0.784455	2.45267	0.397115	-0.884027	0.825721	-3.30166	0.467827	-2.03447	0.599142	-0.553593	0.897094	0.788909	0.854443	4.10914	0.0124175	1.71354	0.435261	10.1481	0.00456596	-8.24236	0.00458961	-10.052	0.00448109
FAM89A	-0.0809401	0.942984	2.19175	0.00459559	0.62241	0.24007	-1.79069	0.501524	-0.47791	0.670629	0.21209	0.921078	0.371877	0.873419	-0.830542	0.643533	-1.4564	0.355781	-1.34085	0.432744	-0.137629	0.964235	0.44516	0.743204	0.872485	0.407092	-0.628952	0.451373	-0.785916	0.438592
FAM92A	1.20113	0.035223	0.640728	0.218354	-1.2146	0.00274175	0.0682473	0.977882	-0.0316172	0.976743	0.595231	0.560735	0.7159	0.550181	0.750128	0.468622	0.722983	0.456936	0.960242	0.346367	-0.708404	0.571742	0.579302	0.424449	1.05193	0.456497	-0.805407	0.483206	-0.997554	0.475174
FAM98B	0.271371	0.527651	1.09574	0.00284102	-0.94171	0.000780836	-0.298359	0.841576	-0.275717	0.649329	-0.802018	0.321743	-0.333041	0.760142	-0.416595	0.648099	0.126906	0.905881	0.24295	0.807798	-0.055557	0.974442	-0.0868674	0.927729	-1.93568	1.24952e-05	1.65584	7.02614e-06	1.99652	7.78569e-06
FANCG	-1.58568	0.00584692	-1.88164	0.000758074	0.278082	0.387297	0.392431	0.817258	0.337489	0.612682	1.57828	0.0915306	1.32486	0.210797	1.08866	0.249329	1.3387	0.131248	2.04919	0.0336637	-0.102589	0.956415	0.27442	0.763384	-2.95177	4.73761e-09	2.48379	2.07535e-08	3.00739	1.99393e-08
FANK1	2.11728	0.267515	3.42866	0.0467444	1.25888	0.287787	-1.55608	0.851221	-0.324178	0.915749	2.52489	0.484641	0.293621	0.972566	-1.28718	0.791673	-2.49454	0.555732	-1.69355	0.714504	-1.02415	0.867264	-0.199465	0.964353	1.34502	0.474051	-1.03416	0.500515	-1.27927	0.493671
FAP	4.23176	0.000503294	1.40032	0.209769	3.6253	7.60695e-06	3.78724	0.248669	0.677219	0.727562	0.23984	0.951447	0.0741631	0.993616	0.459558	0.901923	2.93254	0.239056	4.26954	0.114543	2.51835	0.259847	2.95125	0.0679994	-0.162139	0.902175	0.187749	0.861708	0.209639	0.872057
FAR2	7.94532	3.89125e-08	-0.264665	0.841629	3.87331	1.1562e-06	5.11275	0.292095	4.70314	0.164398	3.58078	0.276974	1.1414	0.809841	0.165549	0.983751	-0.119522	0.982565	1.03372	0.802962	9.03909	6.71924e-07	6.08401	0.00558848	-1.67457	0.336957	1.45223	0.304536	1.75424	0.309138
FARP1	-1.36028	0.247721	-2.24242	0.0479102	-0.840223	0.226928	0.809776	0.728726	-0.0763213	0.957339	0.393029	0.822684	0.788068	0.673472	0.79291	0.624891	1.22342	0.382189	1.09654	0.479456	-0.252212	0.93086	0.245945	0.875733	-0.268435	0.861492	0.301103	0.799661	0.347826	0.809179
FASLG	-3.20183	0.0416017	-3.09655	0.0298978	-2.48324	0.0077973	0.302325	0.957694	-2.19894	0.279044	-1.27628	0.676514	-1.49883	0.688629	-2.19443	0.488028	-2.04774	0.473956	-0.77416	0.828859	-2.66166	0.49186	-3.00011	0.194798	0.98923	0.645583	-0.745642	0.677392	-0.924173	0.670051
FASN	4.59938	1.63485e-06	5.01553	2.88803e-07	4.42325	3.59929e-10	6.86459	0.00231224	1.35416	0.376587	3.04534	0.135043	2.69768	0.242556	4.0441	0.0567176	4.68187	0.0253235	4.90567	0.0245591	3.77996	0.000824813	2.35516	0.0564639	5.51498	0.0427826	-4.41044	0.0419977	-5.38583	0.0421469
FASTKD1	0.250301	0.521252	0.921426	0.00573818	-0.921909	0.000329755	0.849859	0.369654	-0.243937	0.657684	-0.574135	0.43115	-0.279317	0.778633	0.206289	0.820457	0.625055	0.365535	0.66263	0.372548	-0.144721	0.914193	-0.375885	0.538989	1.98433	0.095939	-1.57661	0.108041	-1.93677	0.105972
FAT2	5.21567	0.00237793	5.65401	0.000691808	6.90293	7.82942e-08	-1.16338	0.889214	1.62101	0.65514	-3.8775	0.402021	-4.57225	0.428924	-4.17534	0.399288	-4.3073	0.341163	-2.46723	0.603377	4.38683	0.0568017	1.82591	0.537784	7.99536	0.00898088	-6.48667	0.0090385	-7.91463	0.00888218
FBLN5	-0.254239	0.812846	-1.96209	0.0350442	0.301941	0.595161	0.174575	0.97008	-2.68645	0.0990473	-4.23591	0.0686093	-3.13324	0.211262	-3.0801	0.167546	-1.3179	0.526616	1.07423	0.624564	-0.0473888	0.99298	-0.0105231	0.997582	4.34278	0.00242428	-3.47035	0.00304671	-4.24378	0.00286858
FBP1	-2.26697	0.502741	-8.99844	0.0376441	-3.47254	0.102646	-8.81214	0.248861	-8.72487	0.0579463	-10.2378	0.0797033	-9.65192	0.136476	-9.69755	0.0966182	-9.88851	0.071863	-11.5086	0.0635183	-3.70696	0.55931	-5.70156	0.1697	6.98485	0.0788898	-5.59273	0.0786233	-6.82594	0.0787279
FBP2	-6.94562	0.0879257	-8.67746	0.0319617	-4.29657	0.0449844	-7.65056	0.488045	-6.30591	0.322561	-6.66667	0.440335	-11.3149	0.404999	-11.3149	0.338094	-11.3149	0.28546	-6.75529	0.460756	-3.64249	0.68887	-4.12093	0.509396	22.0039	0.0443398	-18.0478	0.0424877	-21.9874	0.04299
FBXL12	-0.598067	0.191886	-0.881884	0.0397039	0.338453	0.203649	-0.399096	0.877087	-0.123433	0.91441	-0.191137	0.913924	-0.394798	0.836263	-0.062059	0.982434	-0.0165873	0.999323	-0.216725	0.906648	-0.484904	0.803486	-0.414704	0.740837	-0.762958	0.13224	0.697759	0.0793073	0.834065	0.0832256
FBXL15	-0.131772	0.883853	1.24689	0.0494204	-0.0233863	0.964736	0.336377	0.867345	0.732108	0.362049	0.710507	0.534247	0.512801	0.73248	0.37256	0.787731	0.248363	0.857504	0.306554	0.832514	0.207102	0.919318	-0.43911	0.679223	1.03456	0.0710372	-0.803893	0.0900115	-0.994856	0.0840707
FBXL19	0.857563	0.217339	1.31907	0.0352569	2.09735	3.79757e-06	1.23858	0.484543	1.18576	0.130497	3.51719	0.00813323	3.13212	0.0315071	2.99738	0.023718	3.00763	0.0178008	3.35117	0.0158026	1.25388	0.345431	0.443196	0.712305	-1.98304	0.0122779	1.6725	0.0128541	2.02035	0.0132713
FBXL2	-0.330439	0.672879	-1.87013	0.00998112	-0.339743	0.442432	0.945179	0.628673	0.113965	0.92123	1.6646	0.188305	1.06059	0.485383	1.11568	0.398745	1.07661	0.385618	1.14398	0.393147	0.328576	0.877828	1.86232	0.00752092	-2.53406	0.130527	2.13523	0.115848	2.58375	0.11875
FBXL21	-4.54561	0.0970235	-6.06568	0.0265817	-2.54426	0.0824617	-2.79304	0.628768	-0.0935304	0.964081	-1.45654	0.650161	-1.11324	0.783106	-1.73111	0.605261	0.0675327	1	-0.01509	0.996916	0.0396893	0.99376	0.0666778	0.990731	0.183867	0.916895	-0.0420273	0.982927	-0.0720117	0.969466
FBXL3	0.806703	0.0281103	0.950394	0.00485726	-0.0820459	0.745349	-0.63228	0.63345	0.0251059	0.979952	-1.10538	0.214775	-0.230903	0.860242	-0.821253	0.368381	-0.735559	0.394568	-0.604498	0.527039	0.128302	0.940178	0.580219	0.354827	-0.0314289	0.951327	0.0900305	0.826888	0.0927643	0.851611
FBXL5	0.551238	0.238491	1.27076	0.00277541	-0.652739	0.0319454	0.527772	0.685803	-0.202127	0.773575	-0.23834	0.816223	0.114882	0.938506	0.0121546	0.999826	0.72296	0.378713	0.672256	0.455224	-0.305496	0.815184	0.389371	0.577951	0.517095	0.475322	-0.341979	0.546519	-0.432231	0.529048
FBXL7	-0.47899	0.565252	-2.34506	0.00435937	-0.0712478	0.892398	1.50371	0.675817	0.698581	0.538588	0.594038	0.804258	0.942079	0.725677	1.38349	0.514387	1.19685	0.558491	1.75947	0.394217	-0.572992	0.837534	0.905109	0.498798	-2.73537	0.0108535	2.29937	0.00980549	2.7793	0.0102572
FBXO10	-1.16403	0.193882	-2.03301	0.0210146	-0.217788	0.697157	0.533256	0.851174	-0.678807	0.590922	-0.0147653	1	0.282812	0.918026	-1.85474	0.311207	-1.18841	0.491659	0.315156	0.891761	0.106222	0.977452	0.909268	0.473987	-1.44173	0.0881513	1.24243	0.0720164	1.49438	0.0751978
FBXO2	2.32627	0.0316562	1.71175	0.0832742	3.76067	5.3366e-07	2.56095	0.462134	0.68319	0.765662	0.875895	0.781556	3.98294	0.206883	1.79045	0.538455	1.11967	0.703386	0.358164	0.930145	0.54661	0.903244	3.53804	0.00867565	2.02144	0.437282	-1.59722	0.447372	-1.95613	0.444259
FBXO21	-1.64969	0.0756101	-1.93623	0.0242162	-1.58871	0.00597285	-1.36614	0.3328	-1.27438	0.0715629	-1.74616	0.0911403	-1.22747	0.280647	-1.40709	0.172502	-0.839548	0.381902	-0.430125	0.701591	-1.11073	0.351503	-0.631458	0.4272	1.43494	0.0679463	-1.09149	0.0677498	-1.34718	0.0650924
FBXO24	-3.49818	0.00791965	-5.50575	0.000207611	-1.21391	0.0807643	-1.04243	0.757414	-0.79232	0.61212	-0.469973	0.854652	-0.243768	0.946542	-0.968377	0.688247	-2.08557	0.317869	-0.378141	0.894476	-2.43982	0.413796	-0.241583	0.919307	2.53991	0.0657339	-1.98871	0.0708801	-2.44169	0.0692458
FBXO3	0.00969499	0.985175	0.770547	0.026781	-0.577261	0.0211553	-0.247192	0.829487	-1.09275	0.0167424	-0.827923	0.208283	-0.209537	0.823719	-0.715073	0.285605	-0.167573	0.83064	-0.0203033	0.988569	-0.194749	0.8577	-0.308725	0.585496	0.168574	0.79885	-0.0587227	0.921864	-0.0901323	0.895311
FBXO31	-2.9408	0.098734	-3.46401	0.0385396	-1.74422	0.0787856	-1.35196	0.363031	-1.70462	0.0233542	-1.37941	0.194134	-1.456	0.232999	-1.53653	0.161632	-1.24609	0.218108	-1.1111	0.307868	-1.03192	0.439276	-0.384981	0.718816	3.26605	0.0446349	-2.61872	0.0474492	-3.20762	0.0471104
FBXO40	-5.28761	0.0272352	-6.714	0.00502362	-5.49517	0.000466454	-4.69336	0.376289	-5.25432	0.0729805	-6.33659	0.0902212	-5.36746	0.187366	-6.94763	0.077665	-6.68216	0.0659414	-5.79997	0.11887	-5.00232	0.272612	-1.46785	0.732447	11.4265	0.0269458	-9.34354	0.0263367	-11.3924	0.0264638
FBXO42	-0.730981	0.0384132	-0.827299	0.0110022	0.430276	0.031428	0.513646	0.725424	0.561149	0.334289	-0.482747	0.60885	0.507366	0.642825	0.91408	0.295655	0.0796936	0.949813	0.36229	0.721374	0.165472	0.915603	0.214047	0.802626	-0.956214	0.0344995	0.857128	0.0305604	1.02316	0.0337628
FBXO45	-0.189408	0.842128	1.82063	0.00787292	-0.186756	0.725992	0.38159	0.838242	-0.172962	0.856452	-0.469382	0.692983	0.324547	0.834713	0.146689	0.923975	0.550264	0.619992	0.978125	0.374869	0.250219	0.891536	0.0795611	0.953457	-0.0726722	0.956107	0.115368	0.916415	0.122674	0.925806
FBXO7	-1.11297	8.35063e-05	-1.12467	4.77299e-05	-0.652859	0.00028115	0.143059	0.939636	-0.968919	0.155227	-0.170931	0.89083	0.421948	0.738099	-0.469167	0.668808	-0.131931	0.918977	0.17123	0.896262	-0.487251	0.708196	-0.0813463	0.945336	-2.13298	2.79943e-05	1.83126	2.02227e-05	2.2127	2.08817e-05
FCER1A	2.35389	0.0329728	2.07182	0.0390457	1.07757	0.113721	-0.405019	0.949776	-0.379795	0.874799	-3.09806	0.323887	-0.936795	0.821365	-2.14895	0.507947	-2.97295	0.326064	0.679648	0.85284	2.45433	0.291775	0.870409	0.696494	4.35249	0.0122331	-3.4754	0.0147922	-4.25361	0.0143804
FCER1G	-3.52588	0.0690545	-5.18095	0.00842244	-0.536068	0.597947	-0.931231	0.898991	-1.38384	0.492869	-2.21714	0.513079	-1.05994	0.816626	-4.05765	0.261204	-4.39496	0.197252	-2.87353	0.424433	-1.7885	0.641914	-2.35857	0.314035	-3.5587	0.0471868	2.98773	0.0433677	3.61927	0.0447129
FCF1	0.448087	0.279852	0.789998	0.0336132	-0.218766	0.411551	0.00301209	0.999514	-0.16907	0.898618	0.594365	0.705154	-0.408899	0.851491	-0.200128	0.924095	1.08587	0.428967	1.00394	0.507359	-0.0524692	0.988757	0.378264	0.7806	-0.410593	0.370191	0.405698	0.254332	0.474943	0.274215
FCGRT	-1.69785	0.0192199	-3.38861	2.00477e-05	-1.33759	0.00291769	-2.82601	0.20756	0.111021	0.928004	0.298564	0.864578	-0.166498	0.946065	-2.19265	0.154389	-2.2317	0.123773	-1.14016	0.458521	-1.63557	0.355834	-1.73434	0.103458	-1.51035	0.0225306	1.29623	0.0147891	1.56278	0.0154851
FCHSD2	-0.453581	0.591025	-1.86203	0.0184103	-0.929839	0.0576673	-0.967451	0.553719	-0.711851	0.33978	-1.3566	0.213747	-0.297581	0.850232	-0.970556	0.386516	-1.89922	0.0829088	-1.15499	0.304625	-0.949008	0.489709	0.190365	0.865487	-2.11459	0.0048939	1.81066	0.00400122	2.18624	0.00418702
FCMR	-4.54145	0.112649	-5.62589	0.0446599	-5.42393	0.00480433	-3.96099	0.628566	-3.35476	0.348444	-3.79375	0.434294	-4.17698	0.476516	-11.3296	0.137624	-8.66134	0.132225	-5.4488	0.302605	-4.57376	0.51056	-5.41574	0.212085	0.250409	0.938352	-0.136578	0.965492	-0.186744	0.956836
FCN1	-2.80863	0.314812	-7.99753	0.0281023	-2.03846	0.204558	NA	NA	NA	NA	NA	NA	NA	NA	NA	NA	NA	NA	NA	NA	NA	NA	NA	NA	-7.31363	0.00184147	6.0742	0.00184395	7.38704	0.00181222
FDPS	0.335809	0.537783	1.31427	0.00439063	0.729785	0.0188342	0.868354	0.642187	-0.272719	0.760945	-1.32185	0.263734	-0.505227	0.747495	0.644425	0.605918	2.15921	0.0480698	2.00439	0.0789154	1.23371	0.175409	-0.330523	0.756346	2.04754	0.191546	-1.59683	0.195097	-1.95791	0.192985
FEM1C	-0.244516	0.417598	-0.652648	0.0181598	-0.640133	0.000880025	0.163387	0.924732	-0.800758	0.188781	-1.65112	0.0707543	-0.411647	0.717013	-0.671213	0.459166	-0.297233	0.757674	-0.392134	0.689114	-0.0111397	0.995814	-0.167338	0.860395	0.994323	0.143431	-0.741084	0.183976	-0.920561	0.176243
FER	1.27358	0.00591825	1.63904	0.00020622	0.65435	0.0245518	0.392055	0.883298	0.555466	0.566692	-3.42516	0.0331486	-1.8581	0.265408	-0.861777	0.577926	-0.960275	0.498622	-0.291436	0.877048	0.642682	0.699479	0.502323	0.666506	2.41891	0.0080898	-1.93712	0.0123932	-2.37577	0.0117584
FER1L5	-0.818704	0.363106	-1.71479	0.0467444	-0.57685	0.283722	-0.427453	0.923329	0.738246	0.656224	1.59707	0.495209	-1.29366	0.713013	0.524711	0.871144	-1.90664	0.459742	-1.13199	0.690327	0.326562	0.946578	1.32607	0.409007	0.316046	0.799644	-0.155368	0.888333	-0.211783	0.870632
FERMT1	1.35214	0.136026	1.70991	0.0379015	0.779194	0.164133	0.499516	0.870007	0.739552	0.49758	-0.885542	0.594919	0.177271	0.947853	0.116751	0.965019	0.0210844	0.999085	1.10447	0.492605	2.01613	0.035018	0.967307	0.347113	4.7673	0.0544272	-3.87038	0.0550163	-4.72898	0.0546951
FERMT2	-0.919822	0.15305	-2.56466	0.000196582	-1.69372	0.000149031	-0.291535	0.863241	-0.73975	0.198865	-1.0558	0.225526	-0.241083	0.848779	-0.184958	0.871976	0.397503	0.657044	-0.238538	0.829707	-1.17046	0.17861	0.168334	0.84909	-0.251072	0.753599	0.248629	0.699872	0.286635	0.715581
FERMT3	-3.41474	0.0900429	-4.61798	0.0199888	-0.770722	0.46691	-2.57882	0.624112	-0.904421	0.694387	-0.918621	0.792717	0.490232	0.916937	-3.3069	0.314091	-4.48877	0.165019	-2.76667	0.409516	-2.53856	0.547386	-3.0735	0.23743	-2.51114	0.197832	2.11217	0.187948	2.55739	0.191115
FES	-1.44157	0.115446	-2.1917	0.013336	-0.0366365	0.951502	-0.0859431	0.988691	-0.0975156	0.961386	1.03429	0.631528	1.05384	0.688018	-0.0432345	0.996797	-0.392327	0.883425	0.538026	0.839762	-1.18729	0.682054	-0.560057	0.798801	-1.92631	0.195245	1.62479	0.187984	1.96572	0.191189
FFAR3	-3.553	0.158667	-6.96354	0.0331189	-0.553512	0.688804	-3.67469	0.513044	-3.98264	0.158582	-7.52358	0.115031	-5.09256	0.281265	-7.52358	0.142069	-7.52358	0.0898513	-2.97365	0.431311	-1.93478	0.689757	-1.86276	0.531024	NA	NA	NA	NA	NA	NA
FGB	-14.8881	0.0937033	-17.31	0.0460188	-9.95156	0.0304423	-14.4992	0.268183	-15.2249	0.0645243	-14.6094	0.0995765	-14.0411	0.157296	-14.9191	0.105409	-15.9631	0.0729724	-15.485	0.0962212	-9.31632	0.447846	-9.03324	0.197667	14.2552	0.0892644	-11.55	0.0872087	-14.0849	0.0875311
FGD3	-4.68323	0.018271	-5.66699	0.00403681	-1.94891	0.0548674	-3.3355	0.497393	-2.06558	0.31718	-2.26229	0.443507	-1.74553	0.629935	-1.25459	0.705038	-2.37495	0.409551	-2.18292	0.488914	-3.06367	0.449888	-3.86844	0.112156	-2.61375	0.135477	2.22944	0.119962	2.69492	0.123732
FGF10	2.89854	0.033669	-0.463248	0.761134	1.27422	0.126252	0.759794	0.894401	-2.53879	0.321972	-5.69932	0.184913	-2.39599	0.566	-5.69932	0.225689	-2.17705	0.492458	-0.470708	0.908833	1.95636	0.48254	1.61144	0.444621	0.0618569	0.9861	0.00968878	0.999891	-0.00506104	0.999926
FGF22	3.17482	0.0243851	3.65787	0.00521357	4.91452	1.2625e-06	-2.499	0.639869	-0.0116178	0.991226	-2.44579	0.492434	-3.19137	0.476144	-1.73663	0.652294	-3.02076	0.377452	-2.47681	0.501568	6.68659	0.00023888	1.90758	0.3281	2.9173	0.000106609	-2.31937	0.000170518	-2.84201	0.000139313
FGF9	-2.47599	0.225972	-5.16917	0.0324879	-2.81629	0.0262108	-1.02169	0.866466	-0.531421	0.845093	0.0610176	0.99396	-1.26632	0.774427	-2.60259	0.46363	-2.64036	0.420162	-1.65154	0.653937	-1.39896	0.775355	1.45741	0.642679	1.32883	0.672884	-1.01913	0.690765	-1.26096	0.684347
FGFR1OP	-0.690555	0.148223	-0.869364	0.0491385	-0.522833	0.0689227	-0.435199	0.783477	-0.272457	0.698801	-0.802958	0.379148	-0.368053	0.765318	-0.260897	0.819693	0.287345	0.779946	0.381083	0.712311	-0.424015	0.733786	0.178851	0.850934	-1.84446	5.63521e-07	1.58753	4.96602e-07	1.91256	5.61346e-07
FGFR4	-2.52997	0.078135	-4.61923	0.0026457	-1.91513	0.0248319	-6.65525	0.166391	-6.94924	0.00237261	-9.16847	0.0120517	-8.2338	0.0335729	-6.28954	0.054321	-8.00878	0.0161803	-6.54691	0.0451357	-3.69045	0.235944	-0.681359	0.776713	4.77031	0.0295785	-3.80181	0.0300976	-4.65027	0.0297698
FGFRL1	-3.56612	0.117336	-5.03983	0.0290074	-2.77217	0.0357571	-2.58128	0.564109	-0.132128	0.950618	-2.74202	0.290155	-0.823984	0.812612	-1.08826	0.704617	-2.29618	0.358248	-2.14968	0.427381	-2.43659	0.437379	2.16745	0.0872	2.67201	0.345282	-2.06629	0.35885	-2.53253	0.35662
FGG	-13.1762	0.129926	-20.1886	0.0440379	-10.4669	0.0323134	-25.9122	0.292836	-16.2593	0.155227	-23.2852	0.229282	-23.2852	0.300691	-23.2852	0.248062	-23.2852	0.207177	-23.2852	0.24075	-9.77287	0.547386	-9.65546	0.324544	23.1167	0.053442	-18.8493	0.0514215	-22.9741	0.0517914
FGR	-2.8387	0.0734948	-4.58942	0.00499218	-1.23205	0.151504	-2.57033	0.596516	-2.03563	0.345041	-2.44226	0.412139	-1.62771	0.659972	-3.71506	0.246187	-4.51099	0.145248	-1.75017	0.587947	-2.491	0.53484	-1.93723	0.440758	-4.11759	0.0204765	3.44044	0.0191456	4.17739	0.0194162
FHDC1	2.49433	0.0387221	3.68001	0.00113721	3.54725	7.98187e-06	2.36479	0.524971	1.77453	0.252789	1.79474	0.491658	1.61794	0.617155	2.57246	0.319132	2.2528	0.363646	1.86348	0.501269	3.38522	0.0280526	0.920836	0.666992	-0.481014	0.771415	0.466605	0.730786	0.551452	0.736634
FHL1	-5.88555	0.109417	-8.68198	0.0240681	-3.10912	0.0986432	-2.68551	0.645009	-2.75037	0.301662	-1.68382	0.650007	-2.33151	0.59134	-2.3892	0.525944	-1.5192	0.680369	-1.76631	0.652219	-2.37115	0.628261	2.65255	0.501041	5.69873	0.120477	-4.64522	0.120422	-5.67114	0.120612
FHL5	-0.23683	0.914523	-4.63332	0.0363044	-0.469987	0.689079	-1.08239	0.795796	-1.2523	0.481854	-3.07941	0.234508	-1.38952	0.655951	-1.9441	0.460268	-1.78592	0.463884	-1.15241	0.677638	-0.678433	0.868208	0.533296	0.830305	-0.110587	0.967171	0.11181	0.962246	0.117357	0.96559
FHOD1	-3.64325	0.0165044	-4.11634	0.00472832	-1.22187	0.120878	0.752982	0.83059	-0.701018	0.632646	1.4268	0.463334	1.35181	0.569268	1.13379	0.595443	1.11882	0.57534	1.36321	0.512535	-1.82605	0.495548	-0.367858	0.88405	-0.46525	0.817854	0.43295	0.794042	0.505283	0.802118
FIGN	-0.886069	0.227788	-2.74683	0.000513844	-0.57165	0.193811	-0.395399	0.883641	-0.806887	0.414896	-1.39155	0.327578	-1.2346	0.466603	-0.715217	0.651866	-0.674661	0.649768	-0.895414	0.560183	-0.840754	0.653623	-0.113694	0.94647	2.55512	0.00542113	-2.01337	0.00578463	-2.47356	0.00545283
FITM1	-2.87512	0.0796064	-3.48049	0.0252875	-1.65338	0.0697029	-3.81552	0.358079	-3.57505	0.112923	-3.06473	0.270137	-2.83114	0.385271	-3.12493	0.275134	-3.70592	0.175773	-2.84032	0.323746	-3.1137	0.413193	-1.42569	0.633857	12.221	0.0307485	-9.98593	0.0302707	-12.1761	0.0303506
FJX1	1.33112	0.0464711	2.47861	7.60429e-05	-0.299659	0.504768	2.54477	0.222008	2.26224	0.0189867	3.58881	0.0350356	2.86553	0.133009	3.68724	0.0338006	3.40403	0.0402265	3.45448	0.0452361	0.724888	0.735155	0.110412	0.959825	-1.64422	0.0659445	1.38805	0.058995	1.67387	0.0614461
FKBP14	1.44316	0.0160708	0.461882	0.418966	-1.11991	0.00850927	1.33862	0.592308	2.0826	0.0152483	0.921952	0.584774	1.19288	0.53793	2.59795	0.107876	2.94946	0.0542157	2.11629	0.192755	0.570179	0.785824	2.53965	0.00187244	-3.4809	3.30567e-07	2.9059	2.80843e-07	3.51981	2.99965e-07
FKBP1B	1.97463	0.0268148	3.99079	6.0692e-06	1.56388	0.00523004	2.104	0.349362	2.71955	0.00172023	2.66243	0.104339	1.69602	0.375689	2.38953	0.154306	1.91884	0.218447	1.75362	0.299517	2.10336	0.0562212	2.22775	0.011631	-1.6446	0.103894	1.41759	0.0780727	1.70699	0.0816198
FKBP7	2.18296	0.00122156	-0.208442	0.784248	-0.176701	0.719371	2.42734	0.303383	2.86602	0.000843426	1.77677	0.298189	1.01169	0.647251	3.07996	0.0788009	3.45754	0.0398686	2.64542	0.130294	0.591971	0.793701	2.50291	0.00316748	-4.66877	1.34931e-07	3.86556	1.05348e-07	4.68888	1.09589e-07
FKBPL	0.469764	0.512477	1.98236	0.00117466	1.99597	5.4901e-06	0.293287	0.860499	-0.0699223	0.934135	-0.389679	0.700929	-0.246351	0.857347	0.0888417	0.951123	0.586869	0.518234	0.695717	0.468299	0.50928	0.63369	0.103651	0.923601	-0.633357	0.33064	0.579752	0.263612	0.68936	0.27383
FKRP	-0.907673	0.0577293	-0.87839	0.0416468	-0.947483	0.00168721	0.230936	0.897141	-0.476556	0.458524	0.173243	0.882485	0.53312	0.638154	0.563855	0.564869	0.446006	0.640671	0.791288	0.402603	-0.739445	0.518786	-0.410968	0.615549	0.0642012	0.8942	0.0147573	0.977733	-0.00226946	0.999644
FLCN	-1.19588	0.000264493	-1.38842	2.41458e-05	0.370507	0.0434363	-0.180991	0.918218	-0.294524	0.665647	0.0762567	0.952986	0.363483	0.758512	-0.297136	0.784902	-0.25898	0.802319	0.195691	0.867552	-0.258953	0.861536	-0.106044	0.918369	0.476248	0.261203	-0.320692	0.358107	-0.40817	0.334563
FLI1	-1.42863	0.11461	-2.45648	0.00608174	-0.670691	0.200501	-0.576276	0.867345	-1.16684	0.333922	-0.591866	0.764053	-0.496337	0.844882	-0.626965	0.764179	-0.92712	0.609736	-0.608383	0.771335	-1.46135	0.511631	0.3721	0.832052	-1.91716	0.0798991	1.63147	0.0757841	1.9701	0.0782526
FLOT1	-1.47628	0.0459125	-1.96845	0.00519135	-0.572579	0.174279	-0.26924	0.867744	-0.98926	0.110944	0.0790179	0.95094	0.0296098	0.990508	-0.82226	0.367782	-1.00246	0.243154	-0.529101	0.589627	-0.821065	0.458914	-0.444992	0.56963	-0.232757	0.810335	0.23873	0.766185	0.277771	0.774939
FLRT3	5.82409	4.2229e-06	6.13265	1.43772e-06	4.84936	1.89061e-08	1.59586	0.751696	3.32545	0.0236287	1.061	0.733952	1.52637	0.664648	-1.42362	0.685354	0.425023	0.911397	2.81198	0.307192	2.6763	0.156787	1.96105	0.218703	4.48869	0.0182296	-3.64808	0.0192756	-4.45818	0.018899
FLT3	-2.64503	0.131702	-4.21415	0.0197573	-1.62677	0.103796	-4.22271	0.518376	-1.66709	0.544006	-2.50333	0.509348	-2.7494	0.548556	-5.18667	0.224951	-4.45495	0.242774	-2.36869	0.556995	-0.771701	0.897189	-2.05576	0.496074	-3.20435	0.0321862	2.72426	0.0271045	3.29355	0.0283451
FLT4	-2.91726	0.060726	-4.46099	0.00491345	0.474998	0.548086	-0.921115	0.813574	-1.72725	0.19241	0.0653665	0.985767	-0.260491	0.9372	-0.554766	0.819693	-1.80848	0.35155	-0.776157	0.732676	-0.189572	0.958577	-0.27187	0.890935	-1.18704	0.411951	1.07688	0.33915	1.29103	0.348768
FMN1	2.4224	0.0872381	3.25881	0.0118359	1.51086	0.0759029	2.43397	0.400559	2.70873	0.0380448	1.13023	0.640185	0.742241	0.821043	0.5051	0.869002	0.306469	0.921622	-0.781236	0.787586	2.3481	0.204033	2.37056	0.0676565	1.64192	0.41984	-1.26432	0.443515	-1.55854	0.437592
FMNL1	-2.69231	0.0428668	-3.77354	0.00435937	-0.115932	0.881685	-1.66306	0.71435	-0.929448	0.614997	-0.923306	0.746387	0.473951	0.903139	-2.87503	0.294252	-3.92687	0.145248	-2.23475	0.423502	-1.80752	0.591286	-1.52243	0.501041	-1.87208	0.228164	1.60519	0.211598	1.93825	0.216405
FMNL3	-0.790179	0.190316	-1.40973	0.0152054	0.284765	0.423161	0.64713	0.853241	1.40256	0.124969	1.78238	0.265651	1.40166	0.471099	1.43118	0.397366	1.37274	0.388021	1.39862	0.419277	-0.698482	0.753246	0.69516	0.614909	-3.34163	4.38235e-05	2.77514	6.38707e-05	3.36469	6.26026e-05
FNBP4	-0.867309	0.126185	-1.27482	0.0172581	-0.129469	0.717713	-0.00644177	0.997991	0.0505544	0.953653	-0.2578	0.809477	0.258831	0.843562	-0.0428515	0.982509	0.31171	0.755313	0.582962	0.543862	-0.125809	0.944692	0.183519	0.844646	-1.33798	0.00676215	1.17434	0.00609018	1.40994	0.00675341
FNTA	0.457134	0.0986953	1.23255	4.10896e-06	0.0949534	0.596068	0.143349	0.900965	-0.514444	0.212703	-0.778784	0.194134	-0.618059	0.375587	-0.191667	0.793955	0.222322	0.731943	-0.0090617	0.997744	0.110345	0.919721	0.0797525	0.904713	0.37885	0.486364	-0.253203	0.586535	-0.325932	0.562086
FOCAD	0.501033	0.192851	1.09744	0.00191745	-0.0425794	0.876733	1.99206	0.0914033	0.523147	0.468459	-1.83646	0.10885	-0.975504	0.456921	0.00996606	1	0.0390476	0.985462	0.795643	0.485888	0.425437	0.774058	0.148299	0.902797	0.658227	0.134942	-0.484255	0.195832	-0.605955	0.182908
FOSL1	1.91997	0.183399	5.32096	0.000172535	2.53586	0.00575857	0.67575	0.890834	0.150653	0.933522	-1.37747	0.592367	0.166722	0.968377	1.70604	0.451377	2.82022	0.163762	0.686766	0.801968	0.849252	0.731652	0.76068	0.660068	0.618549	0.765596	-0.46799	0.7864	-0.592687	0.775505
FOSL2	1.27483	0.0460007	1.61178	0.00567793	2.01821	1.85573e-06	0.49732	0.835069	1.76254	0.03269	1.0017	0.468593	1.59564	0.305858	0.389659	0.825754	1.57936	0.226928	1.71207	0.221787	1.8123	0.0699734	0.953843	0.327313	-1.32319	0.182867	1.13019	0.172386	1.35642	0.179507
FOXC1	4.28427	0.000425023	1.37906	0.220537	3.17182	5.07089e-05	1.0839	0.766265	2.31736	0.12734	2.25362	0.302063	2.76934	0.26832	1.37752	0.56846	-1.27305	0.599687	-0.327826	0.921845	2.79597	0.0650004	2.81031	0.02475	-7.01898	7.22329e-08	5.84354	5.20831e-08	7.09432	5.39542e-08
FOXE1	5.75438	0.000221964	7.23894	5.55466e-06	6.03849	1.79012e-08	3.10796	0.359091	2.46013	0.0824531	-0.452276	0.970106	1.31723	0.773492	1.74136	0.559196	2.64629	0.191924	1.00305	0.865999	4.919	7.38512e-05	1.13104	0.531297	11.2832	0.000941513	-9.20898	0.00115347	-11.2285	0.00109657
FOXI3	6.22041	1.0056e-05	2.52443	0.0790011	5.05557	3.2412e-07	2.2809	0.593095	1.21941	0.590589	0.587857	0.946468	-1.70169	0.727308	-1.70169	0.686481	-1.70169	0.582072	-1.70169	0.606965	5.4439	0.0027678	2.2134	0.338797	NA	NA	-6.20704	0.0044921	-7.57549	0.00434943
FOXJ2	-0.878497	0.116094	-1.20438	0.0210962	0.20331	0.540289	0.104529	0.962898	-0.186395	0.816518	-0.376663	0.723166	-0.26724	0.849956	-0.225117	0.858112	-0.0400434	0.98151	0.427345	0.690264	0.306657	0.823725	0.619052	0.362807	0.0725287	0.920639	0.0130355	0.990276	-0.00526481	0.997643
FOXK1	1.0637	0.0134095	0.937322	0.0185842	1.47463	5.75735e-07	1.14317	0.358457	-0.0285415	0.977561	1.48591	0.113652	0.922678	0.40221	0.944445	0.321689	0.145098	0.909681	1.37697	0.152597	0.584161	0.59466	0.944446	0.132798	1.32239	0.00885728	-1.01813	0.0196633	-1.25759	0.0176793
FOXN1	9.3293	1.56226e-09	11.5689	2.37393e-11	9.74415	6.44164e-15	5.61293	0.290706	6.1408	0.0575481	1.55372	0.831684	-0.538616	0.860913	2.73091	0.602709	1.34116	0.868936	2.04683	0.716317	11.3619	4.78332e-06	5.08932	0.0170673	9.37174	0.000323998	-7.67572	0.000425776	-9.36332	0.000407081
FOXP3	-1.79176	0.113141	-2.86399	0.0113934	0.367533	0.560597	1.07454	0.608129	-1.1856	0.26151	0.788756	0.60628	0.2513	0.915954	0.130745	0.956174	-0.0105647	1	0.660576	0.689114	0.0450059	0.990595	0.0836074	0.965153	-0.540282	0.677867	0.540644	0.599904	0.634273	0.614479
FOXRED1	-3.86531	0.0456884	-3.91023	0.0266503	-1.73579	0.0869528	-3.37604	0.331765	-2.68181	0.125415	-2.19964	0.3339	-2.46406	0.355863	-2.72179	0.252903	-2.43411	0.272406	-1.97315	0.411862	-2.54855	0.426163	-2.96115	0.112463	1.2173	0.555663	-0.885063	0.589727	-1.09544	0.583077
FOXRED2	-2.56108	0.0394675	-1.8679	0.0794633	-1.33968	0.053127	-0.995318	0.845746	-1.68836	0.341717	-4.18763	0.148726	-0.496529	0.900165	-3.82927	0.191983	-2.63172	0.306693	-1.41082	0.619348	-0.393276	0.93137	-0.306824	0.908601	-1.37598	0.237924	1.19743	0.215709	1.43746	0.223577
FOXS1	-1.25834	0.231807	-2.28298	0.0279179	-0.948929	0.129124	-1.20163	0.74553	0.612033	0.616734	-1.55492	0.439016	-1.2565	0.612703	-1.65619	0.430319	-1.85163	0.345364	0.239408	0.933725	-1.48067	0.532472	-0.0568829	0.982182	-2.43108	0.00621171	2.03876	0.00701418	2.46665	0.00717761
FRAS1	1.50472	0.461248	3.81579	0.0319686	0.141588	0.922519	-1.54228	0.862323	1.57352	0.627149	-4.73	0.2879	-6.7747	0.229248	-3.68922	0.415635	-2.82253	0.510211	-1.21135	0.816366	-2.00009	0.72531	0.326134	0.957123	4.54943	0.0577096	-3.65271	0.0579797	-4.46933	0.057615
FREM2	1.65121	0.36349	3.2321	0.0435491	-2.14491	0.106391	-5.39288	0.278998	-3.02405	0.228936	-4.86279	0.310692	-7.12315	0.271207	-4.68996	0.345595	-3.97169	0.367093	-7.12315	0.185138	-0.326446	0.956229	0.697828	0.857695	7.13931	0.00064446	-5.78307	0.000713224	-7.05955	0.000678389
FRMD6	2.08751	5.24469e-06	1.50175	0.000490482	1.27892	2.29746e-05	1.07493	0.516794	1.92423	0.0031836	1.60482	0.168229	1.06518	0.440036	0.542437	0.689948	1.12074	0.321572	1.68092	0.161836	1.37079	0.165684	1.78215	0.0049253	-0.86129	0.17211	0.75771	0.148409	0.903784	0.157646
FRMPD1	0.821675	0.630097	2.77487	0.042736	2.73177	0.00355132	-1.52771	0.865627	-2.80923	0.342569	-3.03997	0.549701	-1.96733	0.758271	-1.97326	0.724202	-2.65174	0.579143	-5.31806	0.330858	0.147966	0.987832	-0.888262	0.830349	7.66992	0.0447199	-6.22622	0.0450693	-7.60032	0.0451456
FRRS1	3.02357	0.0115662	3.70129	0.00113404	1.72638	0.0198925	2.11598	0.318384	1.75668	0.106429	3.15161	0.0923646	3.42284	0.109233	-1.66118	0.416055	-2.81016	0.151236	-1.59392	0.43561	3.15168	0.00475116	1.65669	0.215806	-1.69133	0.106689	1.46649	0.0784494	1.76554	0.0824979
FRRS1L	1.86589	0.0394583	-1.11719	0.234512	0.0294387	0.966415	-3.11296	0.450303	-0.746691	0.653469	-2.89755	0.243887	-0.0965754	0.979091	-1.54017	0.548156	-3.14765	0.191562	-1.7255	0.501959	-2.09655	0.495904	2.17871	0.0960898	1.47456	0.472835	-1.12738	0.504698	-1.39378	0.498452
FRZB	-2.32122	0.143675	-4.09954	0.0142953	-3.74531	0.000922914	-0.844357	0.882034	-2.19435	0.360428	-3.98643	0.200871	1.80002	0.599752	0.774106	0.827994	-0.930936	0.777458	-3.70307	0.244799	-3.20441	0.452039	4.85601	0.000798954	0.302949	0.902962	-0.172143	0.938619	-0.226762	0.929503
FTH1	-2.06374	0.00107386	-3.00081	8.52639e-06	-0.927159	0.012268	-1.6196	0.311863	-2.08303	0.00581888	-1.93771	0.0917272	-1.31581	0.29591	-2.51503	0.0384173	-2.53136	0.029561	-1.94948	0.0967501	-2.139	0.0224179	-1.5653	0.0426573	-0.165743	0.896655	0.232685	0.807526	0.262303	0.820983
FTL	-2.97502	0.0435669	-3.06923	0.0231367	-2.01026	0.0183363	-1.01673	0.778103	-1.83606	0.24004	-2.40311	0.26516	-2.48556	0.321339	-2.70495	0.231316	-2.43447	0.245446	-2.46858	0.271182	-2.5207	0.396318	-2.79045	0.11072	-1.09349	0.530278	0.995595	0.464067	1.19635	0.47132
FUK	-0.488461	0.204129	-1.17806	0.00184225	0.704361	0.00216217	-0.226541	0.890069	0.381984	0.522479	1.39637	0.100972	0.741814	0.461007	0.340776	0.737701	-0.156171	0.887837	0.677572	0.452775	-0.111803	0.949226	-0.241871	0.781792	-0.295096	0.753463	0.316886	0.661425	0.370689	0.673959
FUNDC1	0.136055	0.766374	0.822757	0.0208447	-1.17306	4.29594e-05	0.608987	0.628998	-0.225299	0.744487	-0.235603	0.817147	0.0976074	0.947853	-0.130778	0.91403	0.359101	0.692807	0.529555	0.564704	0.0388875	0.985588	0.22517	0.791382	-0.994783	0.300808	0.849712	0.290493	1.02292	0.295977
FUT1	4.09229	0.00918889	3.85987	0.00813174	2.58144	0.00716863	1.41276	0.827307	0.991327	0.761105	1.12148	0.835824	-1.91603	0.779052	1.4252	0.797239	-1.91603	0.659957	-1.91603	0.679801	5.63476	0.00873566	1.48523	0.663357	1.66564	0.0503322	-1.30387	0.0581456	-1.60441	0.0559549
FUT2	0.211084	0.92245	4.34987	0.00366525	3.77463	0.000226616	NA	NA	NA	NA	NA	NA	NA	NA	NA	NA	NA	NA	NA	NA	NA	NA	NA	NA	7.62152	0.0154677	-6.19219	0.0161169	-7.55302	0.0159305
FUT6	7.71492	9.74709e-08	7.77442	6.18409e-08	7.35746	1.77847e-11	NA	NA	NA	NA	NA	NA	NA	NA	NA	NA	NA	NA	NA	NA	NA	NA	NA	NA	NA	NA	NA	NA	NA	NA
FXN	-1.40921	0.128203	-2.17925	0.0154468	-1.33258	0.0196337	0.153712	0.933332	-0.447473	0.506984	-0.448165	0.64908	-0.638671	0.572913	-0.394952	0.714021	0.16749	0.885008	0.0310361	0.986564	-0.135569	0.941015	-0.246367	0.793377	1.56647	0.239934	-1.23145	0.25676	-1.51691	0.252278
FXYD1	-4.00396	0.0910972	-6.12791	0.0125741	-2.29248	0.0734001	-4.25449	0.278145	-2.66488	0.166302	-4.17032	0.124791	-5.1063	0.113164	-5.31929	0.0692817	-5.14015	0.0601804	-3.76882	0.168836	-2.2513	0.511577	-1.36101	0.536303	NA	NA	NA	NA	NA	NA
FXYD3	6.93737	1.58419e-07	7.7124	2.13821e-08	8.16829	5.93064e-13	0.678746	0.925559	4.32884	0.230009	-0.473143	0.927245	-2.72834	0.62517	-6.04149	0.34955	-3.39054	0.42835	0.335743	0.952113	6.30466	0.00125965	4.11315	0.110527	9.37121	0.0514786	-7.63307	0.0516696	-9.30969	0.051749
FXYD7	-2.62682	0.120371	-7.77823	0.00196282	1.35268	0.0962671	-5.10186	0.240949	-2.66899	0.182396	-3.65101	0.198439	-4.07192	0.221353	-5.50934	0.0874013	-5.40243	0.0695384	-3.73252	0.203346	-2.42362	0.510225	-1.27797	0.582971	5.62843	0.0439108	-4.5403	0.0444921	-5.54668	0.0444978
FYN	-2.18567	0.0946515	-3.36299	0.00951352	0.115509	0.882684	-0.409414	0.923329	0.309776	0.839803	0.475531	0.835555	0.568504	0.836493	0.543829	0.820255	1.08932	0.570184	0.0625984	0.987568	-0.71383	0.806482	0.264899	0.908601	-2.11936	0.0503177	1.7668	0.0507644	2.13386	0.0527374
FZD10	4.59801	0.00471014	5.53502	0.000512798	6.69252	6.57571e-08	2.233	0.522406	1.76909	0.35068	0.500982	0.880261	-0.411096	0.923355	-1.52938	0.615994	-0.367874	0.915413	3.12436	0.221579	5.51274	2.48718e-05	3.80638	0.00995641	3.86507	0.102728	-3.1185	0.105131	-3.81772	0.104239
FZD2	2.56609	0.0172518	0.913989	0.3773	2.22425	0.0011051	1.15969	0.847031	-0.170357	0.943223	-0.46019	0.910006	1.10155	0.776458	1.94877	0.5088	2.91322	0.262824	2.8626	0.305743	1.22112	0.673139	1.45617	0.403336	-0.352179	0.84454	0.338588	0.816849	0.391698	0.823776
FZD3	1.54947	0.0357187	0.988825	0.138555	-0.243239	0.631857	-0.962148	0.685803	0.417541	0.682081	-0.136693	0.94712	-0.601665	0.756372	-1.30221	0.389591	-1.05079	0.463552	-0.382942	0.836423	0.825692	0.601045	-0.527975	0.686698	-1.50715	0.203781	1.2908	0.18269	1.55392	0.188154
FZD4	-2.87335	0.0316434	-4.33959	0.00152475	-0.534339	0.45546	-1.83592	0.435539	-2.05746	0.0798036	-2.76016	0.0991778	-2.91129	0.128254	-2.54086	0.133593	-3.76925	0.0294115	-2.04332	0.217419	-1.66115	0.429099	-0.0418887	0.985215	0.186217	0.834902	-0.0737105	0.928141	-0.105961	0.910026
FZD5	-2.2525	0.303051	-5.59803	0.023189	-3.44722	0.0182936	-3.37769	0.294567	-0.460761	0.774986	-2.28513	0.274517	-1.74531	0.480332	-3.76021	0.104629	-3.5957	0.0947571	-3.33894	0.140736	-2.01882	0.468379	-1.72422	0.288785	-2.21182	0.139029	1.92794	0.101213	2.32651	0.104913
G0S2	-3.08892	0.271684	-6.25525	0.047113	-2.57262	0.118971	-3.07806	0.464131	-1.99074	0.370768	-2.66515	0.414481	-3.00191	0.446457	-3.25994	0.344556	-5.84866	0.106851	-3.52896	0.302606	0.0809839	0.99034	-0.404875	0.893555	-0.12351	0.95972	0.213342	0.91547	0.244122	0.919028
G2E3	1.29503	0.0380055	1.25816	0.0266545	0.170831	0.686322	0.797859	0.691339	0.145239	0.90466	-0.523074	0.727136	0.0965915	0.972487	0.102677	0.964172	0.989423	0.439987	1.85669	0.165286	0.52127	0.7701	1.02159	0.243546	-1.20489	0.0437295	1.0573	0.0410907	1.26966	0.0435075
G3BP1	0.258201	0.503049	0.6515	0.0475141	-0.527845	0.0248613	0.317111	0.818087	-0.343325	0.546713	-0.650966	0.408551	-0.0542404	0.973984	-0.325049	0.727035	0.533779	0.486636	0.857355	0.276549	-0.273674	0.817085	-0.106263	0.905203	0.367304	0.511454	-0.240069	0.624485	-0.308702	0.601329
G3BP2	-0.783461	0.0927497	-1.00113	0.0200785	-0.989704	0.000990196	-0.240821	0.878138	-0.963932	0.104139	-1.39428	0.109425	-0.831093	0.403288	-0.761722	0.382187	-0.464348	0.593109	-0.173206	0.878144	-0.630962	0.547386	-0.0555104	0.958744	0.271283	0.74475	-0.173297	0.813543	-0.227405	0.795838
G6PD	1.13759	0.115148	1.51762	0.0201374	1.87995	4.53425e-05	2.25615	0.294425	0.573739	0.629525	1.03479	0.554723	1.17797	0.56987	1.73014	0.308493	2.70323	0.0945628	2.195	0.201464	1.44197	0.419143	0.68839	0.624467	-0.548824	0.623994	0.51459	0.577781	0.611661	0.58665
GAA	-1.44999	0.0371055	-1.25696	0.0431673	-0.468485	0.237088	-0.13196	0.926602	-0.171181	0.748313	0.218082	0.782481	0.531282	0.514442	0.0567361	0.960633	0.248719	0.743265	0.145351	0.874905	-1.17949	0.0508652	-0.364034	0.538125	0.459684	0.648644	-0.301903	0.706918	-0.383185	0.693085
GAB3	-2.08381	0.0941003	-3.96267	0.00257278	-0.326208	0.649679	-0.588891	0.881654	-1.93412	0.221056	-1.79595	0.408504	-1.27567	0.636413	-3.02648	0.198899	-3.46719	0.122765	-1.14157	0.632961	-1.19604	0.685451	-0.89203	0.662228	-1.06139	0.483111	0.928373	0.457675	1.11472	0.464493
GAL3ST2	4.96832	0.000855643	0.965756	0.531048	7.43557	6.00337e-07	2.6953	0.739317	0.271098	0.954414	-0.420682	0.845222	-0.420682	0.892738	2.11049	0.7635	-0.420682	0.826215	-0.420682	0.838024	3.66744	0.345431	-2.33708	0.579314	1.45886	0.397746	-1.14617	0.415566	-1.40947	0.41101
GALC	-0.304928	0.687242	-1.73973	0.011732	-0.348615	0.413481	1.52299	0.339617	-0.594337	0.553105	0.2437	0.890029	1.17753	0.457522	-0.13896	0.946835	-0.202395	0.910908	0.890336	0.537836	-0.33043	0.885639	0.12994	0.932603	0.0424471	0.967398	0.0555532	0.946975	0.0498419	0.959684
GALNT16	-0.361553	0.775441	-3.15067	0.0108239	1.0415	0.0924743	-0.603764	0.848864	-2.80771	0.0273804	-3.22206	0.0797033	-3.92671	0.0678545	-3.3453	0.0770323	-0.85044	0.625368	1.08879	0.52494	0.623298	0.771094	1.09974	0.333514	4.71393	0.0676604	-3.80985	0.0708685	-4.65857	0.0707351
GALNT3	1.95468	0.120121	2.88022	0.0120466	-0.0171029	0.987379	3.21626	0.330115	0.980252	0.604892	1.21831	0.690265	1.16669	0.758353	2.7737	0.324374	3.77913	0.157172	2.09736	0.48084	2.17855	0.438452	-0.527631	0.870991	-3.63677	0.0985778	3.05446	0.0891834	3.70263	0.0909811
GALNT4	1.5389	0.0526873	3.43253	8.12578e-06	0.231263	0.666003	1.64109	0.446081	0.998375	0.37637	1.0981	0.522733	1.0765	0.607813	0.306004	0.896938	0.149712	0.952751	0.980469	0.599632	0.672388	0.768576	0.542721	0.722255	-0.576973	0.523198	0.50639	0.507536	0.602121	0.51712
GALNT7	0.568498	0.309461	1.01908	0.0403006	0.00392381	0.993813	1.75797	0.281625	-0.0354873	0.981296	0.394738	0.796927	1.65998	0.256331	0.981413	0.471269	1.34926	0.277267	1.24135	0.356553	0.494668	0.782932	0.323171	0.804111	-0.816114	0.510853	0.712652	0.484349	0.854657	0.49115
GALNT8	12.0417	2.06759e-07	11.1826	2.62072e-07	11.8817	3.59164e-09	1.40825	0.85924	4.11698	0.340962	-0.951092	0.887532	-1.42542	0.857077	-4.72746	0.507012	-1.13438	0.85617	-1.53741	0.807862	5.57893	0.0385968	4.28978	0.183018	NA	NA	-4.24253	0.0265291	-5.18636	0.0264121
GAN	1.82581	0.00230212	3.40416	8.99863e-08	2.68309	2.23556e-09	0.320585	0.923329	0.0575294	0.97302	-2.50999	0.140064	-1.27243	0.513991	-0.608769	0.75029	-1.04009	0.521464	-0.726679	0.689114	1.11645	0.492728	1.17212	0.235481	2.64947	2.47949e-05	-2.10167	0.000106044	-2.57767	9.1085e-05
GANC	-3.15225	0.000238822	-3.15035	0.00015536	-1.60561	0.00137806	-0.22726	0.93437	-1.30659	0.21368	-1.13235	0.439016	-0.597103	0.759975	-1.93729	0.209985	-1.19162	0.401186	-0.886821	0.579278	-1.15214	0.537864	-0.851786	0.483265	-0.260159	0.881177	0.307165	0.823788	0.354172	0.831565
GARNL3	0.914347	0.456076	2.50459	0.0168632	0.301072	0.706396	0.105647	0.989724	1.60431	0.399778	-0.534697	0.88781	-2.24195	0.557398	-0.221295	0.963616	0.71926	0.840627	2.77883	0.359147	1.0134	0.794996	-1.11562	0.705824	2.54393	0.424948	-1.93372	0.448387	-2.37989	0.443874
GARS	0.122351	0.825675	1.34612	0.00147331	0.515285	0.0657204	1.89934	0.18891	0.722215	0.31314	1.19836	0.287854	1.05325	0.433374	2.09755	0.074602	2.80682	0.0139851	2.19665	0.058921	0.808007	0.519014	0.915902	0.232655	-0.481983	0.291272	0.448975	0.234128	0.527841	0.252422
GART	-0.573367	0.0460093	-0.476121	0.063826	-1.07237	2.8036e-07	0.508167	0.685803	-0.00785026	0.99344	-0.7486	0.371462	-0.524836	0.615005	-0.341573	0.730046	0.531698	0.520547	0.669638	0.438668	-0.44227	0.693047	-0.0010146	0.999472	-0.789068	0.377484	0.725952	0.290679	0.868006	0.300991
GAS2L1	1.54051	0.0170051	1.81323	0.00249046	2.06679	1.79991e-06	0.728986	0.755034	0.644987	0.367877	1.28688	0.292536	1.17694	0.418183	1.74499	0.162726	1.48645	0.203826	1.40729	0.263639	-0.0170295	0.995258	0.353193	0.737635	0.60028	0.606714	-0.426124	0.64754	-0.53451	0.635737
GAS2L3	2.39068	0.000457969	2.11338	0.00119997	1.56566	0.000476158	1.45592	0.627574	2.05252	0.104219	0.127151	0.966619	0.97696	0.696284	0.555052	0.821149	1.58453	0.390634	2.45204	0.206717	1.97633	0.205106	1.72142	0.144036	-1.75525	0.0318039	1.51323	0.0238452	1.8234	0.0252115
GATA6	-1.30877	0.464355	-4.89	0.0169311	-1.27421	0.224475	-4.30366	0.350222	-4.55869	0.0380448	-4.42204	0.130667	-3.94651	0.22744	-3.4312	0.23279	-4.193	0.130497	-2.78485	0.325864	-1.47139	0.666654	-3.36831	0.109242	6.51801	0.0158386	-5.27204	0.0162185	-6.43728	0.0160045
GATAD2A	0.226413	0.556152	0.782614	0.0158253	0.892322	9.75832e-05	0.64883	0.653826	-0.0200339	0.984352	0.326082	0.760223	0.63362	0.580181	0.699591	0.47409	0.82664	0.358521	1.00002	0.294493	0.191729	0.909042	0.135781	0.896237	-0.320965	0.476202	0.335269	0.37491	0.387909	0.401899
GATD1	1.41872	0.00975489	1.89516	0.000271629	0.77444	0.0238885	0.637191	0.589662	0.206338	0.740013	1.11996	0.16667	0.758428	0.426845	1.66524	0.0489471	1.38223	0.0788288	0.995026	0.231158	0.252385	0.842426	0.0366268	0.97476	0.122566	0.839981	-0.0425583	0.939588	-0.066275	0.916665
GBA2	-1.80972	0.0154864	-1.32177	0.045224	-0.030715	0.948841	-0.90565	0.535489	-0.782225	0.264661	-0.162471	0.90341	-0.192888	0.903219	-0.3429	0.779127	-0.0319169	0.987482	0.327614	0.786353	-0.922554	0.469851	-0.688602	0.404428	-0.45249	0.539255	0.465108	0.394773	0.547031	0.414007
GCLC	-0.329018	0.794558	2.29942	0.0120042	-0.474383	0.493779	-0.741938	0.800895	-1.83957	0.158142	-1.49724	0.382234	-0.833884	0.707012	-1.12819	0.536754	-1.01394	0.559274	-0.47827	0.823489	0.30677	0.921202	-1.41766	0.292544	1.73401	0.376416	-1.28659	0.407005	-1.58521	0.401899
GCLM	-0.0947674	0.943109	1.79079	0.045781	-1.47929	0.0356176	-1.32495	0.485592	-1.98628	0.0505055	-2.08608	0.134076	-1.74588	0.262495	-1.43034	0.298311	-1.02684	0.434561	-0.888951	0.539208	-0.77011	0.665359	-1.02447	0.328312	-0.397295	0.746769	0.41912	0.664742	0.492112	0.677268
GCNA	-0.748076	0.130377	-1.2432	0.00861756	-0.377145	0.201549	-0.525794	0.787189	0.180381	0.838978	0.0498873	0.977732	0.532283	0.702799	0.812704	0.464941	1.23843	0.21725	0.995896	0.366068	-0.539971	0.715273	0.0917726	0.942649	1.75444	0.384411	-1.37425	0.406684	-1.69325	0.400679
GCNT1	-0.434867	0.538037	-2.15747	0.00198965	-1.02141	0.016977	-0.603986	0.876646	-2.16773	0.127615	-1.44827	0.468135	0.0277844	1	-0.0783655	0.986112	0.59141	0.785287	0.234063	0.935125	-1.15176	0.650551	-0.592982	0.766854	-3.22339	0.000179793	2.69385	0.000253359	3.26171	0.000256112
GCNT4	0.06919	0.947207	-2.67511	0.00396472	0.257546	0.626998	-0.125095	0.991689	0.378844	0.90802	-3.11751	0.436369	-0.635851	0.915961	0.724116	0.876373	0.681735	0.875265	0.868	0.846709	-0.687021	0.907431	-0.729649	0.839323	1.62095	0.29802	-1.25609	0.318747	-1.54875	0.313169
GCSAM	-4.09514	0.0978337	-5.22832	0.0362031	-1.49027	0.279576	-4.6233	0.552741	-3.29176	0.426809	-8.02264	0.218672	-8.02264	0.306125	-8.02264	0.252614	-6.17887	0.259441	-5.44271	0.338472	-4.68476	0.518105	-4.08132	0.350737	0.870509	0.749165	-0.675869	0.765185	-0.843104	0.757497
GDPD1	-0.579923	0.464279	-1.84664	0.0159098	-0.932502	0.0493602	-0.786334	0.756739	-1.20613	0.26607	-0.625906	0.704501	-0.222152	0.929719	0.00426684	1	-0.514112	0.759675	-1.03636	0.52533	-0.717243	0.735246	-0.52767	0.70946	-0.503753	0.764092	0.464991	0.735315	0.55013	0.741044
GDPD3	3.58824	1.09896e-05	2.35574	0.00178359	3.23015	2.6597e-08	0.238482	0.953215	0.201331	0.877376	0.795509	0.652236	1.08564	0.590749	0.600493	0.764179	0.31907	0.879821	0.963807	0.595922	1.88326	0.111999	0.633299	0.641285	0.199132	0.874139	-0.104441	0.927839	-0.145293	0.913142
GDPD5	-0.110124	0.903182	-1.48731	0.0429817	1.84203	3.85891e-05	1.75795	0.434209	2.3447	0.00465892	3.60972	0.0239265	2.67243	0.134946	1.69097	0.289536	1.04388	0.51653	1.07535	0.531908	1.11348	0.510648	1.69287	0.0811013	-2.13575	0.0324025	1.77752	0.034328	2.14784	0.03538
GFI1	-4.24624	0.0649547	-6.85454	0.00742758	-2.40017	0.0508602	-7.86969	0.212271	-2.91288	0.229741	-6.36558	0.108497	-6.76146	0.143158	-7.22822	0.0855144	-7.41952	0.0609824	-5.99719	0.134623	-3.75767	0.427415	-2.47746	0.351809	-3.76178	0.0420085	3.1829	0.0370553	3.8551	0.0381162
GFPT1	1.9542	1.50196e-09	0.843375	0.00186609	-0.324838	0.0785492	1.52762	0.357203	0.411866	0.673201	-2.16834	0.125781	-1.25056	0.437449	0.312716	0.856591	0.0884961	0.9648	-0.338417	0.845057	-0.385969	0.864417	0.963756	0.293491	0.286295	0.643259	-0.17933	0.728244	-0.233896	0.704228
GFRA3	2.34205	0.00524439	2.85451	0.000378483	1.21852	0.021876	0.00468298	0.999514	-0.905425	0.663804	-1.9154	0.47432	1.05083	0.752875	-0.429952	0.904694	0.257011	0.940904	1.01912	0.723036	1.6718	0.510657	1.64219	0.334773	1.31874	0.456056	-0.99723	0.489828	-1.23625	0.482355
GGA2	-1.64815	0.00186456	-1.78583	0.000506548	0.334101	0.251701	0.874716	0.556216	-0.417687	0.604404	0.468347	0.687475	0.618413	0.644723	0.759392	0.500561	1.06966	0.2953	1.07433	0.325682	-0.887295	0.519931	-0.476178	0.629728	-0.816914	0.259792	0.719913	0.232106	0.861618	0.239617
GGA3	-0.835073	0.0399738	-0.493629	0.162977	0.698964	0.00283884	0.308001	0.84917	0.199107	0.78249	1.13109	0.191107	1.2356	0.213844	1.13385	0.201492	1.1256	0.175224	1.39049	0.119359	0.056403	0.977251	-0.0406195	0.97417	-0.831698	0.0836005	0.747055	0.0757743	0.892316	0.0805781
GGCT	2.57539	0.000704449	5.85926	5.33778e-10	1.48195	0.0026131	-0.827763	0.724245	-0.120097	0.933695	-1.24878	0.398598	-0.0308716	0.998012	-0.97951	0.536234	-0.833114	0.580409	-0.34934	0.854046	1.58822	0.205106	0.902711	0.411871	3.07856	0.119418	-2.42735	0.11888	-2.97152	0.117956
GGH	0.203332	0.886817	2.3227	0.0214487	0.0993976	0.903314	-2.03513	0.44486	-2.6181	0.0513389	-2.48282	0.175296	-2.45736	0.240842	-4.98142	0.0216802	-3.85107	0.0459689	-2.31209	0.21548	-0.506479	0.86285	-1.17738	0.402887	1.31054	0.440811	-0.982943	0.467154	-1.21187	0.461477
GGT6	8.28245	2.09488e-05	9.00505	5.12219e-06	5.91687	6.79065e-07	4.74397	0.39744	3.62907	0.327519	2.35031	0.564486	2.31678	0.642185	0.905085	0.875987	-0.492262	0.924342	1.555	0.741285	5.64793	0.0068399	3.53239	0.20904	13.2008	2.40734e-05	-10.8063	2.80747e-05	-13.1622	2.67043e-05
GGT7	-3.94277	0.0186896	-2.8836	0.0430367	-0.758328	0.364837	-0.0694328	0.992635	-1.30976	0.571825	0.302934	0.939527	-0.216083	0.971771	0.742787	0.836089	1.0633	0.723863	1.82321	0.53117	3.0557	0.10703	0.459376	0.880282	-1.76419	0.0298259	1.47624	0.0315649	1.78225	0.0325593
GHDC	-0.804118	0.0865633	-0.844918	0.0469112	0.187651	0.498147	-0.358082	0.819786	-0.480923	0.438087	0.812726	0.351933	0.577393	0.596391	-0.157535	0.898998	-0.774297	0.380189	0.0365245	0.983152	-0.18827	0.908456	-0.107935	0.91753	-0.425072	0.484238	0.392346	0.439201	0.461899	0.454929
GHR	-3.82527	0.0508419	-4.56748	0.0146658	-2.17277	0.0415516	-2.5938	0.321281	-2.33468	0.0937573	-2.74026	0.147593	-2.60775	0.225598	-2.97067	0.131278	-3.28789	0.0799949	-3.31372	0.0976428	-2.09162	0.397745	-1.33468	0.361523	3.14844	0.0935201	-2.46486	0.0972368	-3.02246	0.0958717
GHRHR	-0.641467	0.767706	3.84827	0.00866802	1.70263	0.0892988	-0.888165	0.890507	-4.90747	0.182304	-2.30862	0.706544	-2.30862	0.783193	-2.30862	0.753988	-2.30862	0.676067	-2.30862	0.694709	-0.948989	0.895387	-0.661135	0.863525	11.8902	0.000902845	-9.66988	0.00100727	-11.7933	0.000975776
GID8	0.302703	0.347637	1.38496	5.10594e-06	0.546665	0.00532346	0.270219	0.790939	0.0277952	0.96298	-0.0797169	0.923855	0.16484	0.851316	-0.0631988	0.945388	0.231934	0.721559	0.365743	0.574542	0.663612	0.247511	0.387849	0.374422	-0.3369	0.5041	0.34684	0.358972	0.406158	0.378447
GIF	9.42377	6.22852e-10	9.71795	2.84838e-10	5.70492	1.37471e-08	-5.48746	0.584365	-4.68152	0.21901	-7.50311	0.219121	-4.39853	0.49897	-4.67722	0.4138	-5.38966	0.320566	-4.16716	0.468221	-2.10094	0.749529	-2.92818	0.478285	NA	NA	-5.02138	0.0534887	NA	NA
GIGYF1	-1.23431	0.00113168	-1.28095	0.000459842	0.666655	0.00225286	-0.228348	0.901035	-0.123837	0.883281	1.22716	0.182922	1.03878	0.325337	0.436581	0.683345	-0.00952407	1	1.155	0.222259	-0.18899	0.913861	0.056524	0.96392	-0.245077	0.600811	0.275341	0.478821	0.318116	0.502525
GIMAP4	-3.83264	0.0513591	-5.56324	0.00576372	-4.20022	0.0010901	-3.95528	0.454836	-3.31194	0.233947	-3.3134	0.417528	-2.57881	0.609909	-6.38598	0.200906	-4.60213	0.256683	-2.37209	0.591864	-3.69232	0.484294	-5.86638	0.0811065	-1.87306	0.259536	1.58668	0.246587	1.91704	0.251086
GIMAP6	-4.41914	0.0182989	-5.08987	0.00515595	-2.8979	0.00693127	-3.51368	0.535489	-2.20241	0.416539	0.500319	0.912903	-4.28117	0.410237	-5.23743	0.269978	-5.29426	0.218298	-1.26907	0.803054	-3.20492	0.527773	-5.37674	0.119717	-1.08424	0.584761	0.930026	0.568636	1.11966	0.572703
GIPC1	1.50521	0.00912455	1.95832	0.000348576	2.61543	1.31517e-09	1.11936	0.453768	0.557277	0.457944	1.40656	0.200179	1.07223	0.40958	1.83627	0.10682	2.00667	0.0624047	1.65941	0.145179	1.42073	0.0992036	0.509136	0.582971	-0.600467	0.553495	0.523478	0.531055	0.625	0.538143
GIPC3	-2.76677	0.0486939	-2.53449	0.0431547	-0.412636	0.587263	1.30104	0.711079	0.993001	0.436933	0.595233	0.801754	1.30604	0.592077	0.220859	0.944112	0.0682075	0.986952	-0.225752	0.943308	-1.14131	0.65772	-0.902219	0.615177	-3.06572	0.0107378	2.5813	0.0099443	3.12198	0.0103114
GIT2	-1.12586	0.0336322	-1.53966	0.00230025	-0.130391	0.687205	0.46853	0.82014	0.120715	0.90179	0.146932	0.925611	0.36547	0.819988	-0.269717	0.856869	-0.614987	0.605229	-0.0591525	0.976385	-0.550258	0.721587	-0.0270377	0.986481	-1.09492	0.0604485	0.971621	0.0531788	1.16299	0.0569379
GJA1	4.31109	0.00466661	6.79562	2.69346e-05	1.89397	0.0386864	3.00799	0.339482	4.36477	0.000112099	3.24818	0.162748	2.98539	0.258529	3.48304	0.144878	4.13808	0.067398	3.90973	0.103478	2.92997	0.0523939	1.23533	0.437266	-3.84146	0.116748	3.18283	0.109608	3.85975	0.111876
GJA3	3.70856	0.231439	7.67899	0.00885323	-1.25096	0.516411	NA	NA	NA	NA	NA	NA	NA	NA	NA	NA	NA	NA	NA	NA	NA	NA	NA	NA	NA	NA	NA	NA	NA	NA
GJA5	-1.87811	0.158268	-2.88971	0.0274695	-1.33304	0.0886894	-1.23634	0.818861	-2.15801	0.252187	-1.24289	0.671632	-1.38124	0.697384	-1.9237	0.515752	-2.18159	0.423835	0.459877	0.897797	-3.00027	0.408773	-1.15852	0.61353	-9.11318	1.77586e-11	7.50901	2.98808e-11	9.12776	2.84882e-11
GJB2	5.98171	2.67848e-05	9.60024	2.59012e-08	5.04213	1.26636e-07	5.42905	0.345946	4.34343	0.243066	-0.211936	0.969419	0.509266	0.957664	0.499647	0.951334	-0.684203	0.904923	-0.688703	0.909341	6.1328	0.00744089	1.80419	0.539196	13.058	0.00225272	-10.6976	0.00247598	-13.0403	0.00242618
GJB3	8.87732	1.50883e-11	8.65369	2.37393e-11	10.8153	3.21148e-17	3.47769	0.418781	6.5037	0.0098044	1.85616	0.554723	2.65362	0.456921	3.27132	0.280516	3.83382	0.175639	4.86562	0.115409	9.34868	6.83667e-08	7.86888	2.274e-05	10.4104	0.00335932	-8.44891	0.00349575	-10.3002	0.00341503
GJB4	10.092	1.18806e-14	8.37864	3.60853e-13	10.9547	1.64087e-19	5.52566	0.395431	7.13875	0.107903	2.74623	0.600004	-0.136	0.906406	-0.136	0.889143	-0.136	0.845003	-0.136	0.853862	8.24973	0.000482881	6.78384	0.0225621	10.9117	0.000184312	-8.90813	0.000204807	-10.8554	0.000193574
GJB5	7.00164	1.55233e-06	7.55516	3.70202e-07	9.18374	8.54345e-12	5.67361	0.111921	8.3308	0.000994162	6.58612	0.0421279	5.22761	0.225598	4.4442	0.347547	5.43243	0.0886484	5.97131	0.0679463	11.6396	1.75631e-08	8.30977	2.00276e-06	12.495	0.00020942	-10.238	0.000261206	-12.4706	0.000251159
GJB6	4.21776	8.62831e-05	8.03382	2.41531e-09	5.79258	6.31863e-11	4.56772	0.469788	6.19235	0.135973	0.802314	0.912591	-2.08935	0.778633	-2.08935	0.747761	-2.08935	0.65761	-2.08935	0.677987	10.1527	5.02355e-05	3.88742	0.090308	6.00986	0.0183013	-4.89741	0.0194069	-5.97643	0.0191946
GJC3	3.62973	2.07386e-05	0.51339	0.547542	0.326311	0.571722	-1.03899	0.863424	-2.15865	0.430121	-3.60117	0.360806	-4.37544	0.373763	-6.80733	0.194778	-4.96422	0.208747	-0.0266407	1	0.852107	0.867559	2.13518	0.308361	NA	NA	-4.55654	0.0261883	-5.57281	0.0258956
GLB1	-0.729446	0.308729	-1.64394	0.0177139	-0.224948	0.612118	1.44303	0.240949	0.777239	0.184068	1.68317	0.0782622	1.79474	0.0983572	1.4461	0.134993	1.50595	0.0981084	1.32725	0.1712	-0.372315	0.794049	0.291943	0.743807	-3.49151	0.00212193	2.90991	0.00199976	3.52656	0.00201877
GLB1L	-0.796968	0.243282	-2.64599	0.000324308	0.697988	0.0661671	0.172183	0.964005	-0.0103571	0.995048	-0.239679	0.912165	0.194506	0.944062	0.4022	0.843722	1.08502	0.4793	1.31124	0.421196	-0.478123	0.854574	0.152996	0.933393	-0.107333	0.942571	0.184854	0.869588	0.206119	0.879907
GLG1	-0.7672	0.0371843	-1.15971	0.000995439	0.244542	0.244541	1.18062	0.493195	-0.243616	0.830294	-2.90821	0.049348	-1.76576	0.263043	-0.925581	0.521941	-1.93087	0.149086	-1.09403	0.44862	-0.27545	0.913907	1.03354	0.243159	0.397373	0.421338	-0.261616	0.528954	-0.336705	0.500837
GLI4	1.00307	0.116945	1.70862	0.00336856	0.410381	0.303459	1.34153	0.213703	0.480893	0.409813	2.15357	0.018699	1.84787	0.0706343	1.64478	0.0764062	1.2753	0.135006	1.80845	0.049589	0.393048	0.734857	0.213226	0.815863	0.998435	0.0141433	-0.762929	0.0283306	-0.946346	0.024827
GLIPR1	-1.94108	0.259783	-3.41879	0.0482532	-1.53394	0.13482	-0.128499	0.985233	0.355879	0.864023	-0.653354	0.835824	-1.42925	0.679567	0.0642061	0.995259	1.06434	0.694281	-0.723852	0.830277	-1.75029	0.622187	0.211454	0.948123	-3.85844	0.0032148	3.21715	0.0031429	3.90146	0.0031559
GLIS3	-0.825968	0.467248	-2.42337	0.0304111	-1.3995	0.0429455	-1.23761	0.691106	-1.97736	0.204314	-3.90301	0.0935389	-3.98615	0.135174	-4.31954	0.0788546	-4.32914	0.0564239	-4.93885	0.0457568	-0.722828	0.822868	1.12382	0.436569	2.49738	0.0908268	-1.96157	0.0974785	-2.40626	0.0951977
GLMN	0.434732	0.31905	0.868556	0.0252643	-0.302204	0.271258	0.671976	0.616346	0.323834	0.642955	0.183688	0.879536	0.539949	0.647137	0.307408	0.791219	0.821368	0.362745	1.22477	0.19978	0.56301	0.60951	0.720701	0.262992	-1.37908	0.00610374	1.19037	0.00647925	1.43209	0.00688129
GLMP	0.517241	0.470265	1.6572	0.00695141	1.47768	0.000507975	0.66938	0.723714	0.720969	0.343185	1.28274	0.271239	1.09444	0.431938	0.230254	0.887317	0.441997	0.739729	0.509026	0.713114	-0.172519	0.944947	0.465053	0.659235	-1.6696	0.0333277	1.43947	0.020389	1.73397	0.0216084
GLP2R	-5.46452	0.0835898	-6.81895	0.0311297	-2.73441	0.0899841	-4.20341	0.5032	-0.0872459	0.982139	-2.25442	0.518032	0.513058	0.997168	-0.136707	0.925664	-1.49214	0.656572	0.333739	0.994745	-0.086986	0.989034	-1.09895	0.72066	4.98674	0.0729569	-3.94233	0.0734041	-4.82657	0.0729226
GLRX	1.39137	0.00650344	2.89912	6.87555e-08	1.95606	6.88993e-08	-0.532519	0.855853	-0.960922	0.286933	-2.4964	0.0986474	-1.65235	0.319079	-1.88158	0.207991	-1.3505	0.330614	-2.00847	0.186242	0.988663	0.477971	-0.504735	0.676222	-1.2078	0.335353	1.0739	0.281692	1.28839	0.289907
GLRX2	0.418613	0.492157	1.33396	0.0102327	-0.271574	0.474143	-0.205671	0.89971	-0.800319	0.18018	-0.881205	0.292792	0.0700154	0.965098	-0.333755	0.73682	0.262494	0.780818	0.639732	0.461403	0.591205	0.52448	-0.404484	0.570191	-0.641714	0.241689	0.576691	0.190132	0.686211	0.199607
GLS2	-4.1228	0.108719	-5.23037	0.03729	-1.84917	0.170675	-9.22623	0.291645	-7.71269	0.0952738	-9.4751	0.109563	-9.68745	0.158435	-8.57437	0.145594	-8.65751	0.115722	-7.48042	0.185072	-5.91961	0.445094	-5.55855	0.209083	4.78832	0.281826	-3.79666	0.284505	-4.64526	0.283486
GLTP	2.80692	5.15203e-05	4.35255	1.5033e-08	3.2134	9.15353e-10	1.50173	0.416086	1.28898	0.153887	0.571272	0.698308	0.706141	0.683626	0.616369	0.689851	0.5915	0.680337	0.914894	0.524714	2.29515	0.00487672	1.92925	0.0114225	0.0389588	0.942644	0.0226708	0.962865	0.00879123	0.989862
GLUL	-2.00822	0.0394583	-2.82116	0.00308744	-0.618431	0.254304	-2.34594	0.38147	-1.58253	0.268855	-2.37411	0.220954	-2.52683	0.256145	-4.09056	0.0554107	-3.87831	0.0533195	-2.69488	0.186365	-0.830347	0.755666	-1.26313	0.440918	1.0704	0.350345	-0.819686	0.388797	-1.01755	0.37995
GLYATL2	10.9314	2.2236e-08	7.22936	5.67415e-06	9.0535	1.66474e-11	9.27158	0.289657	12.7635	0.0629862	4.53522	0.990947	6.98582	0.615005	4.53522	0.996029	4.53522	0.988963	4.53522	0.988964	12.2974	2.2433e-05	6.45618	0.0284525	-6.95687	0.00117366	5.74107	0.00117667	6.97779	0.00116083
GLYR1	-0.764759	0.0153704	-0.632421	0.0273773	0.128694	0.495355	0.159165	0.919272	-0.534674	0.330973	-0.210015	0.824487	-0.0223907	0.993201	0.00993656	1	0.320782	0.704481	0.486831	0.569015	-0.33725	0.76563	-0.150839	0.862479	-0.457391	0.403236	0.454997	0.273609	0.537245	0.288424
GMCL1	1.37639	0.0342811	2.1504	0.000366289	0.41919	0.305367	0.699325	0.66667	0.175683	0.860621	0.321311	0.807428	0.653213	0.639453	0.504722	0.694903	0.307827	0.816089	0.602897	0.627786	0.906068	0.458043	0.27327	0.804306	-1.28695	0.093711	1.13997	0.067181	1.37109	0.0704634
GMDS	1.1689	0.0682963	1.30344	0.0243955	1.1809	0.00298382	1.29888	0.558605	1.04168	0.291741	1.22111	0.41862	1.05416	0.571041	0.846713	0.617047	0.910746	0.557994	1.05529	0.518614	0.815562	0.638082	0.538491	0.695624	-0.723546	0.527793	0.657143	0.461806	0.786747	0.469813
GMFB	1.32098	0.0222309	1.11932	0.0346052	-1.04772	0.00959085	0.665049	0.609609	-0.264697	0.706224	0.377723	0.702721	0.54791	0.624249	0.437708	0.669862	1.12016	0.187663	1.36066	0.137746	-0.429433	0.734704	-0.398018	0.620621	-1.3435	0.0140825	1.16193	0.0111338	1.39925	0.0114478
GMFG	-2.5609	0.115146	-3.48248	0.0272575	-0.798205	0.373896	-0.36179	0.959005	-1.18049	0.493534	-0.524861	0.878749	-0.0732362	0.993616	-1.90997	0.521474	-2.67133	0.333077	-1.72978	0.569522	-1.41262	0.670367	-2.19305	0.273041	-4.84217	0.00612831	4.01365	0.00637844	4.87671	0.00638938
GMPR2	-0.981377	0.0197774	-0.719167	0.0560923	-0.407538	0.098057	0.14509	0.9582	-1.08778	0.229741	-0.803922	0.542787	-0.116843	0.961563	-0.392243	0.804554	-0.033201	0.991303	-0.114863	0.954696	-0.336124	0.880485	-0.71627	0.508119	-1.20752	0.278248	1.07697	0.216544	1.29441	0.223439
GNA12	0.548938	0.182758	0.820107	0.0287078	0.981953	0.000192494	1.96834	0.0633522	0.887499	0.12696	1.70401	0.0731586	1.59577	0.138558	1.72527	0.0765313	1.3086	0.145164	1.74017	0.0710225	0.706107	0.510225	1.34512	0.014047	0.116377	0.883895	-0.048076	0.948937	-0.0762197	0.92866
GNAI1	2.92662	0.00176681	2.58971	0.00345263	1.00554	0.0864163	-0.680275	0.819108	1.78871	0.0334525	0.837138	0.58343	-1.3245	0.474349	-0.840883	0.622204	0.806924	0.593619	0.370404	0.847366	0.862077	0.599765	0.736279	0.497385	-0.447609	0.769723	0.416776	0.735851	0.491395	0.742707
GNAI3	1.11331	0.137127	1.76635	0.00955985	0.15249	0.770968	0.706141	0.600074	-0.356984	0.614253	-0.0392301	0.981697	0.358802	0.780802	0.120861	0.930482	0.645201	0.488285	0.649185	0.519029	0.253084	0.869128	-0.0268293	0.984379	-0.989815	0.113714	0.876117	0.078322	1.05116	0.0817072
GNAL	2.16935	5.05449e-05	-0.102875	0.865974	0.734283	0.0304423	1.19378	0.795796	0.592114	0.825704	-0.574641	0.878014	0.342116	0.943806	-0.114652	0.987926	-0.346992	0.930662	0.0443483	0.996235	2.00899	0.446959	1.80714	0.3626	4.17063	0.0432557	-3.35193	0.0468215	-4.10544	0.0462424
GNB1L	1.4648	0.00244141	1.67085	0.000323432	1.01503	0.0012478	0.768164	0.63345	0.655644	0.319881	1.20317	0.22966	1.4142	0.221353	1.93751	0.063676	1.45512	0.133554	1.00217	0.341192	0.292697	0.853397	0.265815	0.798365	0.736796	0.405614	-0.560376	0.444926	-0.697816	0.433442
GNB2	0.146438	0.695175	0.809445	0.00749833	1.04579	2.24861e-06	1.23519	0.330635	0.493961	0.427538	1.48059	0.120518	1.32782	0.220875	1.4831	0.129171	1.50347	0.10133	1.3347	0.172341	0.225391	0.890023	0.200337	0.846883	-1.685	0.000381602	1.43365	0.000469979	1.73144	0.00045297
GNE	-0.851009	0.52499	-2.79655	0.0336157	-1.33429	0.092017	0.900727	0.585748	0.0941213	0.931307	-0.39857	0.772793	0.907835	0.51844	1.13041	0.342163	1.48005	0.183542	1.38264	0.246129	0.963944	0.46598	0.131526	0.923428	0.121756	0.944228	-0.00147022	0.999891	-0.0204931	0.993691
GNG12	1.28883	0.0817678	1.43766	0.0317207	0.539796	0.241149	0.70014	0.726607	0.606308	0.464189	-0.130605	0.941174	0.428809	0.802581	0.10231	0.960223	0.59426	0.643841	0.865908	0.505127	0.349821	0.85425	1.12033	0.155501	-0.468815	0.662625	0.438542	0.60992	0.51654	0.621905
GNG2	-1.49403	0.298194	-3.58586	0.0172783	-1.42973	0.0967497	-0.631214	0.902788	-0.866712	0.650153	-1.60002	0.545522	-0.917186	0.794289	-0.758508	0.808829	-0.0310447	0.999344	-0.787565	0.801687	-1.50229	0.670866	-0.316391	0.912091	-3.06085	0.049429	2.54308	0.0484358	3.08006	0.049917
GNG3	-1.74348	0.0571876	-2.14201	0.013276	0.325813	0.524822	1.95883	0.535489	1.27138	0.437223	0.205373	0.967762	1.45258	0.61093	1.31563	0.605918	0.186807	1	2.74496	0.227565	-0.777547	0.844734	1.1783	0.481568	4.40992	0.0797867	-3.48752	0.0827419	-4.26759	0.0818622
GNG4	2.07844	0.147025	3.6674	0.0053633	7.6832	1.12127e-09	1.34565	0.81631	0.720851	0.700621	-0.118546	0.984209	0.189776	0.975164	2.3099	0.430423	3.37919	0.198981	2.14797	0.478495	2.30109	0.360358	2.84198	0.131268	2.88472	0.380864	-2.30091	0.39009	-2.83042	0.385979
GNG7	-2.48372	0.023893	-4.00086	0.000496249	-2.57387	0.00034567	0.245634	0.937044	-0.751498	0.51544	-1.03788	0.529374	-0.922396	0.64918	-1.44238	0.391911	-1.67877	0.28904	-0.548394	0.777766	-1.28567	0.536781	-0.472346	0.787336	0.231425	0.867941	-0.131466	0.912572	-0.177276	0.899278
GNGT2	-2.97236	0.0753531	-3.78552	0.0188176	-2.47166	0.01411	-0.447919	0.94555	-0.264939	0.89484	-0.655083	0.837743	-0.285821	0.950483	1.58468	0.554476	-1.38887	0.624327	-2.0408	0.490827	-2.60573	0.43229	-0.495111	0.856288	NA	NA	NA	NA	NA	NA
GNL1	0.449218	0.375172	1.31562	0.0033061	1.14579	0.000240754	0.192277	0.917118	0.382395	0.52	0.732455	0.401283	0.555633	0.612782	0.720575	0.430145	1.23668	0.13966	1.57478	0.0796244	0.564858	0.571657	0.933665	0.10389	-0.291841	0.592196	0.285375	0.513086	0.333594	0.527738
GNPDA2	1.60074	0.0014438	2.45335	1.54752e-06	0.399808	0.215758	0.559039	0.769002	-0.125744	0.905955	-0.308262	0.825248	-0.206885	0.912325	-0.122428	0.945388	0.704356	0.542601	0.574297	0.65667	0.320082	0.861859	0.641195	0.463034	-0.860738	0.0700395	0.76332	0.0641261	0.913055	0.0676159
GNPTAB	-0.509169	0.40708	-1.54095	0.00899931	-0.169051	0.657092	1.79653	0.287779	1.44842	0.0928489	1.45088	0.287854	1.7775	0.25541	0.563394	0.734912	0.896719	0.523338	1.19296	0.41422	0.634823	0.730963	1.07935	0.25359	-1.23309	0.0894711	1.06413	0.0793342	1.27751	0.0828177
GNS	-1.77347	0.0483276	-2.13707	0.0110573	-1.51541	0.00607472	0.348152	0.86552	0.596829	0.43904	1.44613	0.204852	1.35241	0.301002	-1.2482	0.307822	-0.799441	0.504112	-0.129181	0.943081	-0.854482	0.571657	-0.146784	0.913594	-2.98142	0.000477757	2.51027	0.000303854	3.03884	0.000311163
GOLGA3	-0.292802	0.386533	-0.642673	0.0371241	-0.204795	0.310662	1.18261	0.157479	0.435187	0.340485	0.360434	0.628327	0.308858	0.741936	0.976355	0.168918	1.1224	0.0952263	1.0574	0.139299	0.373983	0.66914	1.0052	0.0138943	-0.142065	0.752937	0.164992	0.658932	0.185833	0.682331
GOLGA7	0.612051	0.0744936	0.670639	0.0304435	0.155709	0.473625	0.494592	0.709303	-0.34997	0.577384	-0.143014	0.900654	0.141986	0.91851	-0.172819	0.881178	0.100729	0.931801	0.309485	0.760425	0.117618	0.945042	0.272595	0.732231	-1.01061	0.00314599	0.889034	0.00332471	1.06522	0.00343745
GOLT1B	0.866717	0.0137969	0.876937	0.00727535	-1.10178	2.49494e-05	1.38151	0.244828	0.888545	0.122911	0.562008	0.560069	0.88845	0.414186	1.98559	0.0391992	2.53568	0.00739242	1.89002	0.0480724	0.0793471	0.967242	0.967874	0.103644	-2.97881	1.10664e-06	2.48449	1.65614e-06	3.00964	1.60788e-06
GON4L	-0.389848	0.30424	-0.73409	0.0366325	0.401258	0.0652233	0.967026	0.297421	0.128023	0.836492	0.613309	0.39626	0.506093	0.57021	0.440619	0.579747	0.697572	0.319705	1.2045	0.107158	-0.0437096	0.979898	0.340386	0.574319	0.329347	0.441715	-0.202523	0.60246	-0.263479	0.571384
GOPC	0.839676	0.00359846	0.584541	0.0305679	-0.184873	0.327145	0.147103	0.918723	0.0497819	0.939974	-0.494872	0.49786	-0.196359	0.853109	0.0961346	0.925002	0.555615	0.417409	0.654095	0.372789	0.159052	0.897189	0.810616	0.0703968	0.395618	0.351831	-0.262898	0.475679	-0.337827	0.44847
GORAB	1.48306	3.70865e-05	0.641738	0.0563437	0.145493	0.543725	1.13088	0.378144	1.46307	0.00662004	0.816452	0.384706	0.793009	0.480363	1.35994	0.156994	2.12492	0.0248545	1.82469	0.058921	0.632477	0.554411	1.12109	0.0546307	-1.89162	2.61708e-05	1.60995	3.29571e-05	1.94246	3.47283e-05
GPANK1	-1.08136	0.00591654	-0.322932	0.349017	-0.0333116	0.897164	-0.0128756	0.995104	-0.473228	0.417004	0.296238	0.755058	0.638133	0.523044	0.246738	0.814893	0.343196	0.705088	0.644769	0.467877	-0.298945	0.811877	-0.274473	0.743807	-0.63893	0.198673	0.582356	0.177905	0.693314	0.187485
GPAT4	-1.19224	0.108788	-1.49139	0.0306765	-0.873453	0.0474108	-0.0735544	0.972814	-0.828537	0.197146	-0.164188	0.891101	-0.244556	0.857851	0.0195494	0.996424	0.159135	0.892551	0.0203318	0.993766	-1.11382	0.307337	-0.662872	0.37522	1.06115	0.268117	-0.805358	0.290522	-0.994577	0.283874
GPATCH11	0.0229062	0.963227	0.699441	0.0431673	-0.489273	0.0456106	0.0696214	0.974963	0.0558929	0.950094	-0.683841	0.468441	-0.1141	0.944062	-0.273926	0.813809	0.0848589	0.949022	0.128871	0.924679	0.380805	0.752012	0.552494	0.423535	-0.562483	0.3887	0.51361	0.331167	0.609375	0.343927
GPATCH3	-0.989236	0.0375637	-1.40074	0.00206159	0.0339257	0.9134	0.213848	0.880734	-0.233951	0.694683	0.216129	0.814252	0.938021	0.281174	0.220934	0.821769	0.333632	0.686961	0.423148	0.62399	-0.317375	0.778957	-0.0345811	0.97605	-0.427246	0.409696	0.409812	0.335687	0.482832	0.350396
GPBAR1	-5.06686	0.0766528	-5.40806	0.0430367	-5.76328	0.00284444	-4.52707	0.5323	-5.72845	0.0804827	-5.43011	0.221356	-4.76167	0.342328	-6.44015	0.182511	-6.55632	0.142966	-2.86868	0.509428	-6.95949	0.18785	-6.3113	0.0779268	0.779294	0.782586	-0.519894	0.824482	-0.658837	0.814683
GPD1	-5.98585	0.0189124	-6.92728	0.00538253	-3.67868	0.00870974	-3.3112	0.345926	-4.95418	0.0197429	-2.3991	0.332186	-3.20121	0.269391	-3.50708	0.183773	-3.92454	0.120335	-3.02104	0.245152	-3.64844	0.262869	-3.1806	0.124658	6.50895	0.104153	-5.28861	0.104258	-6.4523	0.104348
GPN3	0.248097	0.4583	0.712028	0.0144158	-0.566198	0.00736171	0.107933	0.953567	-0.832662	0.196863	-0.613999	0.501595	-0.272709	0.834713	-0.571817	0.558409	-0.144103	0.903682	0.347627	0.738977	0.100468	0.95455	0.017621	0.989459	-1.55396	0.00300194	1.33071	0.00349527	1.60665	0.00353121
GPR135	-2.20098	0.0486939	-2.42601	0.0211124	0.0348963	0.958688	0.0231091	0.994586	0.435345	0.671106	-0.131963	0.952023	1.15622	0.496374	1.96183	0.17485	0.954062	0.503677	1.05931	0.487015	0.331102	0.889776	1.00984	0.303991	0.899282	0.624566	-0.636064	0.668346	-0.798148	0.65789
GPR137C	2.86583	0.0190841	1.55757	0.167712	-0.332253	0.711564	-3.32713	0.440243	-1.23359	0.577672	-2.91931	0.339136	-4.84938	0.230698	-2.97912	0.353304	-4.64442	0.145352	-2.94184	0.353445	0.849344	0.827901	-0.877124	0.76186	2.09976	0.495651	-1.64681	0.510776	-2.02462	0.506982
GPR151	1.41881	0.00377041	1.30568	0.00490111	0.0379547	0.917856	NA	NA	NA	NA	NA	NA	NA	NA	NA	NA	NA	NA	NA	NA	NA	NA	NA	NA	NA	NA	-2.57412	0.267079	-3.15844	0.265459
GPR155	2.27027	1.16073e-08	1.32478	0.000156293	-0.226525	0.347064	-2.35808	0.267706	-0.527665	0.603886	-2.44508	0.0997032	-1.66235	0.307144	-2.31834	0.124118	-2.53079	0.0778378	-1.84243	0.211543	-0.954125	0.583417	-1.04369	0.326386	1.19777	0.0987133	-0.897418	0.124283	-1.11188	0.118851
GPR160	-0.0187159	0.987833	3.01263	0.000112498	-2.33887	0.00042197	-0.046527	0.991651	-1.95151	0.164896	-1.65904	0.395969	-0.511526	0.855351	0.224307	0.935493	0.0410418	0.993914	-1.47776	0.476162	-0.47101	0.880916	-0.986315	0.53838	-1.82382	0.486443	1.63557	0.433459	1.97239	0.438468
GPR162	-1.49159	0.392342	-5.36008	0.0146771	-0.627201	0.562793	2.07057	0.857833	-1.08842	0.711085	-5.17081	0.445142	-1.73987	0.86143	1.36039	0.834545	0.515356	0.936841	2.19427	0.700985	-1.16842	0.858346	-0.49168	0.908601	-2.16513	0.159436	1.8331	0.145777	2.2087	0.150937
GPR174	-5.11886	0.0306126	-6.46886	0.00609317	-3.74338	0.00621722	-3.37409	0.719113	-7.6956	0.160995	-7.92286	0.275143	-7.92286	0.376824	-7.92286	0.309963	-7.92286	0.241542	-3.57517	0.557269	-4.70561	0.548628	-9.35063	0.149206	-1.05018	0.649906	0.926028	0.624891	1.10876	0.63099
GPR18	-4.48325	0.138597	-6.30298	0.0464579	-4.24153	0.02399	-4.84507	0.448713	-3.83058	0.24102	-4.86546	0.271639	-4.1499	0.420575	-6.99908	0.181408	-5.72109	0.192235	-4.31465	0.33861	-3.71835	0.529461	-3.94638	0.276765	0.389189	0.891072	-0.242473	0.922203	-0.315514	0.913928
GPR21	2.93277	0.00388551	2.34969	0.0137896	0.912031	0.161676	1.5994	0.600282	0.581838	0.718852	-0.658012	0.80347	0.134302	0.976622	0.501306	0.861743	0.460913	0.865126	2.05287	0.355517	-0.204231	0.964235	1.85847	0.17784	0.395735	0.822037	-0.269873	0.856017	-0.349208	0.843223
GPR33	3.80987	0.0222881	4.25254	0.00606852	2.62415	0.0121417	-3.84529	0.585748	1.34777	0.658181	-2.79418	0.762903	-2.79418	0.816899	-2.79418	0.788561	-2.79418	0.750694	-2.79418	0.767826	5.60369	0.014214	1.97676	0.463178	NA	NA	-3.70116	0.0620305	-4.52554	0.0609984
GPR35	-4.63764	0.0331755	-4.11843	0.0316952	-0.410931	0.701903	-1.25713	0.839541	-1.79904	0.425633	-1.95413	0.567796	-6.98077	0.195467	-3.67831	0.322701	-4.36986	0.209613	-2.60972	0.464191	-0.618408	0.913597	-1.71461	0.533363	2.67824	0.184744	-2.15199	0.194982	-2.63504	0.192968
GPR55	-4.54644	0.0956734	-5.64591	0.0348129	-0.157923	0.914408	-2.73486	0.734578	-2.74982	0.443288	-7.42556	0.244284	-7.42556	0.339753	-7.42556	0.279834	-7.42556	0.207092	-4.84681	0.388682	-2.7663	0.684278	-3.55921	0.402058	0.965931	0.716515	-0.736055	0.739878	-0.916336	0.731743
GPR68	2.7007	0.0591486	2.59491	0.0445513	3.98449	2.87555e-05	1.96185	0.700594	4.71099	0.000455331	4.44046	0.095503	3.83128	0.208755	3.01214	0.273395	-0.172481	0.973567	0.307792	0.945853	2.99818	0.139865	1.11052	0.588796	-4.50864	0.00118996	3.74151	0.00135636	4.5364	0.00136805
GPR87	7.73203	5.72268e-08	8.90341	4.2749e-09	7.53416	7.89461e-12	2.00785	0.703538	5.30576	0.0718381	-0.170457	0.971028	-0.438029	0.944062	-1.34639	0.788281	-3.78521	0.381808	-1.92401	0.659521	9.25527	5.66219e-07	6.27578	0.00206186	10.5098	0.000346853	-8.58388	0.000461297	-10.4663	0.000435295
GPRIN2	4.05314	0.0137969	5.47962	0.000667191	5.57836	1.75228e-06	2.51626	0.80542	-0.539655	0.900352	1.25194	0.872802	-1.03694	0.854751	-1.03694	0.832708	-1.03694	0.774207	0.827662	0.93167	3.69285	0.237693	2.86451	0.234904	4.69134	0.0676604	-3.814	0.0688946	-4.65697	0.0686386
GPRIN3	-5.74477	0.000543309	-7.99687	2.47489e-05	-5.19399	3.72247e-06	-6.80634	0.0858061	-4.42649	0.0405604	-6.45291	0.0384017	-6.20638	0.0778357	-10.7628	0.0138144	-7.64097	0.0173499	-6.55551	0.0372663	-4.39064	0.126083	-4.58761	0.0257945	2.90277	0.106767	-2.30932	0.118989	-2.82876	0.117486
GPSM2	2.358	1.50156e-05	3.64726	2.17814e-09	1.70579	3.57169e-06	2.19055	0.197178	1.61274	0.0569345	-0.210996	0.910985	2.61784	0.088448	2.94384	0.0338725	2.09668	0.104021	1.92258	0.161836	2.06389	0.0132851	2.20587	0.00133447	-3.5444	0.000148929	2.96314	0.000177184	3.5914	0.000177252
GPT2	0.502042	0.728821	2.45248	0.0285328	0.0701728	0.939984	-3.42141	0.442074	-3.01169	0.180065	-4.59623	0.124985	-3.4736	0.285524	-2.56254	0.367782	-2.28982	0.392002	-2.75586	0.342245	-1.24379	0.745775	-1.71542	0.451338	8.10535	0.108446	-6.55035	0.105691	-7.99166	0.105828
GPX1	-0.140911	0.862109	1.27135	0.0296438	-0.243823	0.575969	-0.278939	0.898312	-1.31228	0.0917161	0.39583	0.743105	-0.62959	0.650254	-1.84778	0.118637	-1.51005	0.162756	-0.683907	0.572511	-1.66707	0.135095	-1.63294	0.0471918	-1.82661	0.0609396	1.56535	0.0480993	1.89015	0.0500275
GPX2	4.98869	0.00552579	4.68168	0.00521357	2.82876	0.00787673	5.7768	0.41055	2.61427	0.420276	3.19314	0.529115	3.65995	0.532318	3.86969	0.439545	4.21746	0.353283	4.20972	0.391103	3.69077	0.15973	1.46718	0.622408	9.41441	0.0341593	-7.68613	0.0339411	-9.37232	0.0339692
GRAMD1A	-1.03738	0.187258	-1.492	0.0446511	0.468052	0.293034	1.61626	0.408376	0.0773498	0.955058	1.80717	0.200773	1.44324	0.386072	1.5023	0.298339	1.53188	0.262814	1.7778	0.223056	-0.395059	0.874667	0.484789	0.737137	-1.18799	0.225488	1.03204	0.211888	1.23861	0.219435
GRAMD1B	-2.23607	0.107431	-3.32635	0.0152015	-2.61341	0.00372015	-1.60039	0.718832	-0.465745	0.830613	-0.263532	0.942698	-0.972664	0.784885	-1.41319	0.62922	-3.67063	0.171537	-3.62942	0.208313	-3.49272	0.349313	-1.41587	0.569238	-1.44675	0.544165	1.27879	0.499276	1.53747	0.506497
GRAMD4	0.714102	0.208556	1.02927	0.0447833	0.866168	0.0130221	0.0308809	0.992991	0.790928	0.382772	0.651363	0.653938	0.427746	0.828785	0.794534	0.592794	0.659225	0.646498	0.499577	0.758907	0.589456	0.734456	0.245565	0.865781	2.45015	0.0437752	-1.92113	0.0424319	-2.35436	0.04186
GRAP2	-4.66997	0.0647209	-5.69541	0.0209681	-1.54385	0.220875	-3.28458	0.561216	-1.35857	0.629525	-1.99607	0.599375	-4.53157	0.315705	-4.96237	0.2294	-5.92675	0.137712	-2.82144	0.47629	-0.717764	0.919017	-2.1561	0.503956	-1.13717	0.575323	0.99957	0.548053	1.19958	0.553728
GRB14	-1.5783	0.475206	-6.8378	0.0167916	-3.62611	0.0164979	-2.20525	0.570809	-3.44226	0.121463	-5.84867	0.104588	-7.94591	0.119685	-5.5102	0.137829	-5.30192	0.102988	-7.94591	0.0557648	-3.36024	0.398254	-2.69403	0.242821	6.83597	0.0363082	-5.49591	0.0353127	-6.71425	0.0352153
GRB2	-1.35787	0.0149666	-1.27478	0.0127001	-0.667358	0.0404408	-0.148094	0.94531	-0.740343	0.292931	-0.61137	0.562822	-0.196676	0.902666	-0.401721	0.73978	0.0305067	0.988554	-0.116362	0.939298	-0.767503	0.547386	-0.389582	0.681479	-1.84251	0.0352272	1.56841	0.0335249	1.8923	0.0349
GRHL1	6.47925	1.64214e-06	7.06272	3.44327e-07	5.64616	1.94236e-09	1.9596	0.629179	2.26213	0.293097	0.449854	0.898964	0.865488	0.819206	1.62163	0.565669	1.59664	0.54487	1.99449	0.468206	5.70631	2.03074e-05	3.21388	0.0606448	4.09479	0.0466844	-3.29474	0.0499783	-4.03209	0.0495083
GRHL3	6.64028	4.29327e-07	7.17652	9.16966e-08	7.63353	2.62297e-12	3.00355	0.51518	3.58089	0.175372	0.849762	0.83834	0.453497	0.946575	1.09117	0.799021	0.398775	0.938864	1.10017	0.786925	6.15828	8.35182e-05	5.06328	0.00859306	1.61804	0.492337	-1.28393	0.507854	-1.57975	0.503336
GRIA4	2.99414	0.0380702	-0.164813	0.923448	2.37862	0.00767572	3.76696	0.28232	2.62864	0.132798	-2.40453	0.527866	-4.51797	0.41866	-4.51797	0.351786	-4.51797	0.253063	0.993407	0.804649	0.977415	0.83167	1.85026	0.380672	5.13077	0.0105836	-4.13722	0.012052	-5.05721	0.0118405
GRID2IP	3.12147	0.0336656	2.85525	0.03333	4.4113	1.3627e-05	-4.95972	0.344698	0.96749	0.66919	-1.85396	0.325946	2.69361	0.632351	2.08951	0.553236	0.772097	0.454419	-3.25879	0.262257	-0.0673128	0.973833	-1.61151	0.511802	10.2517	0.0412503	-8.33681	0.0408039	-10.1754	0.0410168
GRIK5	2.65582	0.0161636	3.68984	0.000449699	3.84406	5.21395e-07	-0.314734	0.950909	0.903656	0.58943	-0.497589	0.860214	-0.765821	0.813046	-1.17679	0.650401	-1.15749	0.629117	2.2878	0.300479	1.21731	0.597015	1.48141	0.322758	3.3508	0.210137	-2.64082	0.217867	-3.23571	0.21649
GRIN1	3.40623	0.0126739	4.47847	0.000640763	2.03973	0.01457	4.94321	0.232144	-0.513006	0.87814	1.2081	0.879568	2.28713	0.679555	2.20437	0.64877	1.69439	0.73637	1.5713	0.780154	3.49147	0.0822503	0.811762	0.796478	7.03863	0.0054211	-5.70358	0.00576296	-6.96423	0.00562665
GRIN3B	4.32136	0.00102641	6.62453	6.73409e-06	6.2732	5.56039e-07	-1.27091	0.863424	-0.405451	0.895539	0.959417	0.813785	-0.176234	0.981908	-0.334489	0.952807	-1.05854	0.802085	-0.264813	0.963819	-1.33265	0.815184	-2.3522	0.460469	0.834148	0.569975	-0.641585	0.596818	-0.80088	0.585721
GRIP1	3.31733	0.00202	5.08257	5.67176e-06	0.954008	0.161447	-1.30941	0.650051	0.820383	0.529913	-1.17167	0.554766	-1.52479	0.515622	-2.06243	0.306215	-2.7058	0.158777	-1.85017	0.362563	1.07193	0.585285	-0.715707	0.675137	2.20228	0.268062	-1.76433	0.276186	-2.16773	0.272023
GRK3	-2.24317	0.0837921	-2.74619	0.0243983	-1.76282	0.0220534	-2.41728	0.488045	-1.667	0.276093	-2.53669	0.250703	-1.7666	0.49657	-2.6593	0.246901	-2.59632	0.225179	-2.74844	0.234439	-2.86589	0.300187	-0.996591	0.592012	0.728376	0.639175	-0.548717	0.674511	-0.686254	0.664582
GRK4	-1.07439	0.0483827	-1.18141	0.0181287	-0.080636	0.815712	-0.229443	0.929345	-0.490498	0.611489	-0.768131	0.570708	-0.352563	0.853875	-0.896431	0.521941	-1.08845	0.392198	-0.0247194	0.996253	1.36867	0.295152	0.468115	0.674601	0.49068	0.661714	-0.36	0.70293	-0.455778	0.690033
GRPEL2	0.438746	0.295362	0.747212	0.0460188	-0.761888	0.00639973	-0.171396	0.920776	-0.533814	0.380015	-1.323	0.139116	-0.56737	0.597847	-0.538623	0.568945	0.0191251	0.993767	0.217387	0.844602	-0.355972	0.776376	0.0245988	0.984288	3.78641	0.0172341	-3.04556	0.0205681	-3.73005	0.0199676
GSAP	-2.73397	0.0422539	-3.93065	0.00358256	-2.99317	0.000687509	-1.33721	0.536903	-1.2764	0.22534	-1.20413	0.416174	-0.527044	0.796197	-2.06518	0.186613	-2.8557	0.0628826	-1.97336	0.207555	-2.1524	0.200361	-1.29309	0.267112	0.0938176	0.955147	-0.0181113	0.996113	-0.0391371	0.984296
GSC2	3.36759	0.0128963	4.41712	0.000674519	4.73775	9.05461e-07	NA	NA	NA	NA	NA	NA	NA	NA	NA	NA	NA	NA	NA	NA	NA	NA	NA	NA	-2.68359	0.056116	2.25513	0.0492823	2.71985	0.0517775
[truncated: 2,712 more rows]
