# Supplementary material for: Gene expression supports a single origin of horns and antlers in hoofed mammals
Source: Commun Biol. 2024 May 20;7:509. doi: 10.1038/s42003-024-06134-4 (PMC11106249; doi:10.1038/s42003-024-06134-4)
Supplement: Supplementary file 5 — Supplementary Data 3 [file 42003_2024_6134_MOESM5_ESM.xlsx]

## Sheet: Sheet1
Supplementary Data 3 — Homologously differentially expressed genes
Calamari and Flynn, "Gene expression supports a single origin of horns and antlers in hoofed mammals"
		Cattle		Deer									Pig				Abbreviations
Horn Bud	Gene	DE	Skin	Ped	Ant	MC	CA	TZ	PC	RM	Skin	Bone	Skin	Cart	Bone		DE = direction of differential expression in cattle horn bud analysis
Combined	CEACAM1	↓	–	↓	–	–	–	–	–	–	–	–	–	–	–		Ped = bulk antler pedicle
	MGLL	↓	–	↓	–	–	–	–	–	–	↑	–	–	–	–		Ant = bulk antler tip
	PCGF6	↑	–	–	–	–	–	–	↑	–	–	–	–	–	–		MC = isolated antler mineralized cartilage
	SPRY2	↓	–	–	–	–	–	–	↓	–	–	–	–	–	–		CA = isolated antler cartilage
	SYNE1	↓	–	–	–	↓	–	↓	↓	↓	–	–	–	–	–		TA = isolated antler transition zone
	TNRC6A	↓	–	–	–	↓	–	↓	↓	–	–	↑	–	–	–		PC = isolated antler pre-cartilage
	ZC3H6	↓	–	–	–	–	–	↓	↓	–	–	–	–	–	–		RM = isolated antler reserve mesenchyme
Two-month-old	BSDC1	↓	–	↓	–	–	–	–	–	–	–	–	–	–	–		Cart = control cartilage
	BTBD9	↓	–	↓	–	–	–	–	–	–	–	–	–	–	–
	CALCOCO1	↓	–	–	–	–	–	–	↓	–	–	–	–	–	–
	MAPK14	↓	–	↓	–	–	–	–	–	–	–	–	–	–	–
	MPP1	↓	–	↓	–	–	–	–	–	–	–	–	–	–	–
	PXMP4	↑	–	–	↑	–	–	–	–	–	–	–	–	–	–
	SCG2	↑	–	↑	–	–	–	–	–	–	–	–	–	–	–
	TMEM121	↑	–	↑	–	–	–	–	–	–	–	–	–	–	–
Four-month-old	ALB	↓	–	↓	–	–	–	↓	↓	–	–	–	–	–	–
	C1R	↓	–	–	–	–	–	↓	↓	–	–	–	–	–	–
	C3	↓	–	–	–	–	–	–	–	–	–	–	–	–	–
	CALCOCO2	↓	–	↓	–	↓	–	↓	–	–	–	–	–	–	–
	CAPN5	↓	–	–	–	–	–	↓	↓	–	–	–	–	–	–
	CCDC149	↓	–	↓	–	–	–	–	–	–	–	–	–	–	–
	CCT5	↑	–	–	–	–	–	–	↑	↑	–	–	–	–	–
	CFB	↓	–	–	–	–	–	↓	↓	–	–	–	–	–	–
	CLEC4G	↓	–	–	–	–	–	–	↓	–	–	–	–	–	–
	DCAF11	↓	–	↓	–	–	–	–	–	–	–	–	–	–	–
	DGKE	↓	–	–	–	↓	–	–	–	–	–	–	–	–	–
	DHRS3	↓	–	↓	–	–	–	–	–	–	–	–	–	–	–
	ETFBKMT	↓	–	–	–	–	–	↓	↓	–	–	–	–	–	–
	FMN1	↑	–	↑	–	–	–	–	–	–	–	–	–	–	–
	GALNT16	↓	–	↓	–	–	–	–	–	–	–	–	–	–	–
	GARS	↑	–	–	–	–	–	–	↑	–	–	–	–	–	–
	HOXA2	↓	–	↓	–	–	–	–	–	–	–	–	–	–	–
	HOXA3	↓	–	↓	–	–	–	–	–	–	–	–	–	–	–
	HSPH1	↑	–	–	–	–	–	–	–	↑	–	–	–	–	–
	IFRD2	↑	–	–	–	–	–	–	↑	↑	–	–	–	–	–
	IGF1	↓	–	–	–	–	–	↓	–	–	–	–	–	–	–
	KDM5A	↓	–	–	–	↓	–	–	–	–	–	–	–	–	–
	KIAA0232	↓	–	↓	–	–	–	–	–	–	–	–	–	–	–
	MGLL	↓	–	↓	–	–	–	–	–	–	↑	–	–	–	–
	MRO	↓	–	–	–	↓	–	–	↓	–	–	–	–	–	–
	MTFR1	↑	–	–	–	–	–	–	↑	–	–	–	–	–	–
	MTMR10	↓	–	↓	–	–	–	–	–	–	–	–	–	–	–
	MYOC	↓	–	↓	–	–	–	–	–	–	–	↑	–	–	–
	NARS	↑	–	–	–	–	–	–	↑	–	–	–	–	–	–
	NECAP1	↓	–	↓	–	–	–	–	–	–	–	–	–	–	–
	NPR1	↓	–	↓	–	–	–	–	–	–	–	–	–	–	–
	NR3C1	↓	–	–	–	↓	–	–	–	–	–	–	–	–	–
	PARL	↑	–	–	–	–	–	–	↑	–	–	–	–	–	–
	PLPP3	↓	–	↓	–	–	–	–	–	–	–	–	–	–	–
	PRIM2	↑	–	–	↑	–	–	–	↑	↑	–	–	–	–	–
	PSMA4	↑	–	–	–	–	–	–	↑	–	–	–	–	–	–
	PSMD12	↑	↓	–	–	–	–	–	↑	↑	–	–	–	–	–
	PSMD14	↑	–	–	–	–	–	–	↑	–	–	–	–	–	–
	RARRES2	↓	–	↓	–	↓	–	–	↓	–	–	–	–	–	–
	RARS	↑	↓	–	–	–	–	–	↑	↑	–	–	–	–	–
	RBPMS2	↓	–	↓	–	↓	–	↓	↓	–	–	–	–	–	–
	RINT1	↑	–	–	–	–	–	–	↑	–	–	–	–	–	–
	SOD3	↓	–	↓	–	–	–	–	–	–	–	–	–	–	–
	SPRY2	↓	–	–	–	–	–	–	↓	–	–	–	–	–	–
	SRP19	↑	–	–	–	–	–	–	↑	–	–	–	–	–	–
	SRP54	↑	↓	–	–	–	–	–	↑	–	–	–	–	–	–
	STBD1	↓	–	–	–	–	–	–	↓	–	–	–	–	–	–
	STOM	↓	–	↓	–	–	–	↓	↓	–	–	–	–	–	–
	SURF6	↑	–	–	–	–	–	–	↑	↑	–	–	–	–	–
	SYNE1	↓	–	–	–	↓	–	↓	↓	↓	–	–	–	–	–
	TFG	↑	–	–	–	–	–	–	↑	–	–	–	–	–	–
	TINAGL1	↓	–	–	–	–	↓	↓	–	–	–	–	–	–	–
	TTC17	↓	–	↓	–	–	–	–	–	–	–	–	–	–	–
	TTC27	↑	↓	–	–	–	–	–	↑	↑	–	–	–	–	–
	TXNIP	↓	–	–	–	–	–	–	↓	–	–	–	–	–	–
Two- and four-month	AGT	↓	–	↓	–	↓	–	–	↓	↓	–	–	–	–	–
	ALX1	↑	–	↑	–	–	–	–	–	–	–	–	–	–	–
	BRI3	↓	–	–	–	–	–	–	↓	–	–	–	–	–	–
	CEACAM1	↓	–	↓	–	–	–	–	–	–	–	–	–	–	–
	DHRS12	↓	–	↓	–	–	–	↓	↓	–	–	–	–	–	–
	FJX1	↑	–	↑	–	↑	–	↑	↑	↑	–	–	–	–	–
	FZD4	↓	–	–	–	–	–	–	↓	–	–	–	–	–	–
	GLG1	↓	–	–	–	↓	–	–	–	–	–	–	–	–	–
	GNAI1	↑	–	↑	–	–	–	–	–	–	–	–	–	–	–
	HOXB3	↓	–	↓	–	↓	–	↓	↓	↓	–	–	–	–	–
	LENG9	↑	–	–	–	↑	–	↑	↑	↑	–	–	–	–	–
	MLX	↓	–	↓	–	↓	–	↓	–	–	–	–	–	–	–
	MYO7A	↓	–	–	–	–	–	–	↓	–	–	–	–	–	–
	PCGF6	↑	–	–	–	–	–	–	↑	–	–	–	–	–	–
	PER1	↓	–	↓	–	–	–	–	–	–	–	–	–	–	–
	RNH1	↑	–	–	–	↑	–	↑	↑	–	–	–	–	–	–
	SLCO2B1	↓	–	–	–	–	–	–	↓	–	–	–	–	–	–
	SYNCRIP	↑	–	–	–	–	–	–	↑	↑	–	–	–	–	–
	TNFRSF6B	↑	–	–	–	↑	–	↑	–	–	–	–	–	–	–
	TNRC6A	↓	–	–	–	↓	–	↓	↓	–	–	↑	–	–	–
	TSC22D3	↑	–	↑	–	–	–	–	–	–	–	–	–	–	–
	ZNF444	↑	–	–	–	↑	–	–	–	–	–	–	–	–	–
