# Supplementary material for: Gene expression supports a single origin of horns and antlers in hoofed mammals
Source: Commun Biol. 2024 May 20;7:509. doi: 10.1038/s42003-024-06134-4 (PMC11106249; doi:10.1038/s42003-024-06134-4)
Supplement: Supplementary file 6 — Supplementary Data 4 [file 42003_2024_6134_MOESM6_ESM.xlsx]

## Sheet: CameraResults_120421
Supplementary Data 4 — Competitive Gene Set Ranking Results
Calamari and Flynn, "Gene expression supports a single origin of horns and antlers in hoofed mammals"
Ngenes = number of genes from gene set present; Direction = trend in over/under expression
	Cattle								Deer																		Pig
	Combined		2 month		4 month		Skin		Bulk Pedicle		Bulk Antler		Mineralized Cartilage		Cartilage		Transition Zone		Pre-cartilage		Reserve Mesenchyme		Skin		Bone		Skin		Cartilage		Bone
	Ngenes	Direction	NGenes	Direction	NGenes	Direction	NGenes	Direction	NGenes	Direction	NGenes	Direction	NGenes	Direction	NGenes	Direction	NGenes	Direction	NGenes	Direction	NGenes	Direction	NGenes	Direction	NGenes	Direction	NGenes	Direction	NGenes	Direction	NGenes	Direction
BIOCARTA_MAPK_PATHWAY	NA	NA	NA	NA	NA	NA	NA	NA	NA	NA	NA	NA	78	Up	78	Up	NA	NA	NA	NA	NA	NA	NA	NA	NA	NA	NA	NA	NA	NA	NA	NA
BIOCARTA_P38MAPK_PATHWAY	NA	NA	NA	NA	NA	NA	NA	NA	NA	NA	NA	NA	NA	NA	NA	NA	NA	NA	NA	NA	NA	NA	NA	NA	NA	NA	NA	NA	36	Up	36	Up
BIOCARTA_VEGF_PATHWAY	NA	NA	NA	NA	NA	NA	NA	NA	NA	NA	NA	NA	NA	NA	NA	NA	NA	NA	NA	NA	NA	NA	NA	NA	NA	NA	NA	NA	27	Up	NA	NA
GOBP_ANTERIOR_POSTERIOR_PATTERN_SPECIFICATION	NA	NA	NA	NA	NA	NA	NA	NA	NA	NA	NA	NA	NA	NA	NA	NA	NA	NA	NA	NA	NA	NA	171	Up	171	Up	NA	NA	NA	NA	NA	NA
GOBP_AXIS_ELONGATION	NA	NA	NA	NA	NA	NA	NA	NA	26	Up	NA	NA	NA	NA	NA	NA	NA	NA	NA	NA	NA	NA	26	Up	26	Up	NA	NA	NA	NA	NA	NA
GOBP_BONE_CELL_DEVELOPMENT	NA	NA	NA	NA	NA	NA	NA	NA	34	Up	NA	NA	34	Up	34	Up	NA	NA	NA	NA	NA	NA	NA	NA	NA	NA	34	Down	34	Up	34	Up
GOBP_BONE_DEVELOPMENT	NA	NA	NA	NA	NA	NA	191	Up	191	Up	191	Up	191	Up	191	Up	191	Up	NA	NA	NA	NA	191	Up	191	Up	201	Down	204	Up	202	Up
GOBP_BONE_GROWTH	NA	NA	27	Up	NA	NA	27	Up	29	Up	NA	NA	NA	NA	29	Up	29	Up	NA	NA	NA	NA	29	Up	29	Up	30	Down	30	Up	30	Up
GOBP_BONE_MATURATION	NA	NA	NA	NA	NA	NA	NA	NA	25	Up	NA	NA	NA	NA	25	Up	NA	NA	NA	NA	NA	NA	NA	NA	25	Up	26	Down	27	Up	26	Up
GOBP_BONE_MINERALIZATION	NA	NA	NA	NA	NA	NA	NA	NA	106	Up	NA	NA	106	Up	106	Up	106	Up	NA	NA	NA	NA	106	Up	106	Up	114	Down	114	Up	114	Up
GOBP_BONE_MINERALIZATION_INVOLVED_IN_BONE_MATURATION	NA	NA	NA	NA	NA	NA	NA	NA	11	Up	NA	NA	11	Up	NA	NA	NA	NA	NA	NA	NA	NA	NA	NA	NA	NA	12	Down	12	Up	12	Up
GOBP_BONE_MORPHOGENESIS	NA	NA	86	Up	NA	NA	86	Up	83	Up	83	Up	83	Up	83	Up	83	Up	83	Up	NA	NA	83	Up	83	Up	89	Down	90	Up	89	Up
GOBP_BONE_REMODELING	NA	NA	NA	NA	NA	NA	NA	NA	79	Up	NA	NA	79	Up	79	Up	NA	NA	NA	NA	NA	NA	NA	NA	NA	NA	80	Down	82	Up	81	Up
GOBP_BONE_RESORPTION	NA	NA	NA	NA	NA	NA	NA	NA	56	Up	NA	NA	56	Up	56	Up	NA	NA	NA	NA	NA	NA	NA	NA	NA	NA	57	Down	58	Up	58	Up
GOBP_BONE_TRABECULA_FORMATION	NA	NA	10	Up	NA	NA	10	Up	10	Up	10	Up	10	Up	10	Up	10	Up	10	Up	10	Up	10	Up	10	Up	10	Down	10	Up	10	Up
GOBP_BONE_TRABECULA_MORPHOGENESIS	NA	NA	13	Up	NA	NA	13	Up	13	Up	13	Up	13	Up	13	Up	13	Up	13	Up	13	Up	13	Up	13	Up	13	Down	13	Up	13	Up
GOBP_CANONICAL_WNT_SIGNALING_PATHWAY_INVOLVED_IN_OSTEOBLAST_DIFFERENTIATION	NA	NA	5	Up	NA	NA	5	Up	5	Up	NA	NA	NA	NA	NA	NA	NA	NA	5	Up	NA	NA	5	Up	5	Up	NA	NA	NA	NA	NA	NA
GOBP_CARTILAGE_DEVELOPMENT_INVOLVED_IN_ENDOCHONDRAL_BONE_MORPHOGENESIS	NA	NA	NA	NA	NA	NA	NA	NA	29	Up	NA	NA	29	Up	29	Up	29	Up	NA	NA	NA	NA	NA	NA	29	Up	31	Down	31	Up	31	Up
GOBP_CELL_AGGREGATION	NA	NA	16	Up	NA	NA	16	Up	19	Up	NA	NA	NA	NA	19	Up	NA	NA	NA	NA	NA	NA	19	Up	19	Up	NA	NA	NA	NA	NA	NA
GOBP_CELL_FATE_COMMITMENT_INVOLVED_IN_PATTERN_SPECIFICATION	NA	NA	NA	NA	NA	NA	NA	NA	NA	NA	NA	NA	NA	NA	6	Up	NA	NA	NA	NA	NA	NA	NA	NA	NA	NA	NA	NA	NA	NA	NA	NA
GOBP_CELL_FATE_SPECIFICATION	NA	NA	NA	NA	NA	NA	3	Up	71	Up	NA	NA	3	Up	3	Up	NA	NA	NA	NA	NA	NA	3	Up	71	Up	NA	NA	NA	NA	NA	NA
GOBP_CELL_FATE_SPECIFICATION_INVOLVED_IN_PATTERN_SPECIFICATION	NA	NA	NA	NA	NA	NA	3	Up	3	Up	NA	NA	3	Up	3	Up	NA	NA	NA	NA	NA	NA	3	Up	3	Up	NA	NA	NA	NA	NA	NA
GOBP_CHONDROCYTE_DEVELOPMENT_INVOLVED_IN_ENDOCHONDRAL_BONE_MORPHOGENESIS	NA	NA	NA	NA	NA	NA	7	Up	8	Up	NA	NA	8	Up	8	Up	8	Up	NA	NA	NA	NA	NA	NA	8	Up	8	Down	8	Up	8	Up
GOBP_CHONDROCYTE_DIFFERENTIATION_INVOLVED_IN_ENDOCHONDRAL_BONE_MORPHOGENESIS	NA	NA	NA	NA	NA	NA	NA	NA	15	Up	NA	NA	NA	NA	NA	NA	15	Up	NA	NA	NA	NA	NA	NA	15	Up	NA	NA	15	Up	15	Up
GOBP_DIRECT_OSSIFICATION	NA	NA	7	Up	NA	NA	7	Up	7	Up	7	Up	7	Up	7	Up	7	Up	7	Up	7	Up	7	Up	7	Up	NA	NA	NA	NA	NA	NA
GOBP_DORSAL_VENTRAL_AXIS_SPECIFICATION	NA	NA	10	Up	10	Up	NA	NA	12	Up	NA	NA	NA	NA	12	Up	NA	NA	NA	NA	NA	NA	12	Up	12	Up	NA	NA	NA	NA	NA	NA
GOBP_DORSAL_VENTRAL_PATTERN_FORMATION	NA	NA	NA	NA	NA	NA	NA	NA	72	Up	NA	NA	72	Up	72	Up	NA	NA	NA	NA	NA	NA	72	Up	72	Up	NA	NA	NA	NA	NA	NA
GOBP_EMBRYONIC_FORELIMB_MORPHOGENESIS	NA	NA	26	Up	NA	NA	26	Up	29	Up	NA	NA	NA	NA	NA	NA	NA	NA	NA	NA	NA	NA	29	Up	29	Up	NA	NA	NA	NA	NA	NA
GOBP_EMBRYONIC_HINDLIMB_MORPHOGENESIS	NA	NA	NA	NA	NA	NA	23	Up	25	Up	NA	NA	NA	NA	NA	NA	NA	NA	NA	NA	NA	NA	25	Up	25	Up	NA	NA	NA	NA	NA	NA
GOBP_ENDOCHONDRAL_BONE_MORPHOGENESIS	NA	NA	NA	NA	NA	NA	52	Up	52	Up	NA	NA	52	Up	52	Up	52	Up	52	Up	NA	NA	52	Up	52	Up	56	Down	56	Up	56	Up
GOBP_EPITHELIAL_TO_MESENCHYMAL_TRANSITION_INVOLVED_IN_ENDOCARDIAL_CUSHION_FORMATION	NA	NA	NA	NA	NA	NA	NA	NA	17	Up	NA	NA	17	Up	17	Up	17	Up	NA	NA	NA	NA	NA	NA	17	Up	19	Down	19	Up	19	Up
GOBP_FORELIMB_MORPHOGENESIS	NA	NA	32	Up	NA	NA	32	Up	36	Up	NA	NA	NA	NA	NA	NA	NA	NA	NA	NA	NA	NA	36	Up	36	Up	NA	NA	NA	NA	NA	NA
GOBP_HINDLIMB_MORPHOGENESIS	NA	NA	29	Up	NA	NA	29	Up	32	Up	NA	NA	NA	NA	32	Up	NA	NA	NA	NA	NA	NA	32	Up	32	Up	NA	NA	NA	NA	NA	NA
GOBP_LIMB_BUD_FORMATION	NA	NA	11	Up	NA	NA	11	Up	11	Up	NA	NA	NA	NA	11	Up	NA	NA	NA	NA	NA	NA	11	Up	11	Up	NA	NA	NA	NA	NA	NA
GOBP_MULTINUCLEAR_OSTEOCLAST_DIFFERENTIATION	NA	NA	NA	NA	NA	NA	NA	NA	8	Up	NA	NA	8	Up	8	Up	NA	NA	NA	NA	NA	NA	NA	NA	NA	NA	8	Down	8	Up	8	Up
GOBP_NEGATIVE_REGULATION_OF_BONE_MINERALIZATION	NA	NA	NA	NA	NA	NA	NA	NA	13	Up	NA	NA	13	Up	13	Up	NA	NA	NA	NA	NA	NA	NA	NA	13	Up	16	Down	16	Up	16	Up
GOBP_NEGATIVE_REGULATION_OF_OSSIFICATION	NA	NA	NA	NA	NA	NA	NA	NA	28	Up	NA	NA	28	Up	28	Up	28	Up	NA	NA	NA	NA	NA	NA	28	Up	30	Down	30	Up	30	Up
GOBP_NEGATIVE_REGULATION_OF_OSTEOBLAST_DIFFERENTIATION	NA	NA	NA	NA	NA	NA	NA	NA	45	Up	NA	NA	NA	NA	NA	NA	NA	NA	NA	NA	NA	NA	45	Up	45	Up	NA	NA	NA	NA	NA	NA
GOBP_NEGATIVE_REGULATION_OF_OSTEOBLAST_PROLIFERATION	NA	NA	NA	NA	NA	NA	NA	NA	10	Up	NA	NA	NA	NA	NA	NA	NA	NA	NA	NA	NA	NA	NA	NA	10	Up	NA	NA	NA	NA	NA	NA
GOBP_OSSIFICATION	NA	NA	361	Up	NA	NA	361	Up	363	Up	363	Up	363	Up	363	Up	363	Up	363	Up	NA	NA	363	Up	363	Up	379	Down	382	Up	381	Up
GOBP_OSSIFICATION_INVOLVED_IN_BONE_REMODELING	NA	NA	NA	NA	NA	NA	NA	NA	5	Up	5	Up	5	Up	5	Up	5	Up	5	Up	NA	NA	NA	NA	5	Up	4	Down	5	Up	4	Up
GOBP_OSSIFICATION_INVOLVED_IN_BONE_REMODELING.1	NA	NA	NA	NA	NA	NA	NA	NA	5	Up	5	Up	5	Up	5	Up	5	Up	5	Up	NA	NA	NA	NA	5	Up	4	Down	5	Up	4	Up
GOBP_OSTEOBLAST_DEVELOPMENT	NA	NA	NA	NA	NA	NA	NA	NA	15	Up	NA	NA	15	Up	NA	NA	15	Up	NA	NA	NA	NA	15	Up	15	Up	17	Down	17	Up	17	Up
GOBP_OSTEOBLAST_DIFFERENTIATION	NA	NA	210	Up	NA	NA	210	Up	209	Up	209	Up	209	Up	209	Up	209	Up	209	Up	209	Up	209	Up	209	Up	213	Down	214	Up	214	Up
GOBP_OSTEOBLAST_PROLIFERATION	NA	NA	29	Up	NA	NA	NA	NA	29	Up	NA	NA	NA	NA	NA	NA	NA	NA	NA	NA	NA	NA	29	Up	29	Up	NA	NA	30	Up	30	Up
GOBP_OSTEOCLAST_DEVELOPMENT	NA	NA	NA	NA	NA	NA	NA	NA	17	Up	17	Up	17	Up	17	Up	NA	NA	NA	NA	NA	NA	NA	NA	17	Up	17	Down	17	Up	17	Up
GOBP_OSTEOCLAST_DIFFERENTIATION	NA	NA	NA	NA	NA	NA	NA	NA	78	Up	NA	NA	78	Up	78	Up	NA	NA	NA	NA	NA	NA	NA	NA	NA	NA	82	Down	82	Up	82	Up
GOBP_OSTEOCLAST_FUSION	NA	NA	NA	NA	NA	NA	NA	NA	6	Up	NA	NA	NA	NA	NA	NA	NA	NA	NA	NA	NA	NA	NA	NA	NA	NA	NA	NA	NA	NA	NA	NA
GOBP_OSTEOCLAST_PROLIFERATION	NA	NA	NA	NA	NA	NA	NA	NA	7	Up	NA	NA	7	Up	NA	NA	NA	NA	NA	NA	NA	NA	NA	NA	NA	NA	7	Down	7	Up	7	Up
GOBP_PATTERN_SPECIFICATION_PROCESS	NA	NA	NA	NA	NA	NA	NA	NA	379	Up	NA	NA	NA	NA	NA	NA	NA	NA	NA	NA	NA	NA	NA	NA	379	Up	NA	NA	NA	NA	NA	NA
GOBP_POSITIVE_REGULATION_OF_BONE_MINERALIZATION	NA	NA	NA	NA	NA	NA	NA	NA	39	Up	NA	NA	NA	NA	NA	NA	NA	NA	NA	NA	NA	NA	NA	NA	39	Up	NA	NA	NA	NA	NA	NA
GOBP_POSITIVE_REGULATION_OF_BONE_RESORPTION	NA	NA	NA	NA	NA	NA	NA	NA	15	Up	NA	NA	15	Up	15	Up	NA	NA	NA	NA	NA	NA	NA	NA	NA	NA	14	Down	15	Up	15	Up
GOBP_POSITIVE_REGULATION_OF_OSSIFICATION	NA	NA	NA	NA	NA	NA	NA	NA	NA	NA	NA	NA	NA	NA	NA	NA	NA	NA	NA	NA	NA	NA	NA	NA	46	Up	NA	NA	NA	NA	NA	NA
GOBP_POSITIVE_REGULATION_OF_OSTEOBLAST_DIFFERENTIATION	NA	NA	62	Up	NA	NA	NA	NA	59	Up	NA	NA	NA	NA	NA	NA	NA	NA	NA	NA	NA	NA	59	Up	59	Up	NA	NA	NA	NA	NA	NA
GOBP_POSITIVE_REGULATION_OF_OSTEOBLAST_PROLIFERATION	NA	NA	NA	NA	NA	NA	NA	NA	10	Up	NA	NA	10	Up	10	Up	10	Up	NA	NA	NA	NA	10	Up	10	Up	11	Down	11	Up	11	Up
GOBP_POSITIVE_REGULATION_OF_OSTEOCLAST_DIFFERENTIATION	NA	NA	NA	NA	NA	NA	NA	NA	19	Up	NA	NA	19	Up	19	Up	NA	NA	NA	NA	NA	NA	NA	NA	NA	NA	NA	NA	NA	NA	NA	NA
GOBP_PROXIMAL_DISTAL_PATTERN_FORMATION	NA	NA	27	Up	NA	NA	27	Up	28	Up	NA	NA	NA	NA	NA	NA	NA	NA	NA	NA	NA	NA	28	Up	28	Up	NA	NA	NA	NA	NA	NA
GOBP_REGIONALIZATION	NA	NA	NA	NA	NA	NA	NA	NA	288	Up	NA	NA	NA	NA	NA	NA	NA	NA	NA	NA	NA	NA	288	Up	288	Up	NA	NA	NA	NA	NA	NA
GOBP_REGULATION_OF_BONE_DEVELOPMENT	NA	NA	NA	NA	NA	NA	NA	NA	7	Up	NA	NA	NA	NA	NA	NA	NA	NA	NA	NA	NA	NA	NA	NA	7	Up	NA	NA	NA	NA	NA	NA
GOBP_REGULATION_OF_BONE_MINERALIZATION	NA	NA	NA	NA	NA	NA	NA	NA	70	Up	NA	NA	70	Up	70	Up	70	Up	NA	NA	NA	NA	NA	NA	70	Up	74	Down	74	Up	74	Up
GOBP_REGULATION_OF_BONE_MINERALIZATION_INVOLVED_IN_BONE_MATURATION	NA	NA	NA	NA	NA	NA	NA	NA	NA	NA	NA	NA	NA	NA	NA	NA	NA	NA	NA	NA	NA	NA	NA	NA	NA	NA	5	Down	5	Up	5	Up
GOBP_REGULATION_OF_BONE_REMODELING	NA	NA	NA	NA	NA	NA	NA	NA	45	Up	NA	NA	45	Up	45	Up	NA	NA	NA	NA	NA	NA	NA	NA	NA	NA	45	Down	46	Up	46	Up
GOBP_REGULATION_OF_BONE_RESORPTION	NA	NA	NA	NA	NA	NA	NA	NA	37	Up	NA	NA	37	Up	37	Up	NA	NA	NA	NA	NA	NA	NA	NA	NA	NA	37	Down	38	Up	38	Up
GOBP_REGULATION_OF_CELL_FATE_SPECIFICATION	NA	NA	12	Up	NA	NA	NA	NA	NA	NA	NA	NA	NA	NA	NA	NA	NA	NA	NA	NA	NA	NA	NA	NA	13	Up	NA	NA	NA	NA	NA	NA
GOBP_REGULATION_OF_MESODERMAL_CELL_FATE_SPECIFICATION	NA	NA	4	Up	NA	NA	NA	NA	5	Up	NA	NA	NA	NA	NA	NA	NA	NA	NA	NA	NA	NA	NA	NA	5	Up	NA	NA	NA	NA	NA	NA
GOBP_REGULATION_OF_OSSIFICATION	NA	NA	NA	NA	NA	NA	NA	NA	103	Up	NA	NA	103	Up	103	Up	NA	NA	NA	NA	NA	NA	NA	NA	103	Up	108	Down	108	Up	108	Up
GOBP_REGULATION_OF_OSTEOBLAST_DIFFERENTIATION	NA	NA	116	Up	NA	NA	116	Up	115	Up	NA	NA	115	Up	115	Up	115	Up	NA	NA	NA	NA	115	Up	115	Up	NA	NA	NA	NA	NA	NA
GOBP_REGULATION_OF_OSTEOBLAST_PROLIFERATION	NA	NA	23	Up	NA	NA	NA	NA	23	Up	NA	NA	NA	NA	NA	NA	23	Up	NA	NA	NA	NA	NA	NA	23	Up	NA	NA	24	Up	NA	NA
GOBP_REGULATION_OF_OSTEOCLAST_DEVELOPMENT	NA	NA	NA	NA	NA	NA	NA	NA	10	Up	10	Up	10	Up	10	Up	NA	NA	NA	NA	NA	NA	10	Up	10	Up	10	Down	10	Up	10	Up
GOBP_REGULATION_OF_OSTEOCLAST_DIFFERENTIATION	NA	NA	NA	NA	NA	NA	NA	NA	49	Up	NA	NA	49	Up	NA	NA	NA	NA	NA	NA	NA	NA	NA	NA	NA	NA	NA	NA	NA	NA	NA	NA
GOBP_REPLACEMENT_OSSIFICATION	NA	NA	NA	NA	NA	NA	NA	NA	25	Up	25	Up	25	Up	25	Up	25	Up	25	Up	NA	NA	NA	NA	25	Up	27	Down	27	Up	27	Up
GOBP_SKELETAL_SYSTEM_DEVELOPMENT	NA	NA	NA	NA	NA	NA	438	Up	460	Up	460	Up	460	Up	460	Up	460	Up	NA	NA	NA	NA	460	Up	460	Up	479	Down	491	Up	487	Up
HALLMARK_ADIPOGENESIS	NA	NA	NA	NA	NA	NA	195	Down	173	Down	173	Down	173	Down	173	Down	173	Down	173	Down	173	Down	NA	NA	173	Down	NA	NA	NA	NA	NA	NA
HALLMARK_ALLOGRAFT_REJECTION	174	Down	174	Down	174	Down	174	Down	NA	NA	155	Down	NA	NA	NA	NA	155	Down	155	Down	155	Down	155	Down	155	Down	173	Down	175	Up	174	Up
HALLMARK_ANGIOGENESIS	NA	NA	34	Up	NA	NA	NA	NA	33	Up	33	Up	33	Up	33	Up	33	Up	NA	NA	33	Up	33	Up	33	Up	33	Down	33	Up	33	Up
HALLMARK_APICAL_JUNCTION	NA	NA	NA	NA	NA	NA	188	Up	180	Up	180	Up	180	Up	180	Up	NA	NA	NA	NA	NA	NA	NA	NA	180	Up	NA	NA	NA	NA	NA	NA
HALLMARK_APOPTOSIS	NA	NA	NA	NA	NA	NA	NA	NA	NA	NA	NA	NA	NA	NA	NA	NA	NA	NA	NA	NA	NA	NA	NA	NA	NA	NA	154	Down	155	Up	155	Up
HALLMARK_BILE_ACID_METABOLISM	NA	NA	NA	NA	NA	NA	104	Down	94	Down	94	Down	94	Down	94	Down	94	Down	94	Down	94	Down	94	Down	94	Down	103	Up	103	Down	103	Down
HALLMARK_CHOLESTEROL_HOMEOSTASIS	NA	NA	70	Up	NA	NA	NA	NA	NA	NA	NA	NA	NA	NA	NA	NA	NA	NA	NA	NA	NA	NA	67	Up	NA	NA	NA	NA	NA	NA	NA	NA
HALLMARK_COAGULATION	NA	NA	NA	NA	NA	NA	NA	NA	NA	NA	NA	NA	NA	NA	NA	NA	NA	NA	NA	NA	127	Down	NA	NA	NA	NA	NA	NA	NA	NA	NA	NA
HALLMARK_COMPLEMENT	184	Down	NA	NA	184	Down	NA	NA	NA	NA	NA	NA	NA	NA	NA	NA	NA	NA	NA	NA	172	Down	NA	NA	172	Down	NA	NA	187	Up	187	Up
HALLMARK_DNA_REPAIR	143	Up	NA	NA	NA	NA	NA	NA	NA	NA	NA	NA	NA	NA	NA	NA	NA	NA	140	Up	140	Up	NA	NA	NA	NA	142	Down	143	Up	143	Up
HALLMARK_E2F_TARGETS	198	Up	NA	NA	198	Up	NA	NA	186	Up	186	Up	NA	NA	186	Up	186	Up	186	Up	186	Up	186	Up	NA	NA	195	Down	195	Up	195	Up
HALLMARK_EPITHELIAL_MESENCHYMAL_TRANSITION	192	Down	192	Up	NA	NA	192	Up	180	Up	180	Up	180	Up	180	Up	180	Up	180	Up	180	Up	180	Up	180	Up	190	Down	190	Up	190	Up
HALLMARK_ESTROGEN_RESPONSE_EARLY	NA	NA	186	Up	NA	NA	186	Up	NA	NA	NA	NA	NA	NA	NA	NA	NA	NA	NA	NA	NA	NA	182	Up	NA	NA	NA	NA	NA	NA	NA	NA
HALLMARK_ESTROGEN_RESPONSE_LATE	NA	NA	178	Up	178	Up	178	Up	NA	NA	NA	NA	NA	NA	NA	NA	NA	NA	NA	NA	NA	NA	178	Up	NA	NA	NA	NA	NA	NA	NA	NA
HALLMARK_FATTY_ACID_METABOLISM	NA	NA	NA	NA	NA	NA	151	Down	134	Down	134	Down	134	Down	134	Down	134	Down	134	Down	134	Down	134	Down	134	Down	NA	NA	NA	NA	NA	NA
HALLMARK_G2M_CHECKPOINT	192	Up	NA	NA	192	Up	NA	NA	187	Up	187	Up	NA	NA	187	Up	187	Up	187	Up	187	Up	187	Up	NA	NA	192	Down	192	Up	192	Up
HALLMARK_GLYCOLYSIS	NA	NA	NA	NA	NA	NA	NA	NA	NA	NA	NA	NA	NA	NA	NA	NA	181	Up	181	Up	NA	NA	NA	NA	NA	NA	NA	NA	NA	NA	NA	NA
HALLMARK_HEME_METABOLISM	NA	NA	NA	NA	NA	NA	NA	NA	169	Down	NA	NA	NA	NA	NA	NA	NA	NA	NA	NA	NA	NA	NA	NA	NA	NA	185	Down	185	Up	185	Up
HALLMARK_HYPOXIA	NA	NA	NA	NA	NA	NA	NA	NA	NA	NA	NA	NA	NA	NA	NA	NA	181	Up	NA	NA	NA	NA	NA	NA	NA	NA	NA	NA	NA	NA	NA	NA
HALLMARK_IL6_JAK_STAT3_SIGNALING	80	Down	80	Down	80	Down	NA	NA	NA	NA	NA	NA	NA	NA	NA	NA	77	Down	77	Down	NA	NA	NA	NA	77	Down	NA	NA	81	Up	NA	NA
HALLMARK_INFLAMMATORY_RESPONSE	NA	NA	NA	NA	NA	NA	NA	NA	NA	NA	182	Down	NA	NA	NA	NA	NA	NA	182	Down	182	Down	NA	NA	182	Down	NA	NA	192	Up	191	Up
HALLMARK_INTERFERON_ALPHA_RESPONSE	NA	NA	86	Down	86	Down	86	Down	NA	NA	79	Down	79	Down	79	Down	79	Down	79	Down	79	Down	79	Down	79	Down	86	Down	86	Up	86	Up
HALLMARK_INTERFERON_GAMMA_RESPONSE	NA	NA	176	Down	176	Down	176	Down	NA	NA	166	Down	NA	NA	NA	NA	166	Down	166	Down	166	Down	166	Down	166	Down	177	Down	177	Up	177	Up
HALLMARK_KRAS_SIGNALING_DN	NA	NA	NA	NA	NA	NA	NA	NA	NA	NA	NA	NA	NA	NA	NA	NA	NA	NA	NA	NA	NA	NA	NA	NA	NA	NA	166	Up	178	Down	175	Down
HALLMARK_KRAS_SIGNALING_UP	NA	NA	NA	NA	NA	NA	NA	NA	NA	NA	NA	NA	NA	NA	NA	NA	NA	NA	185	Down	185	Down	NA	NA	NA	NA	NA	NA	NA	NA	NA	NA
HALLMARK_MITOTIC_SPINDLE	NA	NA	NA	NA	NA	NA	NA	NA	NA	NA	189	Up	NA	NA	189	Up	NA	NA	189	Up	189	Up	NA	NA	NA	NA	NA	NA	NA	NA	NA	NA
HALLMARK_MTORC1_SIGNALING	196	Up	NA	NA	196	Up	NA	NA	NA	NA	188	Up	NA	NA	NA	NA	188	Up	188	Up	188	Up	NA	NA	NA	NA	192	Down	192	Up	192	Up
HALLMARK_MYC_TARGETS_V1	196	Up	NA	NA	196	Up	NA	NA	NA	NA	186	Up	NA	NA	NA	NA	186	Up	186	Up	186	Up	NA	NA	NA	NA	193	Down	193	Up	193	Up
HALLMARK_MYC_TARGETS_V2	58	Up	NA	NA	NA	NA	NA	NA	NA	NA	NA	NA	NA	NA	NA	NA	55	Up	55	Up	55	Up	NA	NA	NA	NA	58	Down	58	Up	58	Up
HALLMARK_MYOGENESIS	NA	NA	NA	NA	NA	NA	NA	NA	NA	NA	NA	NA	NA	NA	NA	NA	NA	NA	NA	NA	NA	NA	NA	NA	176	Up	NA	NA	NA	NA	NA	NA
HALLMARK_OXIDATIVE_PHOSPHORYLATION	198	Up	198	Down	NA	NA	198	Down	152	Down	152	Down	152	Down	152	Down	152	Down	152	Down	152	Down	152	Down	152	Down	NA	NA	NA	NA	NA	NA
HALLMARK_P53_PATHWAY	NA	NA	NA	NA	NA	NA	193	Up	NA	NA	NA	NA	NA	NA	NA	NA	NA	NA	NA	NA	NA	NA	181	Up	NA	NA	NA	NA	NA	NA	NA	NA
HALLMARK_PEROXISOME	NA	NA	NA	NA	NA	NA	NA	NA	97	Down	NA	NA	NA	NA	NA	NA	NA	NA	NA	NA	NA	NA	NA	NA	97	Down	NA	NA	NA	NA	NA	NA
HALLMARK_PROTEIN_SECRETION	NA	NA	NA	NA	NA	NA	94	Down	NA	NA	88	Up	NA	NA	NA	NA	88	Up	88	Up	88	Up	NA	NA	NA	NA	NA	NA	94	Up	94	Up
HALLMARK_REACTIVE_OXYGEN_SPECIES_PATHWAY	49	Up	NA	NA	NA	NA	NA	NA	NA	NA	NA	NA	NA	NA	NA	NA	NA	NA	NA	NA	NA	NA	NA	NA	47	Down	NA	NA	48	Up	48	Up
HALLMARK_TGF_BETA_SIGNALING	NA	NA	NA	NA	NA	NA	NA	NA	NA	NA	NA	NA	NA	NA	NA	NA	NA	NA	NA	NA	NA	NA	NA	NA	NA	NA	NA	NA	54	Up	54	Up
HALLMARK_TNFA_SIGNALING_VIA_NFKB	NA	NA	NA	NA	NA	NA	NA	NA	NA	NA	185	Down	NA	NA	NA	NA	NA	NA	NA	NA	NA	NA	NA	NA	NA	NA	NA	NA	191	Up	191	Up
HALLMARK_UNFOLDED_PROTEIN_RESPONSE	108	Up	NA	NA	NA	NA	NA	NA	NA	NA	101	Up	NA	NA	NA	NA	101	Up	101	Up	101	Up	NA	NA	NA	NA	108	Down	108	Up	108	Up
HALLMARK_UV_RESPONSE_DN	141	Down	NA	NA	NA	NA	NA	NA	NA	NA	NA	NA	NA	NA	NA	NA	NA	NA	NA	NA	NA	NA	NA	NA	131	Up	NA	NA	NA	NA	NA	NA
HALLMARK_UV_RESPONSE_UP	NA	NA	NA	NA	NA	NA	NA	NA	NA	NA	NA	NA	NA	NA	NA	NA	NA	NA	NA	NA	NA	NA	NA	NA	NA	NA	NA	NA	149	Up	148	Up
HALLMARK_WNT_BETA_CATENIN_SIGNALING	NA	NA	NA	NA	NA	NA	40	Up	38	Up	NA	NA	38	Up	38	Up	38	Up	38	Up	38	Up	38	Up	NA	NA	NA	NA	NA	NA	NA	NA
HALLMARK_XENOBIOTIC_METABOLISM	NA	NA	NA	NA	NA	NA	NA	NA	159	Down	159	Down	159	Down	159	Down	159	Down	159	Down	159	Down	159	Down	159	Down	NA	NA	NA	NA	NA	NA
